# Supplementary material for: GW5074 Increases Microglial Phagocytic Activities: Potential Therapeutic Direction for Alzheimer’s Disease
Source: Front Cell Neurosci. 2022 May 23;16:894601. doi: 10.3389/fncel.2022.894601 (PMC9169965; doi:10.3389/fncel.2022.894601)
Supplement: Supplementary file 2 [file Table_1.XLSX]

## Sheet: Note
Raw data from the high content screen: The LOPAC library was screened using 4 384-well plates (3260, 3261, 3262 and 3263). The library was also screened in duplicate, as indicated by A or B.
The column "All W2 Mean Cell Aver Intens (MultiWaveScoring)", which is the mean cell average intesnity, used for data analysis in the Supp. Data 2.xlsx
"LOPAC Library and Plate Layout" sheet has the map for the drug for the corresponding plates

## Sheet: 3260A
ATF	1
1	109
Calculation applied: None
Name [Measurement Set Info]=Multi Wavelength Cell Scoring
Well Name	Site ID	MEASUREMENT SET ID	Percentage Subtotal Profile 1x3xxxx (MultiWaveScoring)	Percentage Subtotal Profile 123xxxx (MultiWaveScoring)	Total Cells (MultiWaveScoring)	All Cells Mean Area (MultiWaveScoring)	All Nuclei Mean Area (MultiWaveScoring)	All Nuclei Mean Integr Itensity (MultiWaveScoring)	All Nuclei Mean Average Itensity (MultiWaveScoring)	All W2 Mean Stain Area (MultiWaveScoring)	All W2 Mean Stain Integr Intens (MultiWaveScoring)	All W2 Mean Stain Aver Intens (MultiWaveScoring)	All W2 Mean Nucl Integr Intens (MultiWaveScoring)	All W2 Mean Nucl Aver Intens (MultiWaveScoring)	All W2 Mean Cyto Integr Intens (MultiWaveScoring)	All W2 Mean Cyto Aver Intens (MultiWaveScoring)	All W2 Mean Cell Integr Intens (MultiWaveScoring)	All W2 Mean Cell Aver Intens (MultiWaveScoring)	Positive W2 Mean Stain Area (MultiWaveScoring)	Positive W2 Mean Stain Integr Intens (MultiWaveScoring)	Positive W2 Mean Stain Aver Intens (MultiWaveScoring)	Positive W2 Mean Nucl Integr Intens (MultiWaveScoring)	Positive W2 Mean Nucl Aver Intens (MultiWaveScoring)	Positive W2 Mean Cyto Integr Intens (MultiWaveScoring)	Positive W2 Mean Cyto Aver Intens (MultiWaveScoring)	Positive W2 Mean Cell Integr Intens (MultiWaveScoring)	Positive W2 Mean Cell Aver Intens (MultiWaveScoring)	Negative W2 Mean Stain Area (MultiWaveScoring)	Negative W2 Mean Stain Integr Intens (MultiWaveScoring)	Negative W2 Mean Stain Aver Intens (MultiWaveScoring)	Negative W2 Mean Nucl Integr Intens (MultiWaveScoring)	Negative W2 Mean Nucl Aver Intens (MultiWaveScoring)	Negative W2 Mean Cyto Integr Intens (MultiWaveScoring)	Negative W2 Mean Cyto Aver Intens (MultiWaveScoring)	Negative W2 Mean Cell Integr Intens (MultiWaveScoring)	Negative W2 Mean Cell Aver Intens (MultiWaveScoring)	Positive W2 (MultiWaveScoring)	% Positive W2 (MultiWaveScoring)	All W3 Mean Stain Area (MultiWaveScoring)	All W3 Mean Stain Integr Intens (MultiWaveScoring)	All W3 Mean Stain Aver Intens (MultiWaveScoring)	All W3 Mean Nucl Integr Intens (MultiWaveScoring)	All W3 Mean Nucl Aver Intens (MultiWaveScoring)	All W3 Mean Cyto Integr Intens (MultiWaveScoring)	All W3 Mean Cyto Aver Intens (MultiWaveScoring)	All W3 Mean Cell Integr Intens (MultiWaveScoring)	All W3 Mean Cell Aver Intens (MultiWaveScoring)	Positive W3 Mean Stain Area (MultiWaveScoring)	Positive W3 Mean Stain Integr Intens (MultiWaveScoring)
A01	1	95408	25.4237	5.9322	944	155.392	116.776	1.6129e+06	6537.8	19.1594	281056	6943.65	381309	1545.61	333435	4087.13	714744	2177.2	98.6883	1.44834e+06	6946.74	743623	2689.92	1.5423e+06	5837.92	2285919	4228.22	0.034832	355.93	4836.84	294182	1228.05	42736	1134.48	336918	1215.34	183	19.3856	20.2109	25404.9	594.989	83870.5	339.964	31872.2	390.679	115743	352.567	76.7231	97751.4
A01	2	95408	35.0775	2.71318	516	163.171	127.586	1.53916e+06	5710.26	6.44885	249900	18342.6	394372	1463.11	295858	3935.52	690230	2002.3	107.266	4.15894e+06	18352.6	2.82523e+06	8511.37	4255230	14515	7.08046e+06	11327	0.00488	43.9856	4266.6	238998	899.994	42784.9	698.606	281783	862.253	31	6.00775	29.9207	30035.9	475.167	89306	331.324	32089.6	426.858	121396	352.158	83.3818	84092.9
A01	3	95408	48.8812	1.89329	581	166.448	120.387	1.68414e+06	6621.76	3.8283	54910	6789.26	277353	1090.51	123112	1265.16	400466	1138.84	96.5004	1.38532e+06	6795.15	1.13039e+06	4036.48	1.5211e+06	5030.22	2651486	4552.42	0.008483	72.147	4025.8	242192	956.246	65489	737.019	307682	899.31	23	3.95869	42.7419	41784.4	462.741	106811	419.964	43084.3	442.754	149895	426.27	85.7936	84206.7
A01	4	95408	48.2955	0.284091	352	166.081	131.404	1.67323e+06	6027.32	0.997788	36229.8	17187.2	250242	901.423	81854.4	1117.34	332097	946.504	58.3791	2.12428e+06	17223.9	1.26873e+06	5655.55	2.14651e+06	12996	3415236	8768.26	0.002736	20.8931	3614.5	232581	835.024	46051.1	642.591	278632	795.644	6	1.70454	33.6787	30097.9	423.017	107769	388.207	30429.8	415.376	138199	393.88	67.975	61000.2
A02	1	95408	15.3374	3.92638	815	183.702	118.87	1.45322e+06	5786.79	51.4708	854816	7861.19	570035	2269.9	881659	6437.02	1451694	3740.57	133.48	2.21752e+06	7863.72	969342	3785.17	2.24747e+06	7383.08	3216809	5739.21	0.071805	746	4917.71	319771	1289.31	25643.4	800.756	345414	1233.44	314	38.5276	13.6532	15846.5	549.384	64322.1	256.133	32831.5	239.704	97153.6	250.335	85.7851	100815
A02	2	95408	20.6044	5.49451	728	227.706	182.765	9163952	23733.7	30.4527	514954	8004.24	586047	1517.8	544890	5739.09	1.13094e+06	2350.93	141.997	2.40204e+06	8007.14	1.32387e+06	2668.75	2.45372e+06	7151.43	3.77759e+06	4501.56	0.031446	294.365	4430.97	384822	1080.57	24300.4	891.357	409123	1067.11	156	21.4286	14.9077	14628.9	464.491	89507.7	231.816	24679.8	259.941	114187	237.367	69.5374	68945.2
A02	3	95408	49.4781	1.46138	479	165.463	128.151	1.64442e+06	6073.9	1.92203	28463.1	7009.67	259293	957.738	76946.8	976.151	336240	961.89	61.0929	906565	7024	671934	2580.39	962238	4618.74	1.63417e+06	3486.36	0.009181	76.153	3926.11	245953	907.346	48327.5	647.474	294281	851.239	15	3.13152	35.3901	37743.9	504.825	116850	431.603	38397.1	487.107	155247	444.119	69.993	75173.5
A02	4	95408	40.2948	1.2285	407	189.93	156.017	3.49691e+06	10609.3	5.20329	348599	31712.1	321758	976.187	391511	5464.69	713269	1777.61	132.329	8867253	31718.3	981690	3714.12	8910472	26509.4	9892162	16474.9	0.001211	9.50384	3716	294753	887.065	42909	705.496	337662	858.973	16	3.9312	28.7088	30498	502.843	116007	351.956	32358	451.652	148365	369.756	68.9812	74041.1
A03	1	95408	10.5088	4.20354	904	198.226	121.414	1.44083e+06	5617.22	71.665	1.26932e+06	8383.77	804782	3137.53	1.2828e+06	7905.07	2.08758e+06	4984.94	147.87	2.6193e+06	8384.57	1.22585e+06	4613.62	2.63272e+06	8217.92	3.85857e+06	6583.85	0.038599	447.946	5493.24	409012	1650.21	13988.8	1022.08	423001	1617.34	438	48.4513	5.75291	5531.5	455.127	60536.1	236.006	28977.9	178.572	89514	213.751	50.4734	49404.9
A03	2	95408	38.871	3.70968	620	167.923	126.285	1.7151e+06	6428.58	12.7627	247087	9163.95	357376	1339.52	302209	3435.58	659585	1859.25	106.605	2.06684e+06	9177.13	1.02895e+06	3288.09	2146286	7396.51	3.17524e+06	5264.79	0.044213	453.535	4855.49	266357	1022.32	52279.1	863.281	318636	992.33	74	11.9355	29.4283	27949.2	449.553	92205.1	345.605	32022.2	364.036	124227	350.175	74.1186	70713.3
A03	3	95408	53.1876	0.910747	549	168.778	125.567	1.55826e+06	5874.08	3.39532	87008.5	12129.9	283171	1067.45	145317	1591.86	428488	1201.71	97.9822	2.51233e+06	12136.9	1317815	4798.48	2.54501e+06	10688.6	3.86283e+06	7533.74	0.004466	62.8736	6664.6	246080	928.808	59290.6	689.229	305370	870.085	19	3.46084	39.8557	35126.7	417.179	110211	415.455	36286.5	397.496	146497	410.857	73.0587	64686.1
A03	4	95408	45.2273	4.31818	440	169.029	127.007	1.6264e+06	6061.44	10.3738	327169	14928.4	560028	2087.18	398627	4490.19	958654	2684.59	151.991	4.79702e+06	14939.3	4.60395e+06	14239	5063936	13571.4	9667888	13881.3	0.011545	106.212	4354.7	264131	999.387	57262.5	842.458	321393	967.285	30	6.81818	36.0634	33939.5	445.467	106472	396.812	36425.7	410.305	142898	400.167	77.5737	73389.3
A04	1	95408	20.9546	8.96391	859	188.027	119.788	1.49082e+06	5891	55.8678	978327	8288.95	639505	2527.01	1.01629e+06	7049.57	1.6558e+06	4168.35	132.163	2314606	8289.78	1.09304e+06	4110.99	2.35968e+06	7753.45	3.45271e+06	6055.05	0.030538	365.337	5662.72	307586	1262.2	33134.5	1229.96	340720	1258.99	363	42.2584	13.857	14719.3	502.799	72625.7	286.981	33371	231.479	105997	266.838	63.4334	68085
A04	2	95408	39.2157	3.92157	612	173.638	134.594	1.83971e+06	6469.96	10.8397	182683	7977.3	331348	1165.3	231626	2808.09	562974	1534.69	103.47	1745305	7984.24	975943	3172.51	1.81834e+06	6332.22	2794281	4698	0.021594	186.642	4091.2	256067	909.238	46317	790.634	302384	888.815	64	10.4575	28.7061	26930.5	444.065	96183.4	338.262	30444.8	369.094	126628	345.194	71.2639	67190.3
A04	3	95408	58.1818	1.81818	385	189.324	128.305	1.70052e+06	6273.58	6.95262	119549	8139.08	293782	1083.83	208788	1619.62	502570	1256.51	116.299	2.00045e+06	8142	1.12312e+06	3695.53	2.17269e+06	6588.24	3295809	5200.93	0.00523	44.4724	4024.75	241089	896.334	84009.9	723.293	325099	844.147	23	5.97403	54.5833	56680.4	491.53	130524	481.532	58941.1	457.221	189465	473.696	92.7141	96613.4
A04	4	95408	46.0137	0	439	163.595	125.883	1.6831e+06	6328.78	3.02013	83677.7	13114.8	248591	934.754	129427	1624.5	378018	1093.76	87.8842	2.4441e+06	13163.9	990280	3482	2.44564e+06	13004.1	3.43592e+06	7272.3	0.017862	172.172	4562.56	222352	838.148	47485.4	626.148	269838	791.018	15	3.41686	34.6921	34575.5	471.753	99355.5	373.597	35593.2	446.747	134949	390.46	73.9659	74070.3
A05	1	95408	24.4473	4.6814	769	169.754	120.625	1.57225e+06	6169.65	34.0783	532642	7398.34	518066	2032.94	563812	5432.21	1.08188e+06	3016.72	115.319	1803110	7401.15	1.03581e+06	3729.73	1.83899e+06	6924.17	2874808	5291.3	0.053273	545.79	4849.48	301222	1228.21	29741.9	825.572	330964	1176.64	227	29.5189	16.0395	15703.9	463.439	76999.7	302.154	26591.2	256.2	103591	288.854	63.3475	62506.5
A05	2	95408	29.8831	4.67446	599	168.35	128.516	1.85922e+06	6847.82	17.5564	274999	7414.34	384695	1416.9	316052	3755.59	700748	1970.27	103.915	1.62834e+06	7417.21	838712	2781.75	1.69721e+06	6170.35	2.53592e+06	4398.33	0.041822	527.032	5965.05	292616	1102.46	35937.9	790.926	328554	1056.92	101	16.8614	22.5941	24099.9	504.891	86517.3	318.657	29781.5	353.887	116299	326.993	72.9558	78697.7
A05	3	95408	59.5477	0.753769	398	169.839	119.377	2120697	8408.84	1.64957	28154.8	8079.03	236870	939.222	104566	980.842	341436	951.588	72.9476	1.24507e+06	8079.03	605338	2250.33	1.30461e+06	5708.07	1909949	3838.66	0	0	0	228345	906.817	76801.1	739.991	305147	858.126	9	2.26131	48.8127	46439.4	450.33	113041	448.222	46969.6	440.582	160011	445.952	80.5224	76896
A05	4	95408	45.2747	4.17582	455	186.409	132.193	2.56708e+06	9191.96	25.2734	427556	8007.65	804314	2880.01	581071	5073.15	1.38538e+06	3517.87	338.121	5.72019e+06	8007.85	2.31065e+06	6413.74	6087240	7622.22	8397886	7246.54	0.00787	121.979	7336.14	682663	2503.04	136392	2300.33	819055	2466.84	34	7.47253	30.2784	26664.9	416.855	100956	361.494	34418.3	300.496	135374	343.753	65.6822	57973.3
A06	1	95408	16.8971	4.14747	651	186.391	126.346	1.60026e+06	5995.2	49.2496	868646	8348.67	642118	2405.63	889548	7012.46	1.53167e+06	3889.69	138.745	2447512	8349.95	1.21589e+06	4215.07	2.46042e+06	8119.72	3.67631e+06	6215.43	0.027048	269.931	4723.79	326541	1280.17	25570.4	853.432	352112	1235.31	231	35.4839	11.7194	9921.61	400.73	67403.7	252.521	25269.9	199.207	92673.7	235.346	65.7733	56087.7
A06	2	95408	25.4144	5.1105	724	173.932	126.743	1.73814e+06	6491.4	29.99	666514	10519.9	471374	1760.43	703628	7057.92	1175002	3197.68	134.738	2.99582e+06	10524.5	1.05117e+06	3686.39	3.03817e+06	9696.03	4.08934e+06	6832.76	0.035312	405.616	5437.19	305570	1162.8	36023.8	933.336	341594	1133.41	161	22.2376	18.0426	17721.9	464.93	81435	304.133	27250.5	273.343	108685	295.779	68.0741	67621.5
A06	3	95408	54.3367	1.53061	392	170.874	126.232	1.67504e+06	6281.06	3.30858	64368.2	9208.88	304690	1142.52	133809	1418.8	438498	1214.7	107.804	2.09244e+06	9187.44	1.82841e+06	6681.16	2.22732e+06	6459.12	4.05573e+06	6557.37	0.008719	323.858	17580.9	256572	962.889	67697.7	783.538	324270	918.974	12	3.06122	41.5649	36292.1	413.296	111559	418.325	37374.8	396.293	148934	412.569	74.6283	65436.4
A06	4	95408	33.7778	1.11111	450	152.443	126.59	1.55904e+06	5829.54	4.86703	98714.3	9600.49	359011	1342.41	133719	2448.27	492730	1529.95	121.597	2.46723e+06	9604.28	2586012	8122.18	2.50706e+06	8392.61	5.09307e+06	8253.08	0.003287	26.0995	3758.33	266219	1003.41	34829.7	783.627	301049	971.873	18	4	21.1553	17689.1	395.787	82738.9	309.376	19167.4	350.938	101906	316.425	60.0181	50531.5
A07	1	95408	18.047	5.93325	809	184.002	121.421	1.5333e+06	5977.36	51.5635	872003	8004.84	610554	2380.16	898790	6798.25	1.50934e+06	3882.79	129.839	2196487	8007.54	1017271	3782.73	2.22404e+06	7613.15	3.24131e+06	5777.15	0.074687	775.113	4912.4	343021	1381.16	27059.3	1001.67	370080	1343.93	321	39.6786	11.6867	14169.7	573.911	70013.9	272.939	30915.7	233.84	100930	259.641	61.6612	76158
A07	2	95408	27.5602	4.36747	664	178.894	137.934	1.95657e+06	6714.3	24.0179	416583	8209.98	455912	1564.54	452324	5227.17	908236	2403.14	124.416	2.15908e+06	8214.3	1.00961e+06	3385.45	2.19982e+06	7399.42	3.20943e+06	5389.33	0.042389	464.522	5187.17	323687	1117.02	35010.2	967.092	358697	1100.37	128	19.2771	17.4275	16321.2	443.296	84202.8	288.956	23994.4	277.285	108197	286.284	60.7846	57423.3
A07	3	95408	53.1915	0.638298	470	169.414	126.639	1.71303e+06	6402.87	3.255	64040.9	9312.88	279870	1046.08	124464	1377.31	404334	1129.71	127.448	2.50795e+06	9314.58	1.83425e+06	6066.98	2533525	8573.69	4367776	7306.01	0.001034	8.36245	3830	239144	896.916	61345	721.761	300489	854.578	12	2.55319	39.5796	36318.5	434.344	106376	397.609	37354.1	413.355	143730	401.584	72.7852	67119.6
A07	4	95408	36.9697	0.606061	495	163.547	132.211	1.6481e+06	5900.53	2.71384	50899.3	8877.79	318157	1139.07	99290.6	1499.86	417448	1208.2	103.007	1.93369e+06	8885.81	1.31372e+06	4804.05	1.97356e+06	7338.76	3.28729e+06	6060.8	0.008838	118.712	6357.67	291306	1042.35	48739.7	802.533	340046	999.536	13	2.62626	28.6732	27387	452.112	91473.2	327.493	28261.1	426.905	119734	346.541	75.8928	72898.3
A08	1	95408	16.2549	4.29129	769	188.001	126.801	1.55345e+06	5798.98	45.0218	747641	7860.44	580626	2167.46	777490	6013.42	1.35812e+06	3419.44	132.011	2.19271e+06	7862.31	998525	3484.37	2.21534e+06	7520.25	3.21387e+06	5530.13	0.069088	878.022	6015.64	364670	1412.22	34457.3	785.338	399128	1321.17	262	34.0702	17.0004	67363.1	1875.6	66349.5	247.681	81942.6	633.777	148292	373.367	100.966	411742
A08	2	95408	32.3029	3.70943	647	168.175	127.597	2.01405e+06	7471.51	19.3954	339175	8277.56	426852	1583.49	379430	4425.97	806281	2269.35	120.566	2.10899e+06	8279.91	1.14173e+06	3654.65	2.16742e+06	7382.57	3309150	5460.73	0.018306	205.438	5312.05	289932	1109.33	36978	805.321	326911	1063.9	104	16.0742	21.7351	20299.4	442.079	84566.9	313.717	26467.8	308.742	111035	312.517	65.4234	61529.5
A08	3	95408	57.0499	1.95228	461	178.15	122.054	1497721	5808.39	11.6868	925773	37496.2	611649	2372.07	1.01169e+06	8536.74	1.62334e+06	4313.2	224.306	17779966	37520.4	7619700	26692.9	18151264	36952.3	25770964	33181.5	0.009749	141.95	6892.44	226768	884.641	70383.3	717.895	297151	838.51	24	5.20607	49.3315	46096.4	442.303	103236	400.366	48933.9	412.91	152170	404.316	84.9661	79734.5
A08	4	95408	40.2715	0.904977	442	162.715	132.421	1.66019e+06	5934.43	2.48131	32199.9	6142.58	323935	1157.92	81304.3	1270.38	405239	1178.86	72.7688	945936	6153.1	1.1399e+06	3876.32	1035623	4612.34	2.17552e+06	4194.98	0.012194	101.426	3937.18	295271	1057.36	47780.3	818.707	343051	1016.11	15	3.39366	27.8866	27336.1	463.999	94873	339.128	28097.6	439.026	122971	357.727	67.4489	66611.5
A09	1	95408	15.2522	4.30504	813	188.205	128.343	1.57837e+06	5821.19	49.7681	884497	8412.45	659827	2433.52	909584	7192.38	1569411	3947.15	137.056	2.43649e+06	8414.78	1.15389e+06	4199.16	2.45931e+06	8117.18	3613199	6253.74	0.057569	639.755	5260.21	378462	1406.59	27015.9	1041.39	405478	1374.47	295	36.2854	10.778	12127.4	532.606	69337.6	255.725	27898.1	220.599	97235.7	244.553	67.2836	77093.2
A09	2	95408	25.4464	4.91071	672	162.969	130.47	1863345	6760.18	17.3841	278222	7575.57	506826	1838.76	310855	4527.6	817681	2374.96	91.0411	1.45818e+06	7581.4	1.24964e+06	4023.58	1493892	6883.55	2.74353e+06	5200	0.053077	585.787	5224.07	332048	1241.7	32493.4	962.821	364541	1210.45	128	19.0476	16.0099	14604	431.778	79039.4	286.753	19908.1	289.962	98947.5	287.393	59.9846	55185.2
A09	3	95408	42.5403	1.41129	496	183.224	151.08	2.9716e+06	9310.23	3.05002	54138.5	8401.98	338265	1059.81	106543	1568.9	444807	1149.12	75.6404	1.34264e+06	8401.98	691792	2628.89	1.39289e+06	6441.1	2.08468e+06	4348.52	0	0	0	323410	1005.85	52494.5	851.127	375905	980.948	20	4.03226	29.1278	27999.4	455.007	98297.7	307.974	28964.9	426.524	127263	328.772	66.5845	64492.1
A09	4	95408	30.6723	1.05042	476	157.761	135.931	1.72313e+06	6000.35	2.48903	44181.1	8402	359060	1250.33	81020	1756.81	440080	1320.41	118.241	2.10089e+06	8410.31	2.05365e+06	4927.17	2.17265e+06	7620.65	4226293	6021.22	0.005079	45.6395	4253.6	322696	1134.69	36135.3	881.58	358831	1102.81	10	2.10084	19.5135	15854.3	384.583	85707.4	298.453	16635.1	360.709	102342	307.067	60.4681	49516.9
A10	1	95408	27.8761	5.75221	678	197.02	137.78	2.03993e+06	7008.18	33.2772	570533	8115.42	625576	2149.17	619550	4950.38	1.24513e+06	2991.44	108.839	1.86696e+06	8119.43	1.27575e+06	4033.91	1.91769e+06	6883.81	3.19344e+06	5368.61	0.068338	766.025	5305.85	339832	1213.63	49030	849.418	388862	1151.38	207	30.531	26.8605	29109	512.967	90743	311.748	39989	319.523	130732	314.086	93.1311	102056
A10	2	95408	34.2105	6.28655	684	183.483	138.655	2.06664e+06	7055.14	18.6113	328124	8345.24	501573	1712.28	389782	4115.77	891355	2299.49	100.845	1.7792e+06	8351.2	1.17636e+06	3377.34	1.89341e+06	6442.96	3.06977e+06	4780.22	0.042414	460.996	5144.72	349202	1245.28	50253.1	1010.49	399455	1209.91	126	18.4211	26.8035	27785.3	490.683	107692	367.642	33908.3	358.042	141601	365.297	75.5712	79222.2
A10	3	95408	62.3819	20.0378	529	261.322	150.757	1.93443e+06	6073.69	62.7812	1.89327e+06	14274.5	2.18998e+06	6876.07	2.67788e+06	11464.4	4867862	8817.38	296.482	8941891	14276	9152777	19173.5	12280447	15395.9	21433224	16810.3	0.012486	111.998	4245.73	319878	1159.72	98774.2	1203.33	418652	1169.72	112	21.172	93.1324	104629	531.777	153224	481.091	113173	484.51	266397	482.537	148.17	166922
A10	4	95408	39.6378	1.00604	497	162.527	133.599	1643100	5821.53	2.18957	32714.6	7072.28	341365	1209.46	81365.8	1331.41	422731	1231.17	60.141	899408	7078.85	940918	3094	951279	5468.87	1.8922e+06	3958.11	0.011858	145.772	5818.75	318835	1132.93	48675.9	855.875	367511	1086.36	18	3.62173	26.7606	30862.4	545.897	100109	354.689	31582.5	516.792	131692	383.541	65.3359	76279.2
A11	1	95408	31.1653	4.87805	738	188.553	132.233	1.67659e+06	6001.57	31.5127	573538	8614.98	617558	2210.62	642502	5399.91	1.26006e+06	3163.25	132.017	2.40353e+06	8617.78	1.18123e+06	4084.73	2465282	7772.6	3.64651e+06	6013.79	0.037901	444.979	5557.29	441034	1596.31	71666.4	1259.15	512700	1538.72	176	23.8482	25.3836	25490.9	475.346	84680.8	303.125	35938.1	302.042	120619	302.802	79.742	80521.2
A11	2	95408	27.8409	5.39773	704	186.042	133.098	1.8237e+06	6485.76	33.05	632704	9061.61	615686	2189.6	680556	6084.42	1.29624e+06	3298	122.369	2.34318e+06	9063.78	1.19548e+06	3999.81	2398873	8184.34	3594353	6071.65	0.033152	427.37	6101.89	401365	1461.4	45380.7	1011.78	446746	1398.28	190	26.9886	20.5938	19450.9	447.073	85909.5	305.525	30346.8	271.311	116256	295.789	71.3663	67960.7
A11	3	95408	53.527	6.639	482	209.313	129.922	1.59194e+06	5799.91	38.2908	992988	12275.1	1.86192e+06	6783.51	1.58728e+06	9463.63	3.4492e+06	7800.06	302.513	7.84575e+06	12276.3	3.24663e+06	11597.8	8557576	12223.7	11804209	12044.9	0.006746	69.1211	4850	1661284	6070.03	577330	6373.07	2.23861e+06	6145.39	61	12.6556	43.1971	37853	414.785	105828	385.563	50710.1	302.342	156538	353.998	79.2668	69733
A11	4	95408	44.382	5.80524	534	217.842	135.282	1.76284e+06	6168.07	35.6045	733903	9756.88	1.60541e+06	5617.24	1.1515e+06	6601.96	2.75691e+06	5990.43	288.023	5.93711e+06	9757.21	2.64518e+06	7198.96	6573486	7276.56	9218668	7254.12	0.00708	117.662	7866.57	1.45878e+06	5318.42	386858	5401.89	1.84564e+06	5335.7	66	12.3596	51.5174	323357	2971.02	119158	416.925	334586	1918.31	453744	985.931	113.746	726937
A12	1	95408	18.6325	3.07692	585	171.054	134.443	2.44888e+06	8621.93	22.0069	353652	7606.68	553031	1947.09	389725	5038.77	942756	2608.81	108.062	1.7371e+06	7609.03	1071921	3827.37	1.77524e+06	6765.94	2.84716e+06	5248.74	0.031489	368.869	5544.94	420525	1475.31	35914.7	1193.4	456440	1448.39	119	20.3419	14.8161	16327.9	521.643	83924.8	295.48	23398.8	302.524	107324	296.987	75.7915	84998.7
A12	2	95408	11.4583	4.03646	768	192.864	142.799	3.35151e+06	11109.4	42.8888	769426	8491.81	705215	2337.62	792611	7493.76	1.49783e+06	3676.09	136.486	2.44991e+06	8496.48	1274628	3939.74	2470081	8283.56	3744709	6023.12	0.086226	930.533	5108.24	444820	1524.98	25495.3	1434.4	470315	1519.78	241	31.3802	8.44808	7777.8	435.788	69606.6	230.729	21328.3	201.649	90934.9	223.18	69.4471	64739
A12	3	95408	39.599	0	399	169.974	135.69	2.28405e+06	7967.76	2.34537	43407.9	8760.62	419850	1464.62	130988	1808.44	550838	1533.97	155.967	2886623	8760.62	1.56622e+06	5524.59	2886623	8760.62	4452845	7264.02	0	0	0	402348	1403.33	88916.7	1297.93	491265	1383	6	1.50376	31.9394	32289.4	478.53	89913.9	313.658	33010	455.744	122924	342.318	77.6344	79442.6
A12	4	95408	28.9352	0.462963	432	159.185	131.171	1.58804e+06	5730.6	5.47414	115031	9946.67	380164	1371.86	165997	2804.81	546161	1624.04	118.147	2.48375e+06	9950.93	800725	2814.5	2.50896e+06	8947.78	3309682	5858.88	0.004596	44.9782	4632.75	359748	1299.87	52261	1078.79	412010	1266.94	20	4.62963	22.5397	27892.1	585.746	80416.5	290.191	29599.5	500.136	110016	327.138	74.4097	94041
A13	1	95408	25.6113	5.79151	777	176.984	134.443	1.95453e+06	6881.45	27.3023	446337	7738.21	522692	1840.28	478161	5320.43	1.00085e+06	2676.79	102.327	1.67334e+06	7740.55	942487	3240.24	1713836	7048.48	2.65632e+06	4974.21	0.056469	740.068	6203.51	370240	1315.04	29415.6	859.883	399656	1265.72	207	26.6409	15.822	15217.7	455.265	83551.7	294.167	24696.9	274.799	108249	289.512	58.9016	57252.1
A13	2	95408	27.2727	2.80749	748	167.381	130.672	1.88792e+06	6838.78	18.9679	363745	9077.24	460648	1668.64	401336	5175.04	861984	2437.64	116.105	2.22793e+06	9082.97	1.30527e+06	4450	2.26873e+06	8415.48	3574003	6349.16	0.037051	436.784	5580.14	296041	1085.6	37402.5	932.123	333443	1065.91	122	16.3102	18.0339	18305.2	480.465	80616.2	292.023	24504.8	315.978	105121	297.276	63.9014	65410.7
A13	3	95408	60.9442	0.429185	466	190.56	138.056	2172492	7448.69	0.841049	14934.2	8405.02	285890	980.213	101625	916.196	387515	962.574	77.4391	1.38398e+06	8459.54	1.24149e+06	4544.24	1.42594e+06	6428.93	2.66742e+06	5388.73	0.010268	85.5857	3945.5	275525	944.029	87261.5	795.325	362787	903.401	5	1.07296	51.6626	44956.3	411.9	117317	402.237	45234.1	407.806	162551	403.771	83.5435	72926.8
A13	4	95408	38.0252	0	476	165.794	138.182	1.68087e+06	5757.85	1.50853	19125.6	6001.17	294125	1007.53	58673.7	1005.82	352798	1007.25	71.1436	904000	6014.64	991583	4019.39	904000	6014.64	1.89558e+06	4774.77	0.014221	136.858	4555.43	279158	953.091	40533.6	719.185	319691	915.345	10	2.10084	26.1035	23123.2	419.301	97030.2	332.379	23583.1	404.277	120613	344.353	66.7677	59501.1
A14	1	95408	21.1356	3.15457	634	173.341	140.17	1.88546e+06	6367.09	19.2742	308891	7585.88	529395	1787.73	339695	4847.32	869090	2373.23	98.4441	1.57816e+06	7588.2	1.13863e+06	3556.97	1.62145e+06	6941.23	2.76008e+06	4984.71	0.025059	284.539	5374.63	381267	1313.38	28052.4	925.163	409319	1276.67	124	19.5584	14.6035	13426.1	435.181	75588.1	255.256	19536.8	278.782	95124.8	259.758	65.4486	60960.7
A14	2	95408	20.5092	4.66761	707	176.363	139.33	1.98017e+06	6727.22	25.3919	408268	7610.75	547115	1858.71	435600	5567.66	982716	2637.53	114.142	1.83642e+06	7615.59	1.13316e+06	3618.49	1.8735e+06	7179.23	3006667	5236.99	0.057662	593.878	4875.12	379826	1314.35	25144.1	964.182	404970	1285.37	157	22.2065	12.4529	11322.3	430.371	73564	249.918	19469.8	248.854	93033.8	249.695	58.0254	53337
A14	3	95408	41.2281	0.657895	456	166.78	136.426	2.00939e+06	6971.79	3.739	86807	10989.4	324113	1124.54	133956	2088.91	458068	1300.06	141.845	3.29614e+06	10999.4	917518	2423.56	3378316	8559.92	4295834	5555.56	0.006397	68.1734	5044.83	308075	1078.03	46270.5	838.329	354345	1039.23	12	2.63158	26.6152	23850.3	424.172	92529.4	321.041	25018.1	390.132	117547	333.615	62.1843	56286.1
A14	4	95408	33.3333	1.54525	453	160.581	139.313	1.83748e+06	6243.22	1.74813	45597.7	12346.5	342695	1164.38	81812.6	1820.83	424507	1251.32	65.9526	1.72096e+06	12351.4	1.30008e+06	4516.79	1.84828e+06	7437.76	3.14837e+06	5870.17	0.001073	9.56009	4216	316643	1075.22	33745.3	856.648	350388	1049.43	12	2.64901	19.5701	16753.5	405.219	81863.4	278.148	17389	387.011	99252.5	292.567	56.7166	48852.2
A15	1	95408	27.1545	4.39024	615	191.448	144.96	1830124	5975.97	29.4004	459899	7404.33	618611	2019.97	497843	5069.1	1.11645e+06	2760.37	115.808	1.81204e+06	7406.35	1.17712e+06	3640.08	1841452	6939.14	3.01858e+06	5127.09	0.033	348.155	4993.84	428790	1427.28	41191.8	995.002	469982	1374.93	156	25.3659	17.3436	15337.5	418.592	85314.4	278.58	24865.6	253.184	110180	272.413	61.2966	54576.5
A15	2	95408	17.867	4.57064	722	177.251	134.657	1.91071e+06	6716.48	31.6577	613443	9172.18	645772	2270	637449	7083.97	1.28322e+06	3426.81	116.472	2257419	9174.22	1.32319e+06	4189.08	2282195	8615.37	3.60539e+06	6208	0.053994	859.15	7531.88	393348	1441.97	24578	990.728	417926	1404.35	196	27.1468	11.2514	10223.5	430.102	74392.9	261.504	20648.3	229.465	95041.2	253.805	58.9368	54249.4
A15	3	95408	47.2	0.4	500	168.364	134.321	1.93368e+06	6814.25	3.36737	70668.5	9933.73	502118	1769.45	149191	2074.4	651309	1831.11	79.9951	1.68069e+06	9944.89	3.02455e+06	9657.22	1.68924e+06	9823.88	4713788	9716.29	0.007906	83.1879	4980.88	391531	1386.05	81673	1209.35	473204	1351.96	21	4.2	30.7456	26919.5	414.439	98051.3	345.531	27997	389.28	126048	354.377	63.2596	55741.9
A15	4	95408	33.7553	0.632911	474	162.818	139.311	1.8178e+06	6176.45	2.33476	31162.5	6317.8	381476	1296.16	73404.4	1478.07	454880	1322.42	79.0484	1.05507e+06	6317.8	1.1211e+06	3662.89	1.0989e+06	5252.52	2.22001e+06	4308.3	0	0	0	358965	1221.16	42193.6	941.685	401159	1184.19	14	2.95359	21.2056	19370.6	432.383	89988.4	305.758	20111.3	404.96	110100	320.081	60.3514	55659.5
A16	1	95408	33.5821	1.30597	536	175.271	136.687	1.74084e+06	6028.49	10.9726	186415	8041.71	420729	1456.98	247614	3037.72	668343	1804.96	124.882	2123288	8047.95	1.07962e+06	3642.4	2.1639e+06	7335.79	3.24352e+06	5484.64	0.0242	252.973	4948.16	357400	1240.82	63430.6	1039.92	420831	1205.71	47	8.76866	27.6244	24841.6	425.661	83233.1	288.234	28306.6	347.264	111540	301.229	80.003	72371.8
A16	2	95408	17.9085	4.05229	765	179.284	130.126	1695698	6168.23	38.7715	673150	8218.19	573070	2084.58	702380	6763.34	1.27545e+06	3367.44	129.361	2246783	8221.16	996800	3461.95	2276340	7899.89	3273140	5681.76	0.067999	833.17	5799.73	392035	1455.51	29922.6	1191.57	421958	1433	229	29.9346	10.9407	9897.9	428.226	69553.1	253.005	22343.1	215.146	91896.2	242.624	57.9104	52987.1
A16	3	95408	43.5841	0.221239	452	179.625	145.95	1.70488e+06	5529.23	1.68498	29677.9	8337.1	389611	1263.58	98791.8	1388.66	488403	1287.03	108.801	1916342	8337.1	1217990	4588.77	1.93045e+06	8145.35	3.14844e+06	6266.44	0	0	0	376581	1218.65	69979.3	1021.11	446560	1182.8	7	1.54867	32.0198	26236.3	387.847	99134.2	321.511	26763	376.194	125897	331.762	70.9079	58442.8
A16	4	95408	33.2054	0.767754	521	160.844	137.634	1.73742e+06	5975.25	1.61264	26895.8	7894.48	403642	1388.18	72617.3	1480.94	476259	1401.57	59.6413	996326	7907.35	1.41831e+06	5376.76	1.02351e+06	6942.4	2.44182e+06	5938.08	0.01027	126.503	5830.64	375623	1288.52	46359.9	1000.92	421983	1249.09	14	2.68714	21.6457	18893.1	413.151	84438.4	290.396	19409	395.823	103847	305.61	62.4185	54911.4
A17	1	95408	19.7772	3.89972	718	182.482	137.785	1.8523e+06	6363.36	32.3252	553506	8105.1	625262	2148.01	585492	6200.43	1.21075e+06	3140.6	122.028	2.09007e+06	8107.34	1.18085e+06	3752.54	2113971	7650.27	3.29482e+06	5574.94	0.045721	575.678	5959.96	425337	1505.08	35470.5	1224.32	460807	1478.97	190	26.4624	12.8198	11665.6	430.728	77984.3	267.905	22153.8	234.612	100138	259.75	61.6881	56717.4
A17	2	95408	19.1195	4.65409	795	180.727	134.48	1.85148e+06	6516.83	32.5446	572064	8320.36	624566	2198.35	607318	6216.03	1231884	3226.44	125.333	2.20492e+06	8327.33	1.22163e+06	4043.5	2.23149e+06	7928.38	3453119	5917.15	0.092419	979.144	5014.92	415747	1496.53	39270.8	1174.55	455017	1461.95	206	25.9119	14.2218	18868.7	628.01	75113.1	264.383	29423	301.15	104536	273.792	71.0732	96368.6
A17	3	95408	42.2994	0.21692	461	163.555	132.666	1.60623e+06	5730.95	2.18703	81224.8	17579.6	329481	1175.57	137134	2101.41	466615	1350.43	142.95	5.33658e+06	17670.8	892154	2806.78	5354081	16958.6	6246235	9858.77	0.016682	195.004	5533.25	320806	1146.99	56696.8	923.454	377502	1106.75	7	1.51844	28.7949	24607	404.501	96679.8	344.948	25304.4	387.759	121984	353.034	65.989	56630.6
A17	4	95408	35.7553	0.191205	523	166.284	139.966	1.66387e+06	5626.96	2.60927	48270.8	8756.72	393107	1329.43	96348.3	1732.87	489455	1393.28	84.9061	1.57418e+06	8775.94	1.35897e+06	4766.23	1.58892e+06	8203.52	2.94789e+06	6156.67	0.012137	115.718	4513	362626	1224.97	49245.4	961.025	411872	1186.02	16	3.05927	23.7088	22060.3	440.432	89307.1	302.023	22930.3	412.412	112237	319.495	64.1698	60216.9
A18	1	95408	11.4583	3.72024	672	214.418	141.891	1.72389e+06	5750.87	65.7814	1.74365e+06	12546.8	1112509	3711.31	1.7596e+06	11483.9	2.8721e+06	6340.39	154.471	4.09568e+06	12550.4	2.01677e+06	6269.11	4.10722e+06	12277.9	6.12399e+06	9332.22	0.068672	947.303	6529.62	442514	1560.85	20162.8	1067.17	462677	1530.01	286	42.5595	7.59323	6536.47	407.468	62756.8	209.355	27960.6	182.483	90717.4	200.266	62.0757	54115.7
A18	2	95408	20.4451	3.75522	719	180.27	137.443	1.84419e+06	6351.25	28.7206	557388	9186.3	576834	1986.58	594156	6566.83	1.17099e+06	3074.72	125.719	2.44159e+06	9192.82	1.20133e+06	3956.25	2.48666e+06	8464.86	3.68798e+06	6173.23	0.057995	614.059	5011.81	392299	1369.57	34931.5	1148.72	427231	1348.38	164	22.8095	14.4182	15925.3	522.819	73914.5	254.557	24964.9	275.921	98879.4	259.632	67.788	75898.8
A18	3	95408	42.915	0.607287	494	167.286	134.845	1.73858e+06	6102.94	1.56089	27157	8235.47	363226	1275.03	92382.6	1347.93	455608	1289.17	69.6246	1.21396e+06	8253.1	1.8254e+06	5686.6	1.28355e+06	6840.63	3.10895e+06	6112.32	0.01078	128.478	5641.36	329926	1161.49	65254.5	991.348	395180	1129.48	11	2.22672	30.9638	26103.9	399.05	92556.2	324.9	26585	387.895	119141	337.116	70.334	59558.5
A18	4	95408	26.7025	0.537634	558	160.134	140.84	1.74948e+06	5879.74	2.93422	67767	10932.1	454939	1528.99	99149.3	2432.52	554088	1637.85	96.2002	2.2234e+06	10940.1	3.82657e+06	11442.7	2248318	10184.2	6.07489e+06	10942.3	0.0035	29.7542	4024.25	348991	1177.5	31615.4	900.632	380607	1148.18	17	3.04659	16.4313	13353.7	384.684	79773.3	268.107	14287	350.517	94060.3	278.036	58.342	47835.1
A19	1	95408	26.5823	5.37975	632	180.796	135.707	1.80924e+06	6310.57	27.964	454013	7685.04	574578	2004.11	486142	5103.6	1.06072e+06	2777.09	102.652	1.66727e+06	7688.02	1.20241e+06	3828	1.69804e+06	7105.81	2.90046e+06	5244.23	0.037044	360.365	4604.67	339822	1229.24	32997.4	794.744	372820	1172.5	172	27.2152	18.3698	17951.3	462.56	82438.8	287.544	26803.8	281.391	109243	286.01	66.5302	65663.2
A19	2	95408	18.7697	4.57413	634	190.114	140.305	2.02989e+06	6848.17	38.1841	697926	8651.74	626444	2113.42	719542	6837.99	1.34599e+06	3351.22	124.694	2.27979e+06	8654.15	1.28208e+06	4052.51	2.29914e+06	8266.29	3.58121e+06	6023.91	0.04088	467.598	5414.29	337370	1172.99	23083.7	796.24	360454	1138.49	194	30.5994	12.2062	11694	453.482	77205	260.464	23991.1	227.993	101196	251.957	61.9404	60067.5
A19	3	95408	46.0699	1.31004	458	171.197	131.554	1.72866e+06	6219.85	4.08647	166441	19279.2	293386	1055.63	221515	2644.99	514901	1423.66	103.557	4.22819e+06	19326.4	1.40478e+06	4912.78	4.27783e+06	15480.7	5682609	10106.4	0.017213	278.607	7661.69	247920	893.089	55575.3	732.503	303495	858.62	18	3.93013	35.6879	32768.5	434.623	106981	384.926	34110.8	407.299	141092	390.107	75.8607	69994.7
A19	4	95408	37.4753	1.18343	507	174.015	144.98	1.81336e+06	5920.4	3.54121	70938.8	9482.19	350028	1142.8	109183	1779.98	459211	1249.11	94.4446	1.89243e+06	9484.6	1.88998e+06	5178.79	1.92797e+06	7947.79	3.81795e+06	6284.42	0.00194	20.1496	4916.5	290071	954.161	38369.6	706.846	328440	916.691	19	3.74754	25.6773	22653.8	417.607	92494.5	301.983	23785.7	387.772	116280	316.297	66.8362	59291.9
A20	1	95408	25.9516	2.24913	578	167.864	137.354	1.86158e+06	6415.31	9.81247	141996	6849.76	424875	1464.19	207147	3213.83	632023	1782.19	102.759	1.48845e+06	6856.36	971586	2891.47	1.53722e+06	6151.58	2.50881e+06	4281.91	0.038012	399.507	4974.81	367382	1287.44	67273.3	1496.49	434655	1315.89	55	9.51557	20.8853	17922.5	406.195	78632.5	270.98	21068.1	326.865	99700.5	281.137	77.4738	66934.4
A20	2	95408	10.9134	2.72835	843	168.014	134.829	1.94264e+06	6820.04	26.3394	423674	7613.83	525598	1845.22	446439	6367.89	972037	2738.51	125.195	2.01523e+06	7619.28	1057168	3527.21	2.05954e+06	7250.32	3.11671e+06	5338.85	0.066808	691.886	4902.08	384325	1368.24	17731.9	1338.64	402057	1366.9	177	20.9964	7.19449	6509.32	428.265	67018.8	235.283	15050.1	214.671	82068.9	231.212	60.3308	55523.5
A20	3	95408	43.6242	0.671141	447	161.127	131.76	1.6954e+06	6090.68	1.24954	24636.1	9332.48	302662	1087.3	78546.3	1266.05	381208	1119.88	93.0121	1.83443e+06	9335.53	1597109	5347.46	1.90714e+06	7372.95	3.50425e+06	6287.52	0.001073	12.9864	5727	285051	1025.05	53667.5	904.025	338718	1003.76	6	1.34228	28.1867	26121.8	438.667	98817.1	354.997	26516.6	427.409	125334	368.195	62.8504	58665.2
A20	4	95408	29.2247	0	503	155.203	134.795	1.79472e+06	6302.33	1.33157	46767.8	16624.9	315414	1107.6	85133.5	1974.56	400547	1221.6	111.394	3918666	16651.6	914325	2633.68	3922858	16311.3	4837183	8231.17	0.002857	24.5292	4063.67	308184	1085.08	38802.9	952.629	346986	1068.47	6	1.19284	19.0768	18453.6	457.882	83208	292.192	18897.4	438.298	102105	311.405	62.9	61500.6
A21	1	95408	36.7762	3.12989	639	176.677	140.984	1.98324e+06	6658.59	9.09502	160143	8334.55	481429	1616.37	217428	2883.46	698857	1872.35	98.271	1.73207e+06	8342.92	1.48554e+06	4488.94	1.80825e+06	7034.61	3.29379e+06	5601.84	0.023667	240.103	4802.07	379287	1287.98	55602.8	976.729	434890	1237.56	59	9.23318	26.8599	26034.3	458.796	93372.1	313.491	29154.9	386.643	122527	328.269	70.627	68992.9
A21	2	95408	27.2956	3.6478	795	168.776	135.076	1.85246e+06	6491.51	14.5224	286365	9333.78	464920	1629.2	330910	4647.94	795830	2231.96	98.5446	1.94452e+06	9340.23	1051786	3376.94	1990360	8246.47	3042146	5502.95	0.023039	222.448	4570.3	363646	1294.75	44544.5	1064.88	408191	1264.95	117	14.717	19.5536	20818.8	503.972	90187	316.04	25806.6	362.478	115994	325.312	68.7549	74176.2
A21	3	95408	52.7228	0.49505	404	166.835	129.673	1.57255e+06	5740.27	1.22085	22761.1	8824.86	307761	1123.42	81663.5	1040.17	389424	1104.87	70.4606	1313643	8824.86	2636927	8035.91	1357702	6832.43	3994629	7582	0	0	0	266692	976.912	59164.1	774.496	325856	932.656	7	1.73267	36.0585	30833.1	404.75	104273	380.625	31211.8	397.553	135484	384.396	66.8326	57349.7
A21	4	95408	33.2636	0.41841	478	169.265	141.597	1.63466e+06	5464.5	2.86581	66426.8	10971.7	338317	1130.96	109684	1876.49	448001	1252.82	124.36	2.8851e+06	10981.4	2.0864e+06	6419.71	2.92413e+06	9767.8	5.01053e+06	8025.02	0.004054	34.1006	3981.25	297142	995.339	43391.2	822.156	340533	969.321	11	2.30125	24.8506	21342.6	406.526	90554.7	302.714	22315.7	381.779	112870	315.638	71.6655	61971.6
A22	1	95408	35.3965	2.70793	517	182.657	146.068	2.0205e+06	6547.56	13.5768	212230	7399.2	466883	1512.96	254798	3296.32	721681	1870.19	93.4255	1.46121e+06	7403.27	1.35075e+06	4025.37	1.50482e+06	6871.3	2.85557e+06	5149.25	0.027844	299.163	5085.77	316905	1042.41	42691.3	801.663	359596	1006.53	75	14.5068	23.6114	21311.3	427.233	94168.2	305.158	25704	332.531	119872	310.641	64.711	58736.5
A22	2	95408	20.8763	6.8299	776	192.495	136.646	2.06801e+06	7163.62	42.7284	737388	8168.76	675220	2338.98	772403	6546.43	1.44762e+06	3559.7	136.888	2.36308e+06	8171.25	1.34555e+06	4254.9	2411980	7560.87	3.75753e+06	5915.1	0.05673	652.918	5447.78	371436	1344.83	29373.6	1092.38	400810	1322.44	242	31.1856	15.0128	15904	501.444	84766.5	293.633	29897.6	253.395	114664	281.959	68.3427	73459
A22	3	95408	56.691	0.729927	411	180.459	133.59	1.66999e+06	5917.21	3.16484	69803.2	10440	291709	1033.6	142924	1443.43	434633	1140.04	185.821	4.09845e+06	10440	1.5937e+06	5902.6	4.14929e+06	9479.46	5.74299e+06	8114.85	0	0	0	269149	952.95	73506.9	789.137	342656	912.323	7	1.70316	43.7515	38403.2	415.481	110822	392.671	39425.2	398.166	150247	394.098	75.5278	66558.8
A22	4	95408	40.8088	2.57353	544	169.001	132.589	1.95391e+06	6975.45	5.71406	174496	14455	381271	1361.14	233454	3034.85	614725	1721.74	119.228	3.64766e+06	14481.5	2.23798e+06	6864.97	3.75251e+06	10901.1	5990489	8937.95	0.016448	167.959	4833.5	288077	1036.96	56822.4	894.731	344899	1010.5	26	4.77941	30.951	32483.7	496.785	92061.2	328.659	34560.3	449.275	126622	354.646	73.9142	78205.7
A23	1	95408	24.43	2.9316	614	178.602	140.689	2.44063e+06	8211.46	20.5858	386708	8891.83	645804	2172.79	430299	5372.29	1.0761e+06	2851.97	106.069	1.99374e+06	8897.28	1.44206e+06	4743.35	2.00691e+06	8609.93	3.44897e+06	6421.35	0.035381	370.939	4962.57	454381	1537.2	51275.8	1183.78	505657	1492.03	119	19.3811	18.7395	18112.7	457.512	82599.5	277.904	24665.3	307.946	107265	284.281	74.5706	72516.2
A23	2	95408	23.8773	6.13363	913	179.652	137.929	2.94651e+06	10111.8	23.1778	703594	14369	876803	3009	753246	8545.57	1.63005e+06	4294.83	112.364	3.41466e+06	14384.6	2552824	8515.75	3.46095e+06	13057.6	6.01377e+06	10647	0.050925	587.444	5460.22	442193	1528.92	51111.3	1209.15	493304	1488.14	188	20.5915	22.5022	46948.1	987.572	85527.1	293.511	53817.3	610.557	139344	367.142	91.2664	194082
A23	3	95408	43.5374	0.226757	441	162.353	133.778	1.86917e+06	6613.65	0.412163	6585.52	7563.05	383748	1357.81	68455	1133.97	452204	1318.41	45.441	726053	7563.05	3358662	11443.5	745854	7348.31	4.10452e+06	10391.2	0	0	0	356518	1261.9	62254.6	1037.73	418773	1222.64	4	0.907029	28.2761	25760.7	431.236	101071	357.618	25869	428.526	126940	370.098	63.3172	58004.3
A23	4	95408	32.7684	0.188324	531	163.523	140.077	2.83672e+06	9585.78	0.381528	4878.64	6052.71	512812	1732.88	73523.6	1484.34	586336	1697.24	40.2342	515185	6061	1.26217e+06	4053.2	612057	4280.12	1.87422e+06	4124.61	0.0027	27.8194	4877.67	505689	1709.66	68404.5	1406.21	574093	1666.8	5	0.94162	23.0905	22448.2	460.178	88038.3	297.497	22576.4	455.786	110615	320.193	68.303	66876.4
A24	1	95408	37.4245	1.20724	497	189.435	134.967	2.13822e+06	7498.99	1.96385	53489.4	12892.5	270757	949.576	123432	1072.67	394189	984.968	74.8976	2043000	12911.5	1.0782e+06	3029.95	2.72058e+06	1460.02	3.79878e+06	1711.75	0.00489	52.1467	5047.8	249070	879.373	53674	788.031	302744	861.666	13	2.61569	52.6888	297197	2669.95	104268	365.678	297848	2588.4	402116	1004.77	138.196	792136
A24	2	95408	18.7436	3.0896	971	163.699	128.207	1.77371e+06	6548.58	23.5985	418930	8403	468810	1730.85	448137	5976.71	916947	2651.4	110.6	1.96403e+06	8405.6	931354	3343.63	1.99052e+06	7967.17	2921875	5529.81	0.026022	297.177	5405.79	343488	1277.99	30239.2	1095.49	373727	1261	207	21.3182	12.0783	12571.8	492.682	73669	271.987	20764.9	276.938	94433.9	273.06	61.5035	64707.1
A24	3	95408	45.7778	0	450	168.483	132	1.80444e+06	6470.63	0.35869	5278.32	6965.52	241824	867.169	54879	712.015	296703	833.572	80.7052	1.18762e+06	6965.52	1900927	2854.24	1.18762e+06	6965.52	3.08855e+06	3692.23	0	0	0	234418	845.851	49822.1	649.923	284240	803.398	2	0.444444	36.1246	36412.7	477.12	101261	363.117	36529.6	473.946	137791	387.116	77.3343	78400.8
A24	4	95408	38.438	1.68453	653	164.338	130.478	1.91987e+06	6964.84	2.70379	76873.2	13458	285872	1037.08	133986	1873.02	419858	1209.32	67.7246	1.92759e+06	13472.4	801811	2752.82	2.00816e+06	9945.19	2.80997e+06	5697.52	0.007549	129.215	8101.8	264478	961.726	56268.6	850.91	320746	940.245	26	3.98162	31.3944	30471.5	459.43	94580.7	343.118	31437	439.467	126018	362.97	79.4426	77560.4
B01	1	95408	18.0277	9.09091	649	202.331	124.152	2.14966e+06	8195.83	64.0874	1.06886e+06	7894.52	850129	3241.22	1.11037e+06	6722.83	1.96049e+06	4586.49	147.381	2458708	7896.63	1.46946e+06	5323.46	2.52188e+06	7232.11	3.99134e+06	6388.79	0.085125	914.589	5085.67	374238	1486.71	25769.6	1067.91	400007	1450.08	282	43.4515	16.8478	18979.9	533.244	80467.1	306.791	40608.8	245.87	121076	283.252	90.3763	102743
B01	2	95408	36.129	2.15054	465	157.037	124.493	1.47087e+06	5592.51	5.80737	113539	9254.29	253249	962.9	154183	2242.51	407432	1228.09	103.48	2.02693e+06	9271.65	648422	2552.84	2.10495e+06	7534.23	2.75337e+06	5162.07	0.022643	217.868	4554.48	229844	872.143	38648.1	686.708	268493	839.511	26	5.5914	27.0743	24413	426.818	90372.2	343.612	26202.7	381.103	116575	351.382	72.7851	65982.4
B01	3	95408	35.7651	4.62634	562	181.97	118.326	1.39108e+06	5564.8	36.1603	641667	8399.52	542022	2168.27	684314	5089.52	1226336	3189.98	148.202	2630741	8402.38	1.47056e+06	5663.8	2.66799e+06	7929.42	4.13855e+06	6942.6	0.043436	482.722	5260.44	242705	983.153	44870.1	647.135	287575	909.471	137	24.3772	28.0309	26668	450.329	88092.4	352.4	39858.3	296.443	127951	332.829	76.6959	73294.2
B01	4	95408	44.0501	0.626305	479	154.596	124.02	1.46569e+06	5594.07	0.83107	13918.9	7927.63	217278	829.28	52188.4	807.932	269467	825.058	56.3279	948088	7967.12	888890	3398.27	988542	5397.65	1.87743e+06	4221.66	0.008023	64.6631	3815.12	207318	791.245	38301.8	609.543	245620	756.098	7	1.46138	29.7446	27452.6	436.871	92157.4	351.735	27710.8	428.993	119868	367.015	66.0573	61276.3
B02	1	95408	18.1529	7.00637	628	187.691	129.846	2.60179e+06	9484.6	45.3008	742790	7761.34	576212	2100.53	777662	6363.65	1353874	3414.38	122.021	2.00115e+06	7762.87	924297	3120	2.0459e+06	7097.37	2.9702e+06	5081.51	0.045537	513.514	5337.84	370886	1418.95	29561.4	1219	400447	1401.98	233	37.1019	13.1263	14530.9	523.998	72154.3	263.033	29470	241.155	101624	256.29	68.61	77413
B02	2	95408	34.2213	3.68852	488	156.173	122.786	1.39315e+06	5370.62	11.1915	215942	9133.29	327454	1262.34	254477	3607.82	581930	1763.76	92.3101	1.783e+06	9142.81	816898	2877.77	1.85103e+06	7564.11	2.66792e+06	5047.38	0.035308	425.967	5710.62	260141	1016.03	34904.5	749.338	295045	974.976	59	12.0902	23.1318	20699.5	423.573	87831.9	338.594	24115.1	341.89	111947	339.299	64.2047	58100.8
B02	3	95408	43.8679	2.35849	424	170.586	128.019	1.54467e+06	5711.33	10.9751	164396	7090.21	295261	1091.71	218316	2427.7	513576	1425.08	110.796	1.65962e+06	7090.21	614145	2315.45	1.72334e+06	6166.84	2.33748e+06	4291.4	0	0	0	260200	960.036	52842.3	764.843	313042	920.387	42	9.90566	32.8137	28984	418.1	96797	357.901	32314.7	359.344	129112	358.261	72.9102	64750.6
B02	4	95408	40.8971	0.791557	379	157.173	124.094	1389345	5299.53	2.64148	58166.3	10423.2	258916	987.613	101822	1457.01	360738	1086.4	110.868	2.44576e+06	10442.1	1.13791e+06	5838.74	2.47532e+06	9732.57	3.61322e+06	8043.29	0.008955	89.6189	4737	237535	900.437	44087.9	674.155	281623	855.485	9	2.37467	30.6237	27672.9	427.733	95109.5	362.787	28496.8	407.774	123606	372.255	72.1773	65721.8
B03	1	95408	20.5042	4.87395	595	188.307	123.322	1.27439e+06	4891.45	51.4219	874623	8051	597052	2291.64	909531	6625.01	1.50658e+06	3787.08	138.991	2.36454e+06	8052.61	977613	3623.23	2388144	7778.51	3.36576e+06	5834.86	0.047966	539.677	5325.76	373790	1465.34	42077.5	1115.76	415867	1420.31	220	36.9748	14.3403	18805.6	620.733	65011.4	249.531	35599.7	259.308	100611	252.905	67.727	90026.7
B03	2	95408	32.381	5.33333	525	161.854	123.171	1.35387e+06	5202.88	17.6129	284069	7634.31	395042	1518.14	330601	4045.44	725644	2122.16	115.431	1.86153e+06	7633.54	990428	3604.02	1918131	6741.22	2.90856e+06	5199.89	0.027656	479.957	8214.65	288007	1118.08	45202.7	998.72	333209	1100.24	80	15.2381	21.4538	18917.1	417.376	76811.5	295.184	24555.9	300.482	101367	296.45	63.971	56892.3
B03	3	95408	49.4759	1.04822	477	164.088	125.528	1.44186e+06	5436.99	2.5245	52579.2	9858.6	248306	936.314	102275	1255.51	350581	1011.32	92.4841	1.92749e+06	9865.11	834779	2849.08	1.99191e+06	7237.23	2826688	4974.54	0.004081	49.3599	5725.75	231874	876.931	49333.1	648.844	281208	825.992	13	2.72537	36.0605	33894.4	444.911	97263.1	366.761	34783.7	426.997	132047	380.916	71.2423	67333.1
B03	4	95408	39.0805	0	435	155.73	124.957	1.43439e+06	5433.53	1.69207	21539.6	6025.54	261683	991.266	69660.1	1071.5	331343	1007.12	73.2737	934262	6035.29	909234	4033.87	934262	6035.29	1.8435e+06	4848.75	0.007796	63.76	3871.14	246446	930.35	49316.5	784.061	295763	902.279	10	2.29885	29.0807	26039.6	423.843	90790.7	343.919	26606.6	409.26	117397	356.831	72.3548	65112.7
B04	1	95408	39.4464	4.15225	578	236.555	117.753	1.47123e+06	5914.05	41.0401	1.01927e+06	11756	438632	1763.22	1.22291e+06	4872.45	1.66154e+06	3324.73	285.643	7096318	11759.4	864760	3656.77	7.24672e+06	10277.6	8111481	8614.77	0.025819	291.923	5351.93	367181	1463.87	212855	1217.42	580036	1362.65	83	14.3599	78.4834	73466.7	443.088	83283.1	334.782	87794.5	349.801	171078	342.325	197.173	184972
B04	2	95408	41.3194	3.81944	576	186.604	119.383	1.38817e+06	5503.97	17.1456	401471	11083.5	435014	1724.79	567789	3998.17	1.0028e+06	2543.74	161.651	3.78848e+06	11093.4	763390	3066.63	3.92314e+06	9292.21	4686529	6983.03	0.029412	290.429	4674.09	396118	1568.16	170359	1565.44	566477	1567.34	61	10.5903	51.0768	53493	495.736	87856.3	348.343	59092.8	416.111	146949	372.755	121.508	127926
B04	3	95408	57.4209	1.21654	411	302.098	188.857	7893051	19782.8	4.05279	102080	11922.4	415051	1040.27	310849	1299.34	725900	1137.38	166.57	4.19548e+06	11922.4	1.12218e+06	3319.08	4.35769e+06	9888.1	5479867	7036.3	0	0	0	397417	992.293	209930	896.325	607347	956.881	10	2.43309	109.596	103702	447.89	140378	351.838	105159	439.56	245537	384.721	189.398	179600
B04	4	95408	45.2214	1.8648	429	209.901	155.036	5.70882e+06	17429.7	3.54732	81149.7	10828.4	561686	1714.89	266566	2299.79	828252	1867.78	101.169	2.31775e+06	10844.1	1.11795e+06	4104.07	2539831	7598.22	3657779	6029.31	0.01029	113.614	5226.22	541531	1643.34	184202	1705.61	725733	1658.71	15	3.4965	51.5989	47636.8	436.997	110030	335.935	48792.3	420.953	158822	358.158	111.978	103762
B05	1	95408	17.094	6.32479	585	205.315	128.021	1.35002e+06	4991.58	66.9325	1331534	9416.56	1.13521e+06	4197.33	1.39094e+06	8517.98	2526144	5823.91	151.095	3006232	9417.77	1.61355e+06	5712.2	3.0645e+06	9040.13	4678052	7527.48	0.066791	1022.34	7245.3	755174	2894.34	61325	2586.62	816499	2868.71	259	44.2735	11.0431	11257.7	482.543	63229	233.783	32723.8	200.398	95952.8	221.215	62.6849	64423.6
B05	2	95408	27.1484	5.66406	512	177.36	130.34	1.4629e+06	5312.7	31.5902	591610	8864.62	902713	3278.31	669408	6738.83	1.57212e+06	4195.73	126.224	2.36403e+06	8865.21	1.4265e+06	4903.78	2.44803e+06	8280.88	3.87454e+06	6605.93	0.045609	801.776	8321.13	728117	2694.94	76532.4	2257.18	804650	2646.13	128	25	16.1972	14491.2	423.487	80341.3	291.769	24523.6	246.875	104865	279.867	56.9341	51420.2
B05	3	95408	45.6919	1.30548	383	175.989	128.061	1419346	5246.23	9.39891	152333	7671.76	749694	2771.04	353166	3487.95	1.10286e+06	2966.28	116.122	1.88206e+06	7671.76	1.31539e+06	4321.44	1.94713e+06	7098.81	3.26253e+06	5637.9	0	0	0	699874	2615.71	212788	2473.87	912662	2581.21	31	8.09399	38.5917	34360	421.44	95996.2	354.824	37492.4	370.284	133489	359.034	82.6729	73973.3
B05	4	95408	37.5	0.806452	496	156.511	129.45	1.62092e+06	5927.01	1.88574	33457.9	8398.35	825637	3019.01	183429	3208.52	1.00907e+06	3051.77	62.0081	1.10118e+06	8405.93	1.22181e+06	4129.58	1.22046e+06	7139.97	2.44226e+06	5231.93	0.010825	161.069	7043.09	813283	2981.44	151089	2817.7	964372	2954.54	15	3.02419	25.175	21423.6	402.809	88057.5	321.989	22079.4	386.211	110137	333.093	64.5682	55277.4
B06	1	95408	21.3068	2.13068	704	152.325	119.101	1.58384e+06	6294.65	13.5784	307875	10732.6	309582	1230.37	348988	4972.02	658569	2046.47	207.551	4709670	10740.9	1.12802e+06	4710.34	4.81403e+06	9638.54	5.94205e+06	8041.38	0.017984	150.992	3974.12	252366	999.606	36841.7	916.898	289207	988.25	46	6.53409	20.0082	17833	421.884	67729.6	269.178	22260.3	317.142	89989.9	279.639	90.4781	81282.7
B06	2	95408	26.6559	3.23102	619	160.406	122.455	1.5722e+06	6077.3	14.7868	340497	10899.7	290918	1124.54	396216	4941.72	687134	2027.67	198.712	4578172	10905.5	899271	2822.3	4750975	9580.26	5.65025e+06	6936.7	0.021478	299.677	6604.42	242080	953.485	46619	996.073	288699	960.114	46	7.43134	23.772	20033.2	398.898	71601.2	276.772	24872.1	310.212	96473.3	284.684	86.031	72937.7
B06	3	95408	45.9016	0.936768	427	161.046	126.362	1554020	5821.27	1.22382	41557.6	16073.5	237441	889.441	89050.9	1215.31	326492	959.623	64.5523	2.21167e+06	16217.6	1.8139e+06	5747	2.27009e+06	10720.6	4083984	7743.98	0.014686	123.484	3980	207342	779.403	47408.2	671.219	254750	756.706	8	1.87354	33.4833	28030.3	396.256	92494.3	346.478	28472.2	388.572	120967	355.544	70.5307	59352.6
B06	4	95408	29.3666	0.383877	521	145.928	127.389	1.51113e+06	5614.94	0.607806	8357.36	6508.5	256689	953.785	38187.9	975.049	294877	956.487	61.156	852211	6596.06	823100	2958.66	893401	4839.66	1.7165e+06	3708.95	0.021099	180.483	4049.09	251201	933.697	29900.9	791.956	281102	916.253	5	0.959693	17.9307	14959.8	394.915	78813.7	292.85	15183.9	387.691	93997.7	304.898	58.3079	49060.4
B07	1	95408	21.9911	8.02377	673	201.472	124.105	1.48143e+06	5650.26	65.5789	1.2314e+06	8888.13	742371	2831.44	1.26164e+06	7719	2.00401e+06	4708.29	158.051	2.96879e+06	8891.16	1.32616e+06	4737.73	3.0015e+06	8496.88	4.32766e+06	6835	0.097312	1110.22	5400.32	328980	1317.83	29605.2	1019.35	358585	1286.73	279	41.4562	13.5884	12602.5	438.999	77712.7	296.4	33537.4	205.19	111250	261.375	59.088	55247.5
B07	2	95408	27.069	6.89655	580	195.897	127.959	1.5001e+06	5549.15	48.7944	923179	8955.56	544002	2012.37	963831	6715.22	1507833	3643.35	156.196	2.95659e+06	8959.83	1.044e+06	3830.21	3.00042e+06	8313.7	4.04442e+06	6384.55	0.073552	752.554	4843.05	317187	1177.76	39965.6	889.66	357152	1136.57	181	31.2069	20.4631	18922	437.694	77296.9	285.936	34236	238.53	111533	269.495	73.109	68148.5
B07	3	95408	46.4213	1.63599	489	167.892	122.331	1450537	5612.67	8.80672	149331	8026.27	285773	1105.76	203962	2119	489735	1380.73	119.572	2.02803e+06	8028.25	1.02953e+06	3541.29	2.07115e+06	6916.63	3.10068e+06	5253.9	0.00418	31.0949	3521.5	226667	885.852	55576.4	693.785	282243	840.058	36	7.36196	37.1948	34904.8	444.202	96717.8	374.237	37664.3	391.302	134382	378.868	78.1372	73768.5
B07	4	95408	29.8479	1.52091	526	151.119	122.367	1.33799e+06	5175.68	7.69679	147323	9060.2	274964	1063.63	183766	3025.28	458730	1436.86	126.427	2.42053e+06	9062.48	903989	3135.11	2.46028e+06	7761.91	3.36427e+06	5557.91	0.005749	70.5688	5810.17	234218	912.835	36299.1	822.256	270517	899.538	32	6.08365	21.0557	18013.7	404.959	78396.4	303.257	20448.6	336.64	98845.1	309.608	67.5073	58208.5
B08	1	95408	21.0084	5.37815	595	184.922	130.201	1.61206e+06	5860.65	40.7545	692250	8040.15	597794	2173.28	723385	6257.29	1.32118e+06	3381.81	115.313	1958961	8041.24	1106383	3759.92	1.99559e+06	7345.46	3.10197e+06	5481.16	0.086063	1316.33	7239.83	320381	1210.82	29457.7	966.526	349839	1185.59	210	35.2941	14.6609	14719.8	475.243	70242.6	255.367	27608.7	238.816	97851.3	250.469	66.8438	68035.4
B08	2	95408	18.3071	4.72441	508	194.129	131.431	1.44107e+06	5189.94	53.4739	977013	8648.4	597317	2151.21	999641	7546.93	1.59696e+06	3893.86	142.112	2.59738e+06	8651.28	1.05392e+06	3696.55	2624015	8308.66	3677939	6120.45	0.067194	706.066	4973.84	322200	1179.44	20917.9	951.77	343118	1162.49	191	37.5984	9.72871	8831.69	429.7	68230.8	245.73	25523.2	192.691	93754	228.6	50.5715	46437.8
B08	3	95408	34.252	1.37795	508	189.488	159.169	5.18607e+06	15422.5	7.26974	102891	6699.41	533770	1587.35	139467	2177.43	673237	1681.76	92.2192	1.30546e+06	6700.66	855628	3044.4	1.32973e+06	6183.33	2.18535e+06	4405.07	0.009103	107.891	5610.33	506261	1484.7	37735.5	737.81	543996	1387.28	40	7.87402	23.164	21092.9	431.022	101470	301.755	23486.6	366.685	124956	312.144	65.4657	60080
B08	4	95408	34.7439	0.890869	449	158.127	131.119	2.08325e+06	7520.56	4.24534	96048.6	10709.2	286460	1034.13	129477	2269.22	415936	1245.08	118.514	2.68959e+06	10742.2	784123	2320.75	2.71047e+06	10149.2	3494595	5776.79	0.022957	213.42	4400.52	268070	975.662	34105.1	691.815	302175	932.481	16	3.56347	22.768	19204.6	399.262	87854	317.155	20553.2	360.217	108407	324.51	62.7363	53330.7
B09	1	95408	20.7547	1.1611	689	145.304	130.357	1.55592e+06	5649.76	2.93762	108326	17454.8	317032	1151.18	135912	4304.07	452944	1475.51	80.7714	2983905	17486.6	908535	3344.63	3.01275e+06	15613.3	3.92128e+06	8440.12	0.007129	59.1114	3925	294761	1069.77	27597.9	1082.21	322359	1070.82	25	3.62845	12.2451	11761.3	454.641	68818.1	249.887	12700.6	402.203	81518.7	265.556	55.5567	54226.3
B09	2	95408	19.708	0.547445	548	144.797	130.096	1.50265e+06	5467.27	2.58698	56208	10284.5	327182	1190.42	85958.2	2767.63	413140	1350.56	93.7537	2.04469e+06	10323.2	1.66156e+06	6616.24	2.0848e+06	9157.24	3.74636e+06	7824.47	0.021314	247.002	5485.5	289629	1051.24	29705.7	1163.77	319335	1060.78	15	2.73723	12.2897	10574.8	407.294	65771.4	239.304	11365.9	365.952	77137.2	252.162	59.4134	51662.4
B09	3	95408	39.802	0.39604	505	150.941	124.006	1.39939e+06	5341.62	1.66467	65593.9	18651.4	273306	1043.24	114862	2018.48	388167	1217.27	119.891	4.73052e+06	18676.6	1.40887e+06	5201.51	4777267	15575.6	6.18613e+06	10710.6	0.002851	22.6807	3765	257344	982.778	49325.9	923.818	306670	972.792	7	1.38614	25.2709	20822.1	390.014	83371.1	318.237	21346.8	375.131	104718	328.389	61.1838	50810.5
B09	4	95408	28.8496	0.176991	565	148.498	128.101	1.47103e+06	5435.57	0.75735	15754	9846.23	311016	1149.23	57707	1339.16	368723	1175.32	60.7233	1.26812e+06	9885.1	1.43955e+06	5966.17	1.28034e+06	9154.65	2.71989e+06	7136.16	0.00509	43.3244	4029.17	296859	1095.43	42369.2	1011.73	339228	1084.23	7	1.23894	19.6475	16406.3	395.256	74627.6	275.755	16646.8	386.308	91274.4	290.94	65.0659	54790.4
B10	1	95408	29.0274	6.68693	658	179.489	131.695	1.6418e+06	5901.02	30.8127	511942	7864.44	501132	1801.19	550512	5452.25	1.05164e+06	2773.37	111.249	1.84908e+06	7867.51	1.00204e+06	3265.15	1.89753e+06	7046.96	2.89957e+06	5032.59	0.057676	682.095	5597.88	309608	1158.44	35475.1	968.742	345083	1135.58	182	27.6596	18.0799	17163.3	449.347	83408.4	299.789	27252.2	269.905	110661	291.832	59.8322	57336.2
B10	2	95408	27.5618	5.47703	566	180.121	128.742	1.4987e+06	5510.24	32.6649	573696	8313.36	533576	1961.79	611350	5632.27	1.14493e+06	3008.78	119.142	2.09269e+06	8314.1	1.11541e+06	3834.73	2.12818e+06	7600.3	3.2436e+06	5681.71	0.051826	840.217	7673.98	314148	1186.08	39307.9	895.837	353456	1144.83	155	27.3852	19.2474	19862.5	488.471	80707.6	296.736	30491.6	280.914	111199	292.223	67.051	70042.8
B10	3	95408	53.6534	0.626305	479	173.745	127.619	1.46448e+06	5431.82	3.19482	49712.6	7365.39	246508	914.308	118962	1220.79	365470	995.673	108.937	1697884	7377.52	782024	2637.52	1.76636e+06	6418.14	2.54839e+06	4457.45	0.011197	90.2	3813	230385	857.081	69362.9	753.17	299748	830.564	14	2.92276	43.2759	38055.2	416.241	101728	377.313	39041.5	400.644	140769	383.507	78.8035	69583.5
B10	4	95408	41.1197	1.1583	518	165.659	130.019	1.44171e+06	5248.68	3.10232	66230.6	10105.3	268757	978.43	118041	1567.7	386797	1105.21	94.4739	2.0176e+06	10108.8	737724	2966.25	2.06858e+06	8034.24	2.8063e+06	5544.12	0.00189	16.513	4136.5	252844	917.553	51854.6	750.279	304698	884.012	17	3.28185	32.552	30343.3	441.227	93018.6	338.642	31336	416.175	124355	355.322	77.384	72539.5
B11	1	95408	40.2477	2.94118	646	173.253	131.628	1.65559e+06	5953.63	8.01021	153369	9062.96	315171	1133.38	215581	2451.51	530752	1450.07	123.069	2.35776e+06	9068.3	1201713	4022.63	2.5065e+06	6668.33	3.70821e+06	5496.75	0.009404	83.5099	4203.33	253524	916.429	56279	828.662	309804	899.129	42	6.50155	34.2464	31554.6	436.14	95616.6	343.845	34038.7	387.076	129655	354.232	82.9244	76935.4
B11	2	95408	35.4892	3.31675	603	176.976	130.998	1.80128e+06	6508.7	13.6398	214978	7460.38	320552	1158.27	279870	2881.27	600422	1605.91	122.511	1931635	7463.21	703322	2479.62	2008305	6525.53	2.71163e+06	4585.08	0.030909	395.715	6060.09	272706	988.465	63816	901.28	336522	970.659	67	11.1111	33.0077	28322.1	406.151	83842.7	302.955	32753.6	337.199	116596	311.852	90.9727	78261.3
B11	3	95408	54.2857	1.02041	490	169.989	125.863	1.48924e+06	5600.69	2.69903	61429.2	10773.2	233790	879.235	123233	1321.93	357024	994.15	146.474	3.33923e+06	10791.1	982669	3584.93	3.52077e+06	7582.42	4503437	6098.55	0.008857	98.1746	5246.89	219778	827.016	59661.8	691.502	279440	793.802	9	1.83674	42.0214	35405.4	398.819	99488	374.153	36164.2	387.934	135652	377.73	76.1479	64359.5
B11	4	95408	45.6522	1.52174	460	162.704	125.206	1.46738e+06	5547.48	2.61368	56455.1	10224.2	253291	957.576	111346	1405.53	364637	1060.82	85.6415	1.85289e+06	10241	1.08205e+06	3002.7	1.93988e+06	6684.3	3.02193e+06	4645.03	0.007429	64.9081	4135.57	227277	869.112	53947.9	743.12	281225	841.736	14	3.04348	35.0172	30847.1	416.976	93457.5	353.319	31683.4	399.944	125141	364.065	75.3	66629.3
B12	1	95408	28.2812	1.25	640	148.962	124.828	1.8237e+06	6915.4	4.97233	150969	14371.6	292917	1110.73	192631	3778.12	485548	1542.88	132.319	4.02317e+06	14392	874118	2577.57	4.10629e+06	12317.3	4.98041e+06	7405.81	0.010758	104.208	4585.14	270273	1036.41	40150.7	1004.18	310423	1032.13	24	3.75	19.2762	15787	387.665	77098.2	292.354	17497.1	343.175	94595.3	300.587	65.1306	53700.2
B12	2	95408	31.8386	1.19582	669	149.861	124.535	1.80876e+06	6874.92	3.64737	86839.8	11269.8	291219	1106.89	136980	2560.12	428198	1352.49	93.6311	2.23174e+06	11282.4	739566	2375.97	2.30118e+06	9155.41	3.04074e+06	5404.66	0.008834	109.622	5873.92	273089	1045.73	49469.5	1087.11	322559	1051.87	26	3.8864	21.8517	19504.5	422.5	81429.7	309.506	20748.7	387.788	102178	322.736	66.1015	59542.7
B12	3	95408	29.331	0.343053	583	181.098	162.404	6.69643e+06	19517.5	0.12341	2462.33	9444.32	354067	1031.97	38008.8	962.436	392076	1024.79	33.8441	698924	9775.16	6.55192e+06	14674	916558	3080.87	7.46848e+06	10038.3	0.007332	64.8692	4187.67	332732	970.79	34984.5	906.238	367717	964.256	2	0.343053	18.57	15485.3	394.715	87579.5	255.26	15532.1	393.295	103112	269.508	59.7687	50379.1
B12	4	95408	44.2085	1.35135	518	187.652	146.423	2.19809e+06	7105.78	2.07796	98173.2	22363.1	334022	1079.8	173708	1994.34	507730	1280.73	82.7988	3911826	22363.1	969211	2975.14	3.97175e+06	17396.5	4940958	8917.46	0	0	0	317671	1028.34	75936.5	909.797	393607	1003.13	13	2.50965	39.2894	34352.2	413.862	128122	414.181	35027.5	402.151	163149	411.538	86.932	76401.8
B13	1	95408	20.6284	5.60109	732	173.781	130.599	1662554	6025.77	29.6771	530116	8455.25	543237	1968.91	560154	6140.23	1103391	3005.42	121.247	2.16675e+06	8458.89	1.25548e+06	4111.37	2223254	7522.21	3.47874e+06	5788.95	0.036806	355.776	4575.44	312691	1173.89	21826.7	870.046	334518	1147.74	179	24.4536	14.7028	14053.6	452.444	72366.8	262.287	23407.3	256.584	95774.1	260.87	68.0581	65828.3
B13	2	95408	20.4713	3.68188	679	163.36	125.209	1.59504e+06	6029.93	26.4877	459590	8213.02	461414	1744.34	485958	6029.3	947372	2745.06	120.592	2.09314e+06	8215.94	1.03565e+06	3578.75	2.12104e+06	7828.67	3.1567e+06	5633.72	0.032152	348.268	5127.28	299977	1164.83	26283.4	970.203	326260	1146.31	149	21.944	12.4234	11726.6	446.795	72749.2	275.023	20372.7	252.764	93121.8	269.825	58.0919	55366.1
B13	3	95408	51.8072	0.803213	498	164.675	126.068	1.5178e+06	5698.82	2.66708	63265.6	11228.2	284815	1069.38	130183	1596.12	414998	1192.87	110.605	2.62472e+06	11232.8	882575	2920.02	2.67088e+06	9729.97	3553453	6161.17	0.001948	19.7305	4794.5	270055	1017.36	67450.1	878.276	337506	986.146	12	2.40964	35.9542	30524.7	401.863	100819	378.541	31392.4	384.889	132211	380.029	67.5488	57618.7
B13	4	95408	37.7176	1.16054	517	161.919	131.123	1.56805e+06	5660.56	3.06438	66194.4	10224.8	259473	936.679	110428	1697.28	369901	1081.34	98.5739	2.134e+06	10247.3	735041	2717.34	2.23739e+06	6966	2.97243e+06	5023.66	0.014172	156.864	5239.27	244285	881.19	42501.2	747.178	286786	858.374	16	3.09478	27.7744	26852.3	457.629	90652.4	327.249	27854.9	428.129	118507	346.436	71.1691	69471.7
B14	1	95408	21.7116	2.69414	631	185.378	160.971	2.21892e+06	6524.87	8.14437	135623	7882.3	383499	1127.7	169771	3292.51	553269	1412.72	88.2787	1.47224e+06	7894.05	856137	2337.85	1.52472e+06	6494.86	2.38086e+06	3961.73	0.033043	328.377	4704	335658	994.759	32620	987.909	368277	994.149	58	9.19176	16.3465	12825.5	371.388	88206.8	259.377	15478.4	300.186	103685	264.75	70.7425	56099.7
B14	2	95408	27.121	4.17246	719	164.358	135.011	2.75177e+06	9647.62	12.1753	331377	12883.1	1.10199e+06	3863.53	373418	6023	1475406	4249.11	114.973	3132900	12898.2	7.83155e+06	21593.3	3.24102e+06	11190.6	11072570	16974.6	0.025029	248.622	4701.88	306581	1110.51	34479.1	982.455	341060	1096.06	76	10.5702	19.6263	17761.3	428.363	89022.3	312.109	21279.6	343.228	110302	317.665	69.9068	63828.3
B14	3	95408	36.862	0.189036	529	184.797	159.167	3.56932e+06	10614.7	1.31087	44103	15925.2	313458	932.188	83875.5	1549.02	397334	1017.74	99.0641	3.33292e+06	15925.2	402016	1484.23	3.38084e+06	15102.6	3.78285e+06	7646.54	0	0	0	312271	926.24	39663.4	764.646	351934	904.693	7	1.32325	24.5038	19586.2	378.349	94766.7	281.825	19930.9	368.086	114698	293.789	63.9815	51469.5
B14	4	95408	28	0.952381	525	159.906	137.919	1.73384e+06	5950.61	4.50173	102935	10823.3	314626	1079.81	132927	2861.63	447553	1324.82	138.801	3.17689e+06	10833.9	1.16521e+06	4546.37	3.21457e+06	9605.86	4379780	7411.53	0.007454	66.565	4226.88	286162	978.18	29801.1	809.656	315963	959.346	17	3.23809	17.5002	14527.8	392.946	83296	285.876	16002.2	344.493	99298.2	293.936	59.3032	49777.8
B15	1	95408	25.1479	4.73373	676	184.847	138.185	1.69881e+06	5819.16	30.0531	546448	8606.68	558537	1913.24	582327	5907.16	1.14086e+06	2921.45	123.661	2.24994e+06	8612.23	1.188e+06	3773.56	2.29577e+06	7980.22	3483777	5782.14	0.069338	796.895	5440.13	356911	1254.07	33489.4	881.119	390401	1210.13	164	24.2604	17.4388	15887.6	431.239	74729.5	255.981	25482.1	258.492	100212	256.615	67.1174	61651.7
B15	2	95408	24.5125	6.54596	718	182.127	132.182	1.63287e+06	5847.29	34.2205	639127	8840.52	580392	2078.38	674943	6396.72	1.25534e+06	3262.59	126.432	2.36312e+06	8847.21	1.14249e+06	3856.46	2.4062e+06	8093.38	3548683	5978.68	0.0813	856.706	4987.93	372288	1363.9	33983.6	984.813	406272	1321.36	194	27.0195	16.3225	15350.7	445.163	74902.3	268.225	26780.3	253.808	101683	264.271	63.0677	60008.5
B15	3	95408	44.1006	0.967118	517	163.65	131.004	1.53575e+06	5548.99	4.03853	66107.6	7748.27	279500	1009.89	111377	1614.88	390877	1130.58	115.996	1.89876e+06	7748.27	944537	3374.68	1.94651e+06	6476.37	2891047	4980.75	0	0	0	255511	923.592	45179.3	745.346	300690	891.557	18	3.48163	28.6478	24736.9	408.725	89644	323.903	25987	376.792	115631	334.453	62.8862	54652.4
B15	4	95408	37.2051	1.45191	551	175.042	141.332	1.79892e+06	6024.85	3.71889	100168	12749.4	380691	1274.99	159048	2233.32	539739	1459.55	78.5933	2120580	12771.6	1.59002e+06	4724.09	2176180	10454.7	3.7662e+06	6913.88	0.010819	109.042	4770.58	320800	1081.22	59151.9	918.019	379952	1052.11	26	4.71869	30.1282	25220.8	396.243	90571.3	303.338	26392.8	370.602	116964	316.291	78.4989	66111.1
B16	1	95408	25.6135	4.90798	652	179.118	137.699	1769680	6083.33	25.0734	461181	8706.31	541991	1863.11	495571	5663.47	1.03756e+06	2741.9	113.307	2085540	8712.44	1.15886e+06	3867.18	2116351	8107.76	3275215	5841.35	0.062429	732.663	5555.12	367129	1272.88	36137.1	943.159	403266	1234.22	144	22.0859	17.4208	17639.4	479.285	86751.4	298.21	25371.5	289.95	112123	296.3	64.5704	66484.7
B16	2	95408	29.375	7.03125	640	181.692	136.462	1.85265e+06	6426.26	24.8254	438217	8355.45	494321	1714.64	483885	5064.04	978206	2548.43	112.518	1.98593e+06	8354.45	1.10757e+06	3427.82	2.0553e+06	7075.3	3162872	5154.59	0.046481	887.505	9038.06	321038	1152.93	39857.9	984.853	360896	1131.6	141	22.0312	21.8352	21743.4	471.354	87181.6	302.405	29520.9	308.947	116702	304.034	71.1073	71623.4
B16	3	95408	40.4	1	500	159.887	127.708	1.45534e+06	5394.13	6.09762	135013	10480.8	283682	1051.45	176947	2602.85	460629	1363.69	105.131	2.32782e+06	10480.8	823037	2757.4	2.36593e+06	8880.66	3188968	5645.22	0	0	0	250473	934.483	42169	756.2	292642	903.779	29	5.8	26.1258	21915.6	397.065	86074	319.029	23927.7	351.971	110002	325.659	62.8587	53049.5
B16	4	95408	33.526	0.578035	519	166.388	137.666	1.55761e+06	5355.59	1.91253	28682.3	7098.76	301412	1036.35	72782	1199.47	374194	1064.51	82.5591	1.2387e+06	7101.97	1.03623e+06	3113.35	1.28609e+06	6153.56	2322322	4286.04	0.003734	42.783	5422.75	284019	979.904	44064.5	770.795	328084	945.455	12	2.31214	26.8146	26045.1	459.761	87391.8	300.483	26729.3	440.508	114121	324.654	76.728	75381.7
B17	1	95408	16.124	4.03101	645	179.541	140.63	1.69719e+06	5712.54	29.6644	548143	8746.53	623507	2098.65	571405	6951	1194912	3150.28	120.11	2.22118e+06	8753.47	1.28489e+06	3933.18	2.2455e+06	8361.46	3530389	5931.11	0.074021	791.78	5063.22	407129	1416.49	23707.1	1116.22	430836	1395.83	159	24.6512	9.46615	8765.37	438.302	67752.1	228.045	18220.9	221.653	85973	226.66	55.1901	51857.6
B17	2	95408	19.0068	4.28082	584	205.999	162.854	2263915	6580.2	31.1621	503008	7640.56	647032	1880.64	529664	5810.97	1.1767e+06	2703.81	117.316	1.89426e+06	7642.92	1.22629e+06	3530.17	1.91947e+06	7199.48	3.14576e+06	5123.5	0.034204	340.909	4717.74	437743	1276.78	27518.1	991.54	465261	1255.42	155	26.5411	12.3807	10490.7	401.083	77769.7	226.042	20167.1	221.254	97936.8	225.039	62.4729	53417
B17	3	95408	38.1283	0.34662	577	157.779	132.853	2.43899e+06	8689.93	1.69075	28450.4	7965	314735	1121.37	73567	1397.01	388302	1164.92	81.2968	1.36799e+06	7965	735404	1808.74	1.42243e+06	6252.42	2.15783e+06	3403.07	0	0	0	305800	1100.02	44918.7	917.702	350719	1072.73	12	2.07972	23.2357	19054.4	388.166	86853.4	309.451	19576.8	371.755	106430	319.294	58.2923	48180.6
B17	4	95408	24.4444	0.34188	585	155.036	135.893	1690098	5886.98	1.76553	28182	7555.67	324398	1129.95	63839	1578.5	388237	1185.33	85.9908	1.37308e+06	7558.26	660449	2178.5	1.40094e+06	6697.72	2.06139e+06	4023.53	0.001652	16.527	4735	317360	1106.73	35836.8	970.945	353197	1091.25	12	2.05128	17.4223	17749.7	482.24	84760.8	295.241	18330	453.232	103091	314.749	66.3873	69233.5
B18	1	95408	20.1923	0.549451	728	156.06	134.77	2.39524e+06	8412.65	6.85699	143201	9885.31	350609	1231.42	176005	3913.02	526614	1597.26	130.979	2.73928e+06	9899.45	1.20698e+06	3514.31	2.81034e+06	8877.21	4017320	6086.61	0.021266	228.558	5087.26	303446	1078.02	30926.2	1030.13	334372	1073.41	38	5.21978	14.6685	14582.7	470.577	68714.2	241.341	16938.7	376.588	85652.9	259.792	69.9905	70321
B18	2	95408	22.5275	1.64835	546	155.605	134.717	2026888	7121.73	5.14263	116395	10713.3	344696	1211.13	148851	3373	493547	1501.34	100.129	2.26753e+06	10719.4	1.39721e+06	3796.02	2359141	8788.71	3.75635e+06	5901.57	0.008224	117.104	6740	287804	1027.52	29375.4	917.814	317179	1016.27	28	5.12821	15.7989	12997.8	389.421	70938.5	249.251	14769.4	334.68	85707.9	260.719	67.3111	55819
B18	3	95408	35.4597	0	533	154.051	129.417	1.67369e+06	6121.56	0.04618	402.814	4128.85	256543	938.313	43804.7	841.7	300348	922.863	24.6139	214700	4128.85	621932	4349.17	214700	4128.85	836632	4290.42	0	0	0	255856	934.962	43483.5	835.526	299340	919.074	1	0.187617	24.5881	22386.9	430.969	92221.7	337.303	22401.8	430.447	114624	352.198	66.2757	60993.5
B18	4	95408	28.4072	1.14942	609	157.571	138.335	2.22838e+06	7624.92	3.13153	112735	17040.3	359537	1230.24	143195	3523.48	502732	1510.2	118.366	4.27842e+06	17109.4	1.4907e+06	3860.04	4328144	14481.5	5818844	8493.89	0.02235	338.398	7166.79	329016	1135.65	30279.5	899.226	359296	1111.04	16	2.62726	16.1621	13152.8	385.211	77801.2	266.215	14195.5	349.294	91996.6	276.357	53.7998	44198.1
B19	1	95408	39.881	2.97619	672	191.434	131.966	2421147	8684.34	11.5216	313371	12874.3	359255	1288.6	416189	3312.71	775443	1917.38	214.596	5.84489e+06	12892.4	1.68931e+06	5243.58	6.04463e+06	10545	7.73394e+06	8637.52	0.026793	265.459	4689.78	283969	1027.61	97597.5	973.068	381566	1013.08	36	5.35714	48.6791	44278.4	430.553	85806	307.775	48482.5	385.903	134288	332.045	119.979	109542
B19	2	95408	41.5194	1.94346	566	190.359	128.648	2026904	7457.71	10.0431	272120	12825.4	299694	1102.68	380550	2918.98	680244	1691.49	236.593	6.41469e+06	12833.6	1.36604e+06	3925.41	6.56594e+06	11236.6	7931983	8507.67	0.011353	124.118	5174.77	252476	940.631	106658	967.249	359134	948.382	24	4.24028	52.5102	49726	448.246	91165.8	335.432	53366.7	409.345	144532	359.393	125.156	118861
B19	3	95408	43.9201	0.544465	551	160.137	126.866	1.62782e+06	6073.5	0.609935	23159.8	17973.3	224522	837.707	66883.2	951.527	291405	861.355	66.0788	2.54098e+06	18201.9	2.34837e+06	5410.98	2.62161e+06	9863.11	4969981	7102	0.010403	102.767	4675.92	205073	769.505	43488.2	634.864	248561	741.974	5	0.907441	32.6796	28863.3	418.067	94074.6	350.999	29095.5	413.934	123170	364.075	72.3199	64243.8
B19	4	95408	35.0909	0.363636	550	165.451	134.747	1.7539e+06	6161.14	0.595553	19390.2	15411.3	255498	897.522	66520	1025.51	322018	921.273	63.9961	2.11241e+06	15624.3	1.71336e+06	6524.61	2.1903e+06	9683.02	3903661	7986.21	0.013896	188.255	6412.44	242123	849.933	47035.8	742.061	289159	830.3	5	0.909091	30.1417	26668.8	418.806	88466.2	310.766	26858.7	414.069	115325	329.937	83.5513	74357.6
B20	1	95408	28.1056	0.931677	644	164.473	127.832	1.79727e+06	6655.06	4.33066	97705.6	10679.3	308094	1140.83	166244	2147.58	474338	1365.12	132.153	2989817	10708.9	832005	2423.65	3.1206e+06	8168.1	3.95261e+06	5449.37	0.022034	218.735	4699.03	290434	1085.36	66659.1	992.819	357093	1066.8	21	3.26087	32.3822	29011.3	424.071	70912.3	262.579	30445.1	393.297	101357	291.701	113.43	101988
B20	2	95408	26.461	2.27273	616	176.948	130.672	2307801	8359.73	10.3805	225328	10274.8	492427	1783.76	305243	3122.23	797670	2133.8	172.361	3.74716e+06	10290.6	3.48531e+06	10259.9	3.83966e+06	9371.21	7324974	9774.03	0.029431	271.61	4368.39	301172	1107.27	79382.3	1019.96	380554	1087.85	37	6.00649	36.9231	34367.2	440.578	78051.3	282.731	37534.6	383.928	115586	309.197	137.752	128724
B20	3	95408	39.8537	0	547	161.588	129.36	1.64917e+06	6034.55	0.5893	13678.7	10987.2	291942	1068.25	76263.1	1120.1	368205	1078.59	53.2512	1.2411e+06	11032	2.43716e+06	7778.17	1.2411e+06	11032	3.67826e+06	8637.79	0.00525	65.9519	5946.67	268150	982.794	63344.4	937.14	331495	973.73	6	1.09689	31.6388	28725.6	429.76	89378	327.046	28911.3	424.63	118289	346.509	77.0226	70419.7
B20	4	95408	30.602	2.34114	598	172.8	135.604	1.84209e+06	6430.08	11.1196	280365	11934.7	406556	1419.14	340260	4330	746815	2045.72	201.329	5078076	11939.1	2.05797e+06	5726.71	5.19494e+06	10752.2	7252911	8608.64	0.010053	145.085	6831.08	310101	1098.78	56712.1	1032.03	366813	1087.9	33	5.51839	26.6442	22968.7	408.048	82411.7	287.67	26956.9	343.041	109369	299.589	84.1207	73011.6
B21	1	95408	45.2802	1.47493	678	199.726	130.052	1.89649e+06	6902.54	2.4135	61884.7	12137.1	302616	1101.42	215084	1461.22	517700	1226.93	68.1024	1.74761e+06	12146.7	562721	2072.32	1.97682e+06	7160.23	2.53954e+06	4637.37	0.002895	23.3425	3816.5	293071	1066.22	150433	1055.93	443504	1062.71	24	3.53982	67.3468	62864.5	441.84	97773.7	355.861	63783.6	433.328	161557	382.885	146.858	137488
B21	2	95408	41.4336	1.3986	572	201.737	134.025	1.95539e+06	6905.97	1.95792	48664.4	11765	305767	1079.89	183146	1280.29	488913	1147.16	65.8227	1.6369e+06	11771.3	878835	2510.54	1791074	6819.32	2.66991e+06	4357.57	0.001706	15.7261	4364	288213	1025.32	133894	960.592	422108	1003.86	17	2.97203	65.8809	62921.2	452.079	95566.6	337.518	63627.7	444.791	159194	373.524	157.542	150809
B21	3	95408	53.719	0	484	180.82	129.689	1.54145e+06	5626.02	0.179949	4566.42	12011.7	234918	857.411	91970.9	851.419	326889	855.717	87.0953	2210149	12011.7	154190	1056.1	2210149	12011.7	2364339	7164.66	0	0	0	235085	857.192	87585.4	812.003	322671	844.436	1	0.206612	50.951	48575.5	451.275	106549	388.885	48641.9	450.302	155191	406.252	92.9083	89035.3
B21	4	95408	49.3671	0.723327	553	200.281	134.264	1.66963e+06	5886.2	1.36696	41291.7	14298.3	281877	993.745	158777	1138.45	440654	1041.44	93.7813	2842056	14344.8	936340	3020.45	3.09691e+06	7689.42	4.03325e+06	5658.72	0.010422	179.604	8157	272270	961.187	115649	852.844	387919	926.112	8	1.44666	64.8096	66416.8	485.082	109131	384.737	66925.8	479.863	176057	416.093	129.618	133344
B22	1	95408	34.2574	3.76238	505	188.755	148.721	2.42122e+06	7706.19	13.3745	277342	9815.53	448954	1428.92	330041	3902.29	778995	1953.5	120.466	2.49959e+06	9821.57	1.14054e+06	3689.36	2.58731e+06	7974.11	3.72785e+06	5883.54	0.017922	179.882	4751	362698	1152.08	48509.9	887.532	411208	1112.94	56	11.0891	27.1043	27123.4	473.678	99406.6	316.388	31417.7	371.472	130824	328.071	76.9608	77630
B22	2	95408	21.7257	6.31741	649	198.368	138.403	1.92375e+06	6579.3	46.484	833714	8489.66	682208	2333.18	869622	6864.49	1.55183e+06	3702.96	128.19	2300501	8494.67	1.22088e+06	3988.26	2.34401e+06	7929.55	3.56489e+06	5924.47	0.105188	1117.03	5026.62	376437	1322.67	32712.4	1062.11	409150	1297.23	235	36.2096	14.8239	15916.2	508.222	76793.1	262.635	30876.7	243.73	107670	256.92	64.8246	70683.5
B22	3	95408	57.8704	0.231481	432	178.313	129.187	1.5449e+06	5660.57	1.70272	26073.2	7248.15	251070	919.929	97595.5	940.365	348666	925.559	81.7307	1.25151e+06	7248.15	709631	2508.51	1.28162e+06	6010.72	1.99125e+06	4013.72	0	0	0	241314	884.868	72403.5	713.643	313717	838.44	9	2.08333	47.4232	52405.3	523.072	117469	430.409	52966.1	510.346	170435	452.432	80.7241	89703.1
B22	4	95408	38.8785	4.6729	535	183.463	140.214	1.93828e+06	6543.35	12.5927	265675	9986.36	442586	1494.11	327702	3586.61	770288	1987.38	103.4	2.18411e+06	9998.39	1.29977e+06	3906.81	2306371	7553.11	3.60614e+06	5651.84	0.034242	359.098	4964	324040	1112.86	54056.2	875.058	378096	1071.24	65	12.1495	31.6849	29346.9	438.418	99133.6	334.661	33287.6	364.324	132421	341.654	79.7721	74202
B23	1	95408	35.5556	2.90598	585	173.954	138.077	1.93863e+06	6645.82	8.04037	168349	9910.83	397439	1362.47	220167	2904.84	617607	1680.57	95.857	2.00813e+06	9916.21	1.40566e+06	4071.02	2122442	7468.02	3.52811e+06	5604.71	0.012363	159.237	6096.5	305269	1064.37	46265.4	815.383	351535	1023.25	49	8.37607	28.5309	32717.3	542.799	98153.8	336.482	35237.1	464.912	133391	362.969	77.9538	90340.1
B23	2	95408	27.3115	4.55192	703	173.562	135.892	2.31037e+06	8047.55	17.7124	343345	9175.54	514133	1790.84	387258	4866.17	901391	2458.31	98.6058	1.91324e+06	9184.27	1381233	4164.82	1.97303e+06	8123.72	3.35427e+06	5838.42	0.047581	524.899	5221.84	324783	1170.98	40971.4	932.786	365755	1138.42	126	17.9232	20.8177	22720.7	516.612	93009.5	323.974	28455.7	357.566	121465	331.265	73.9477	81539
B23	3	95408	45.3052	0.469484	426	174.102	137.492	1688819	5814.1	4.29343	93320.3	10288.4	321280	1106.07	144734	1871.34	466014	1266.99	91.2371	1985863	10302.8	930748	2961.34	2.01871e+06	8922.46	2.94946e+06	5456.4	0.010493	91.564	4130.56	291257	1006.78	52420.3	748.782	343677	956.51	20	4.69484	32.3174	29084	425.985	107461	369.957	30479.2	394.08	137940	375.029	69.6282	62972.4
B23	4	95408	42.3971	4.11449	559	183.821	142.43	2.34449e+06	7791.55	8.59979	146333	8054.36	432986	1438.96	212001	2424.43	644987	1660.86	93.9913	1.60037e+06	8059.51	1.47986e+06	4515.81	1707550	6237.29	3.18741e+06	5299.36	0.027022	357.094	6255.31	327887	1099.51	61857.5	899.9	389744	1062.12	51	9.12344	33.4559	31995.8	452.687	104746	348.107	34880	398.886	139626	359.541	76.6697	73838.3
B24	1	95408	36.2454	0	538	174.858	142.038	2.04552e+06	6816.7	1.64703	38882.9	11174.7	267815	892.496	86855.3	1252.66	354670	960.098	80.4685	1.90099e+06	11182.3	862537	2429.06	1.90313e+06	11053	2.76566e+06	5245.22	0.001796	15.5332	4093	255402	854.397	48944.6	728.453	304346	831.284	11	2.04461	31.173	32030.9	486.371	104638	348.708	32571.4	469.759	137210	371.429	83.4979	86612.2
B24	2	95408	25.0844	4.27447	889	157.657	127.532	2.01216e+06	7468.29	14.0795	252068	8474.41	516031	1915.29	295258	4639.26	811289	2435.79	89.1679	1.59809e+06	8483.41	1.20069e+06	4339.55	1.65405e+06	7545.6	2.85474e+06	5756.77	0.044238	474.846	5080.86	388057	1447.59	41278.4	1194.19	429335	1418.65	140	15.748	16.8711	18492.3	518.83	82366.3	305.709	23147.4	363.705	105514	316.79	64.0054	71208.3
B24	3	95408	60.3217	0	373	173.069	126.946	1.74374e+06	6501.88	1.11801	14836	6281.29	439850	1640.07	158892	1630.67	598743	1637.56	138.059	1.83655e+06	6296.74	999112	3106.05	1.83655e+06	6296.74	2.83566e+06	4623.36	0.007676	65.327	4028.5	435316	1625.79	145290	1515.57	580605	1596.73	3	0.80429	45.0045	40923	430.416	113607	423.605	41283.7	423.685	154891	423.627	73.2042	66835.4
B24	4	95408	39.5899	7.25552	634	179.575	130.245	1.95977e+06	7122.29	17.7183	317289	8476.38	1.37799e+06	5007.98	649143	6228.81	2.02714e+06	5343.35	101.04	1.80982e+06	8478.53	1952067	6302.12	2.33438e+06	7861.29	4286445	7065.25	0.034392	518.214	7132.26	1.25615e+06	4690.32	291473	4603.78	1.54763e+06	4673.77	111	17.5079	33.1804	33793.5	482.091	97117.4	352.95	40205.6	385.791	137323	361.971	81.8998	83857.9
C01	1	95408	29.5139	8.44907	864	179.876	126.011	1.78274e+06	6696.64	34.2402	592487	8190.68	500730	1880.93	643394	5653.91	1.14412e+06	3010.77	118.213	2046206	8193.34	908300	3243.74	2119349	7258.14	3.02765e+06	5292.98	0.049339	582.252	5585.98	334781	1284.68	42435.2	1029	377216	1249.75	250	28.9352	21.1657	20298.1	453.94	83682.4	314.343	31774.3	279.221	115457	303.825	69.3978	67121.9
C01	2	95408	43.8697	0.957854	522	175.447	132.209	1.58779e+06	5684.71	3.42948	128727	17767.2	334483	1197.54	203066	2223.02	537549	1450.27	127.769	4798643	17777.5	2.07957e+06	7015.4	4.88861e+06	13964.6	6.96818e+06	10778.3	0.002795	28.6299	4848	286390	1027.09	73936.7	877.935	360326	992.49	14	2.68199	39.9205	45734.5	542.281	114236	408.997	46904.7	513.479	161141	434.747	88.8212	102663
C01	3	95408	34.1847	3.53635	509	168.336	122.137	1.46522e+06	5678.49	19.9493	303137	7192.66	471201	1826.15	351766	3604.12	822967	2314.11	93.1185	1.41519e+06	7193.74	1.0448e+06	3826.96	1.45159e+06	6456.5	2496383	5014.48	0.01065	103.86	4616	314896	1240	52065	827.314	366961	1158.04	109	21.4145	26.5547	25951.3	462.589	88334	342.341	33189.3	340.05	121523	341.712	76.2682	74822.4
C01	4	95408	46.0591	3.44828	406	198.676	129.476	1.51854e+06	5551.55	14.7821	202429	6482.07	664277	2428.5	388632	2658.32	1.05291e+06	2508.55	230.5	3.15367e+06	6476.22	1738730	5473	3.3876e+06	6072.23	5126333	5854.81	0.022422	501.866	10594.9	590762	2183.86	183439	1554.22	774201	1992.59	26	6.40394	54.9475	48940.9	421.6	104426	381.765	53862.9	368.433	158289	377.122	117.334	104764
C02	1	95408	17.2823	5.93668	758	206.939	122.085	1.35009e+06	5234.51	74.0178	1.31615e+06	8416.76	612354	2374.19	1.34095e+06	7480.25	1.9533e+06	4467.9	161.603	2.87403e+06	8418.2	948362	3589.42	2.89915e+06	8070.69	3.84751e+06	6171.52	0.071405	853.939	5660.79	328668	1301.08	25391.1	928.943	354059	1264.75	347	45.7784	11.4146	11622.3	481.959	67415.7	261.381	35980.5	200.711	103396	236.504	62.5356	64519.4
C02	2	95408	39.1544	4.04412	544	176.228	131.017	1.55598e+06	5621.52	17.3858	346041	9421.27	357151	1290.33	387721	4059.36	744871	2000.71	134.984	2.68791e+06	9425.58	955021	3246.32	2.7328e+06	8254.78	3.68782e+06	5898.23	0.018974	196.219	4895.16	268857	980.439	41400.6	681.741	310258	926.284	70	12.8676	28.2431	29792.7	499.313	96576.3	348.915	35241.7	368.974	131818	354.061	70.3505	74714.5
C02	3	95408	50	1.80505	554	174.43	124.509	1.54698e+06	5881.14	6.06974	123306	9615.92	302167	1148.74	189464	1796.48	491631	1334.12	104.831	2.13235e+06	9628.24	1.25082e+06	4500.35	2194754	7679.84	3445571	6112.22	0.015415	145.967	4482.06	244012	930.888	66534.2	704.737	310546	871.004	32	5.77617	44.0611	41464.2	445.445	110007	418.212	43474.8	412.224	153482	416.499	86.5997	81823
C02	4	95408	46.3855	2.20884	498	163.681	127.647	1.57478e+06	5839.65	3.77535	95829.6	12014.9	282913	1049.1	143035	1878.92	425948	1231.79	85.3095	2.16807e+06	12029.6	1.36854e+06	3803.9	2.29516e+06	7535.23	3663700	5514.6	0.006961	53.7899	3657.71	232737	876.577	43567.2	664.466	276304	834.57	22	4.41767	32.5343	32231.2	468.934	110089	408.233	33362.2	438.246	143451	414.841	68.1533	68089.5
C03	1	95408	22.2749	5.21327	633	178.964	122.286	1.46704e+06	5678.61	39.7706	671352	7990.34	606042	2345.87	719769	6011.06	1.32581e+06	3506.65	128.31	2.16685e+06	7993.66	1.0637e+06	3893.65	2.22174e+06	7269.69	3.28545e+06	5676.25	0.059574	601.668	4780.53	400775	1592.36	46114.8	1267.83	446890	1551.38	196	30.9637	17.4913	17838.2	482.733	75537.7	292.392	31481.3	262.911	107019	283.055	75.3523	77788.3
C03	2	95408	43.833	2.8463	527	169.323	128.996	1.67474e+06	6145.4	7.64087	138939	8607.12	394538	1447.74	214855	2521.85	609393	1703.56	121.979	2.21839e+06	8608.52	888584	2972.16	2.32497e+06	7063.51	3.21355e+06	5116.13	0.002875	28.0466	4618.33	361535	1335.29	73896.5	1072.51	435431	1281.98	33	6.26186	32.9275	37851.4	544.127	106344	390.226	40404.9	474.251	146749	410.238	72.8478	84620.8
C03	3	95408	39.9577	5.074	473	185.162	131.555	1.47156e+06	5294.79	19.4281	331977	8088.25	547635	1970.43	435411	3844.64	983046	2513.04	111.963	1.91375e+06	8090.71	1148453	3882.63	1999524	7141.47	3147977	5467.32	0.021791	250.184	5434.56	421632	1537.8	107388	1371.77	529020	1500.92	82	17.3362	34.8874	32879.7	446.105	101988	366.96	39741.2	350.911	141729	362.314	85.7955	81205.6
C03	4	95408	45.9227	0.643777	466	156.322	124.961	1.42251e+06	5388.38	1.77047	23520.9	6288.45	438509	1661.05	110595	1669.23	549104	1662.69	63.2825	840740	6288.62	786995	3410.31	884918	5313.59	1671913	4208.11	0.005225	68.7395	6227.8	428508	1617.32	88374.1	1394.41	516882	1574.29	13	2.7897	29.5972	26408.6	422.349	101880	385.916	27009.8	407.662	128890	390.279	62.1939	55880.9
C04	1	95408	27.1044	7.40741	594	204.369	129.362	1.44162e+06	5274.98	53.5755	898553	7938.79	649632	2377.04	943692	5955.35	1.59332e+06	3690.34	145.267	2.43668e+06	7939.78	1186284	4034.54	2.47611e+06	7381.62	3.6624e+06	5818.18	0.02777	287.699	4903.95	336228	1287.32	48759.1	884.856	384987	1217.2	219	36.8687	22.6297	23156.5	484.363	84976	310.932	40524.3	255.736	125500	290.674	81.3681	83639.5
C04	2	95408	42.3986	6.08108	592	185.455	126.247	1.55819e+06	5842.19	30.2868	552644	8637.12	505706	1896.07	620144	4957.8	1.12585e+06	2873.55	142.217	2.59579e+06	8639.61	1.12678e+06	3968.64	2.64572e+06	7907.03	3.7725e+06	6099.2	0.022347	205.281	4348.23	337777	1288.93	72456.6	1058.79	410233	1241.28	126	21.2838	30.2277	36755.8	575.57	103565	388.302	46249.4	369.745	149814	382.377	69.5552	85425.2
C04	3	95408	64.1166	3.09654	549	193.367	127.968	1.66492e+06	6158.39	9.77124	146350	7089.56	385497	1425.92	223502	1617.68	609000	1490.78	137.318	2.05811e+06	7094.41	2.34367e+06	5946.46	2115196	6175.52	4458863	6052.97	0.017634	156.412	4198.42	235755	903.677	78843.2	643.432	314598	820.506	39	7.10382	56.2167	54506.7	458.946	116486	430.872	57742.7	417.934	174229	426.496	86.5722	84222
C04	4	95408	47.1767	2.73224	549	167.493	126.051	1.46665e+06	5507.52	6.64492	247974	17664.2	341518	1282.46	314475	3591.87	655993	1853.87	121.555	4.53753e+06	17669.5	1.5214e+06	4961.08	4.64189e+06	13232.3	6163285	9374.29	0.002736	22.7052	3928	273317	1035.43	64335.3	889.404	337653	1004.02	30	5.46448	35.6732	31977.6	424.307	103469	388.547	33911	387.325	137381	388.244	73.7503	66467.1
C05	1	95408	16.3543	4.25894	587	204.602	133.75	1.46051e+06	5168.76	59.972	1.14315e+06	9022.6	952136	3369.63	1.18683e+06	7928.93	2.13896e+06	4948.47	152.31	2.9039e+06	9024.63	1410758	4944.47	2.93351e+06	8769.55	4.34427e+06	7008.79	0.055844	640.975	5433.02	654547	2331.21	53445.8	1796.33	707993	2279.96	231	39.3526	11.5006	12647.7	520.56	70065.8	247.965	32030.7	213.99	102097	236.199	67.0472	74988.6
C05	2	95408	38.2911	6.48734	632	211.785	166.873	6447235	18287.9	15.0324	298153	9388.32	880625	2497.94	432918	4562.73	1.31354e+06	2935.8	98.5837	1.95792e+06	9400.84	1.44435e+06	3541.06	2.16195e+06	7386.79	3.60629e+06	5147.71	0.067999	881.463	6135.9	779660	2275.52	123241	2072.84	902901	2245.55	96	15.1899	30.9157	30578	468.174	116400	330.176	35296.2	372.004	151697	339.046	77.959	77903.8
C05	3	95408	49.2872	2.44399	491	179.734	128.37	1.45584e+06	5368.19	11.1086	186176	7933.05	544737	2008.63	315288	2905.53	860025	2264.95	104.891	1.75793e+06	7933.05	1.15363e+06	4232.31	1.8018e+06	7214.41	2.95543e+06	5658.2	0	0	0	472613	1743.74	139210	1516.72	611822	1686.31	52	10.5906	40.3441	35827.6	420.353	105331	388.394	39636.3	365.267	144968	381.785	80.49	71697.5
C05	4	95408	48.8176	3.04054	592	174.859	127.495	1.52144e+06	5648.58	10.9133	197686	8574.28	1.04389e+06	3875.58	476851	4765.53	1.52074e+06	4116.64	157.52	2.85335e+06	8574.26	1.40105e+06	5229.69	3.2158e+06	7704.99	4616844	6737.28	0.004295	78.1797	8615.4	1.01731e+06	3775.4	273045	3571.46	1.29035e+06	3730.33	41	6.92568	36.8265	36301.9	466.601	107212	398.041	39971.4	399.464	147184	398.426	73.4764	72948.6
C06	1	95408	19.3252	2.60736	652	200.877	131.121	1.44999e+06	5234.43	54.828	980630	8466.02	631015	2277.96	1.00952e+06	6850.24	1.64053e+06	3865.73	145.755	2.60795e+06	8469.39	1.09316e+06	3812.65	2.61933e+06	8283.56	3712487	6157.44	0.093041	1039.17	5286.76	352822	1301.14	40466	884.8	393288	1241.05	245	37.5767	15.0744	13096.5	411.238	68445.7	247.088	30088.5	204.17	98534.2	232.185	75.5773	66035.3
C06	2	95408	30.4533	5.38244	706	181.354	134.34	1.69161e+06	5960.35	28.115	484208	8152.12	450705	1588.05	521308	5248.54	972013	2537	120.1	2.06979e+06	8157.52	921142	3055.9	2.116e+06	7268.29	3.03714e+06	5125.48	0.060371	621.285	4871.23	307225	1103.4	34942.9	855.893	342168	1071.75	165	23.3711	20.0038	17577.7	415.936	83084.1	292.745	26307.9	264.869	109392	285.519	63.3004	55990.9
C06	3	95408	46.3651	1.29241	619	158.861	125.93	1.55171e+06	5832.55	2.93412	69182.4	11160.8	268944	1010.9	114043	1639.26	382988	1141.16	86.4191	2.03866e+06	11166.4	1.00826e+06	3474.48	2.08273e+06	8926	3.09099e+06	5904.21	0.002375	20.0719	4001	242982	916.236	44908.8	703.686	287891	875.007	21	3.39257	30.0975	25352	398.712	93511.8	351.49	26296.9	377.99	119809	356.984	62.9498	53378.3
C06	4	95408	37.3684	0.701754	570	154.566	126.233	1.47265e+06	5522.12	5.33882	108636	9631.74	287046	1076.36	145131	2424.6	432177	1323.5	98.0127	1.99607e+06	9639.87	879780	3024.31	2.0211e+06	8459.91	2900880	5475.36	0.008782	81.9314	4416.1	252956	953.508	37237	751.348	290193	921.686	31	5.4386	23.0377	19252.7	395.574	88217.5	330.796	20933.1	349.714	109151	334.264	59.1213	49795
C07	1	95408	28.2572	7.61421	591	198.064	132.729	1.64726e+06	5874.53	47.7012	773708	7677.58	595965	2125.35	813834	5896.12	1.4098e+06	3369.21	134.152	2.17642e+06	7679.28	1.08791e+06	3642.97	2.22349e+06	7103.37	3.3114e+06	5413.86	0.050937	560.738	5210.76	324813	1201.4	36859.3	886.523	361673	1159.43	210	35.533	18.8617	20975.3	526.386	89733.6	320.011	36341.2	263.287	126075	301.3	64.3975	72504.6
C07	2	95408	35.4694	5.96125	671	177.443	133.808	1.79595e+06	6353.16	21.6334	349390	7644.72	438788	1552.21	394196	4276.15	832983	2222.06	120.793	1.95145e+06	7647.01	999769	3106.16	2.00836e+06	6830.77	3008130	4884.25	0.037799	482.853	6046.64	316614	1154.88	42653.3	884.396	359267	1114.42	120	17.8838	22.7544	21436.2	445.923	100633	355.988	28181.5	305.706	128814	343.623	61.0773	58100.6
C07	3	95408	49.4545	2.18182	550	168.062	129.59	1.69751e+06	6200.35	5.06908	109205	10197.4	322936	1179.56	161080	1981.87	484015	1363.22	103.207	2222037	10191.1	1.63366e+06	4473.52	2.32903e+06	7695.96	3.96269e+06	5933.82	0.002715	129.182	22520.7	255269	948.753	49158.8	703.788	304428	898.266	27	4.90909	33.5842	30988.3	436.756	108649	396.852	32635.3	401.535	141284	397.924	66.1394	61434.5
C07	4	95408	46.1407	1.20069	583	165.534	129.52	1.5505e+06	5666.47	3.01219	47709	7497.13	318195	1162.88	108740	1429.21	426935	1220.82	97.5352	1.54494e+06	7497.69	1.13457e+06	3425.39	1.6775e+06	5507.01	2812062	4422.64	0.000838	9.56106	5402	292187	1075.04	58761.7	854.05	350949	1030.39	18	3.08748	33.1925	30490.5	434.811	100361	366.781	31387.6	412.538	131749	376.736	69.791	64522.4
C08	1	95408	26.4085	5.6338	568	196.058	134.187	1.65432e+06	5835.61	44.6418	707007	7496.5	608865	2147.77	747936	5722.12	1.3568e+06	3275.74	127.349	2.01721e+06	7497.79	1.10022e+06	3662.75	2.06385e+06	7005.29	3.16407e+06	5317.82	0.038483	421.905	5189.43	343877	1253.3	38269.6	904.353	382146	1206.68	199	35.0352	18.5329	20942.5	534.887	81568.5	287.732	35050.5	268.156	116619	281.554	67.136	77133.9
C08	2	95408	28.7115	6.02241	714	180.079	132.288	1.77011e+06	6333.71	31.3421	549857	8304.2	557399	1994.45	589576	5839.41	1.14697e+06	3014.87	115.736	2.03154e+06	8308.68	1.1598e+06	3786.27	2.08759e+06	7493.4	3.24739e+06	5551.98	0.079042	980.512	5871.8	334246	1240.1	34648.8	985.32	368894	1210.69	193	27.0308	17.5084	17308.5	467.938	87408.6	312.76	27327.3	270.661	114736	301.588	58.1428	58111.5
C08	3	95408	48.7685	0.985222	609	180.037	144.022	3.83181e+06	12593.7	3.37248	56863.6	7981.08	303975	999.047	110012	1445.87	413986	1088.43	93.1412	1.57201e+06	7988.98	1.36134e+06	1389.38	1.64028e+06	6038.51	3.00162e+06	2398.51	0.008064	77.6746	4559.5	264346	947.661	52659.2	765.861	317005	911.71	22	3.61248	32.7369	28102.4	406.333	104872	344.675	29200.9	383.783	134073	352.498	65.1286	56262.9
C08	4	95408	39.7059	1.30719	612	160.426	126.867	1.48694e+06	5547.8	5.42567	113559	9907.07	333459	1244.14	166544	2349.09	500003	1475.28	110.321	2.31319e+06	9925	770303	2977.21	2.38687e+06	7984.62	3157172	5661.4	0.018706	176.079	4455.57	310941	1158.06	52094	880.821	363035	1108.02	30	4.90196	28.2583	24555.5	411.319	93148.4	347.539	26263.2	370.442	119412	352.33	68.6076	59963.5
C09	1	95408	23.6508	5.2381	630	192.05	139.851	1.77057e+06	5992.7	37.1643	620216	7899.4	632113	2139.46	657665	5963.8	1.28978e+06	3178.91	127.72	2.13256e+06	7903.49	1.24609e+06	3727.7	2161144	7512.24	3.40723e+06	5478.2	0.091068	1067.69	5549.51	380753	1361.98	42146.9	1119.54	422900	1333.2	183	29.0476	15.8803	16377	488.149	86925.5	294.21	28296.4	256.596	115222	283.987	63.498	66603.8
C09	2	95408	19.2488	2.66041	639	182.074	137.815	1.76091e+06	6048.09	32.4444	539120	7865.43	577624	1983.93	567382	6068.11	1.14501e+06	2976.72	133.633	2.22127e+06	7868.01	1.20746e+06	3990.38	2.23753e+06	7585.84	3444993	5765.15	0.039119	416.614	5041.02	375919	1307.6	32521	1121.97	408440	1290.6	155	24.2567	12.0477	10907.2	428.535	76325.6	262.151	21209.1	226.829	97534.7	253.565	58.533	53755.4
C09	3	95408	41.8895	1.06952	561	175.641	139.488	1666683	5655.79	5.49788	109535	9430.5	358272	1215.78	168403	2204.87	526676	1419.37	123.372	2.45796e+06	9430.5	1.50774e+06	4373.29	2.50048e+06	8694.29	4.00821e+06	6338.5	0	0	0	304659	1042.1	59631	896.355	364290	1015.08	25	4.45633	30.9985	26459.9	404.039	96415.8	327.181	28108.8	368.023	124525	335.588	72.0772	61842.4
C09	4	95408	34.5104	0.963082	623	156.123	129.309	1.52349e+06	5576.86	4.1089	66252.1	7632.22	337567	1235.69	111484	1967.99	449051	1361.46	91.2878	1472947	7637.5	914252	3256.05	1.49587e+06	6941.38	2.41012e+06	4856.31	0.006364	54.7143	4069.38	310429	1137.84	46336.4	942.312	356765	1107.98	28	4.49438	22.7061	18791	391.728	81889.2	299.761	20072.7	354.338	101962	309.135	62.8249	52458.6
C10	1	95408	32.1429	3.73377	616	190.567	136.045	1.55851e+06	5422.55	25.2955	414651	7759.2	475298	1653.72	476918	4140.45	952216	2365.18	121.701	1.99516e+06	7759.97	993040	3539.86	2.06691e+06	6802.7	3.05995e+06	5236.34	0.00873	90.8996	4928.78	339497	1173.85	59871.9	911.252	399369	1125.24	128	20.7792	29.773	26383.9	419.462	89085.5	309.957	34630.5	300.651	123716	307.295	90.2677	80352.1
C10	2	95408	24.6809	6.24113	705	183.498	126.373	1.45299e+06	5442.32	40.5209	725541	8475.38	562601	2107.28	761575	6310.5	1.32418e+06	3415.78	116.435	2085978	8480.15	1.00212e+06	3555.05	2.12241e+06	7901.15	3.12453e+06	5675.74	0.088495	959.974	5134.74	328511	1268.18	36781.4	878.021	365292	1213.87	245	34.7518	17.3076	17347	474.422	82034.3	307.267	30780	255.047	112814	291.011	67.0135	68058.9
C10	3	95408	56.2842	1.4572	549	184.673	134.344	1599099	5634.21	5.83791	89908.5	7289.88	436516	1538	211660	1990.67	648175	1661.37	114.228	1759803	7292.36	873473	3180.4	1818796	6279.44	2.69227e+06	4771.11	0.012719	163.666	6090.71	413032	1452.74	125288	1298.67	538320	1413.7	28	5.10018	44.6288	39604.2	420.051	114350	402.897	41563.2	390.903	155913	399.628	77.7418	69242.1
C10	4	95408	44.9206	0.31746	630	172.175	136.945	1.60073e+06	5532.84	2.89867	64634.7	10554.7	420939	1454.96	148423	1994.21	569362	1565.29	107.087	2.39188e+06	10572.5	986797	2171.59	2413207	10182.3	3400004	4917.48	0.009266	94.4731	4826	405247	1423.24	85614.9	1224.5	490862	1384.06	17	2.69841	32.4128	29559.7	431.678	104990	362.891	30495.6	409.739	135485	372.477	69.9144	64267.7
C11	1	95408	25.8065	8.06452	620	210.239	143.548	1.82082e+06	6004.08	46.7175	859139	8704.84	769743	2538.2	907981	6444.44	1.67772e+06	3777.32	130.304	2.3973e+06	8708.47	1.42532e+06	4324.52	2464700	7690.82	3.89002e+06	5984.07	0.093955	1169.7	5892.91	404069	1400.21	39659.9	973.82	443729	1347.47	222	35.8064	21.3707	21986.1	486.974	91855.3	302.89	37650.5	267.226	129506	291.577	79.8058	83026.3
C11	2	95408	30.0501	5.00835	599	184.794	137.131	1.68642e+06	5821.13	28.9348	474613	7764.18	558230	1926.88	512711	5091.75	1.07094e+06	2743.19	112.431	1844922	7767.24	1.11989e+06	3566.46	1.87561e+06	7182.15	2995507	5208.17	0.039357	394.121	4740.11	363857	1293.5	41055	908.973	404912	1240.3	154	25.7095	19.3146	18082.2	443.14	94986.2	327.871	27636.6	274.46	122623	314.095	61.5479	57999.1
C11	3	95408	58.9118	0.750469	533	183.612	134.76	1.59753e+06	5611.33	2.49727	34221.5	6486.5	304422	1069.28	112622	1091.23	417043	1075.12	83.1902	1140003	6486.5	887737	3201.22	1162740	5678.83	2.05048e+06	4253.55	0	0	0	286370	1005.06	80122.7	800.716	366492	951.952	16	3.00188	46.3566	43393.1	443.083	117487	412.671	44201	428.278	161688	416.823	77.2968	72705.7
C11	4	95408	47.6868	0.88968	562	168.995	131.762	1.58606e+06	5697.79	2.80806	55895.5	9422.09	318703	1144.91	116951	1486.82	435654	1220.24	82.8601	1.65126e+06	9432.92	1.23905e+06	3967.29	1.68478e+06	8241.69	2.92382e+06	5658.24	0.006974	72.4659	4918.62	286500	1033.63	62091.4	836.16	348591	991.909	19	3.38078	34.469	34583.6	474.917	111020	398.831	35548.8	451.939	146569	410.532	70.4735	71236.2
C12	1	95408	44.7005	3.0722	651	199.71	129.136	1.82417e+06	6686.45	24.4045	772454	14982.4	356288	1305.97	870133	5836.03	1.22642e+06	2906.81	293.868	9308227	14993.1	1.10408e+06	3972.85	9453503	13232	10557587	10639	0.030922	374.404	5731.26	288649	1059.82	93747.4	956.999	382396	1032.62	54	8.29493	46.84	43729.5	441.911	97555	357.586	52191	350.048	149746	354.922	103.106	96656
C12	2	95408	36.9973	2.14477	746	177.744	120.303	1.80974e+06	7120.59	17.5156	351516	9499.41	342562	1347.84	448555	3696.34	791117	2106.8	250.936	5038194	9503.61	989789	3810.26	5120617	8801.8	6110406	7260.99	0.025918	353.225	6451	294067	1158.95	98486.9	1133.95	392554	1152.58	52	6.97051	40.4373	35993.7	421.329	82158.1	323.259	41815.1	344.579	123973	330.149	107.766	96144.8
C12	3	95408	51.4238	0.502513	597	176.727	127.023	1.65288e+06	6159.38	2.6141	97309.9	17620.3	264303	984.913	179242	1706.96	443545	1187.99	312.123	11618798	17620.3	1123136	3520.8	11733391	15035.1	12856527	11694.1	0	0	0	257050	959.412	81656	822.297	338706	922.335	5	0.837521	47.1227	43774.3	439.71	106508	396.897	44603.2	424.765	151111	404.735	89.7025	83740.3
C12	4	95408	40.896	1.30058	692	158.891	120.842	1.5414e+06	6037.72	2.94951	106918	17158.5	274130	1073.78	173207	2154.78	447337	1332.64	127.448	4623194	17170.6	654836	2639.14	4706809	13938.4	5361645	9152.49	0.002801	24.0207	4059.5	265119	1037.79	65903	887.071	331022	1003.84	16	2.31214	36.1773	34442.7	450.649	87792.6	343.887	35102.1	436.686	122895	366.109	85.7957	82344
C13	1	95408	34.2988	0.762195	656	152.299	126.055	1.57562e+06	5916.54	1.69206	30699.6	8588.04	320085	1201.94	89657.2	1617.09	409743	1273.48	92.4599	1.67782e+06	8589.52	668554	2090.86	1.7501e+06	6694.66	2.41865e+06	4161.71	0.000735	7.94876	5119	313592	1181.97	58717.4	1137.81	372310	1174.78	12	1.82927	24.5562	23700.8	456.856	91646.5	344.137	24256.9	437.507	115903	360.227	69.3859	67470.7
C13	2	95408	32.5144	1.44509	692	145.164	118.681	1.63052e+06	6503.14	2.61776	69153.8	12504.4	269241	1073.84	114195	2041.04	383436	1250.29	64.4424	1.70615e+06	12532	1.16154e+06	3559.1	1.79579e+06	8972.53	2957327	5616.96	0.010693	124.009	5489.47	231614	935.667	43284.2	867.959	274899	924.314	28	4.04624	23.9894	25035.6	493.988	90702.2	361.755	25923.4	463.336	116626	380.287	71.5296	75313.4
C13	3	95408	61.285	0.658979	607	165.623	121.993	1.50721e+06	5848.12	0.446051	5597.01	5939.49	470100	1824.04	160311	1739.21	630410	1801.69	66.5048	836145	5951.21	785087	3450.93	979862	4335.67	1.76495e+06	3891.84	0.00785	87.5755	5280.8	468010	1814.52	154874	1696.57	622885	1783.68	4	0.658979	43.1843	41132.9	450.859	111829	433.908	41275.4	447.795	153104	437.566	69.1795	66214
C13	4	95408	47.8964	0.647249	618	156.548	123.676	1.51751e+06	5807.97	0.588233	25284.1	20345.8	328767	1258.29	89674.7	1291.28	418442	1265.21	51.4593	2227833	20492.6	2.27184e+06	7623.62	2.35652e+06	10788.5	4.62836e+06	8962.25	0.005423	50.3077	4391.14	306506	1174.98	63704.2	940.425	370210	1126.63	7	1.13269	32.4363	29366	428.538	99767.1	381.837	29514.4	424.994	129281	390.9	66.153	60188
C14	1	95408	25.7642	6.2591	687	180.328	136.438	1.89836e+06	6585.95	26.8704	523782	9226.86	565306	1961.21	564980	6093.27	1.13029e+06	2966.9	119.642	2333881	9233.59	1.3836e+06	4041.99	2.39521e+06	8079.17	3.77881e+06	5915.73	0.065718	789.381	5685.68	328877	1206.35	36170.7	1068.44	365048	1191.11	154	22.4163	18.0153	16491.2	433.3	81290.2	282.02	24834.3	267.836	106125	278.568	67.1533	62007.3
C14	2	95408	19.6027	5.69536	755	166.131	127.92	1.76431e+06	6528.48	25.896	457271	8358.29	470226	1739.98	490846	6080.51	961073	2738.32	108.406	1.91576e+06	8364.96	999601	3314.45	1.96815e+06	7538.39	2967748	5274.38	0.06668	699.197	4963.43	304509	1169.23	28386.7	1169.89	332896	1169.28	180	23.8411	13.3439	12461.2	442.032	72929.1	269.86	20514.3	254.127	93443.4	266.242	64.4963	61021.3
C14	3	95408	50.9967	0.830565	602	166.357	127.188	1.53546e+06	5714.39	2.85029	52960.9	8795.17	299608	1115.02	118758	1435.16	418366	1190.4	95.037	1.7672e+06	8801.76	1.20455e+06	4037.61	1.82283e+06	7193.79	3.02738e+06	5487.15	0.008916	124.885	6630.27	271716	1014.67	66235.3	854.762	337951	978.782	18	2.99003	36.567	31292.2	405.064	96764.4	360.119	32159.5	388.638	128924	366.834	69.7573	60027.8
C14	4	95408	37.291	2.00669	598	162.433	131.355	1.65107e+06	5949.71	5.8796	125710	10120.5	391918	1412.29	180072	2742.67	571990	1666.83	97.4826	2.08575e+06	10127.7	1.47958e+06	4080.05	2.20551e+06	7543.8	3685097	5626.1	0.011791	155.956	6260.5	322245	1184.5	50328.2	984.251	372574	1152.82	36	6.02007	25.4909	21773.6	404.317	84133.8	303.179	23625	359.833	107759	314.019	65.7609	56609.6
C15	1	95408	20.7299	4.08759	685	207.884	140.663	1.56509e+06	5266.7	54.6965	962156	8326.52	732654	2465.46	986556	6946.86	1719210	3914.57	135.632	2.38673e+06	8329.49	1.27508e+06	4027.25	2.40633e+06	7990.99	3681407	5959.45	0.079855	830.032	4920.04	366619	1290.7	28467.9	821.807	395087	1239.73	276	40.292	13.0145	11779.5	428.426	77649.6	261.299	29454.3	207.403	107104	243.871	60.098	54900.1
C15	2	95408	28.5714	4.86009	679	175.094	133.438	1.7192e+06	6098.49	22.374	386736	8181.77	481316	1707.36	427692	4859.97	909008	2457.38	110.707	1.91472e+06	8186.65	1.11399e+06	3626.92	1.96493e+06	7212.79	3.07892e+06	5312.44	0.046286	511.387	5229.66	321396	1166.48	39127	945.383	360523	1137.61	137	20.1767	19.7222	18154.5	435.719	90380	320.604	25553.2	290.367	115933	313.41	66.073	61393.3
C15	3	95408	51.9298	0.526316	570	171.919	130.96	1.45978e+06	5276.23	2.62166	39446.1	7122.04	254314	919.194	97028.6	1121.33	351342	967.352	114.95	1.72956e+06	7122.04	895730	2676.28	1.7608e+06	6523.35	2.65653e+06	4393.76	0	0	0	239343	869.341	58197.2	707.569	297541	832.129	13	2.2807	38.355	37307.4	460.415	108918	393.675	38179.5	441.229	147098	405.005	72.1098	70631.9
C15	4	95408	44.2649	1.13086	619	163.994	129.839	1.53074e+06	5580.49	3.51529	60393	8132.1	309174	1127.13	108807	1507.92	417981	1206.44	98.9074	1.69924e+06	8132.1	1.77502e+06	5281.37	1.75369e+06	6781.71	3.52871e+06	5933.78	0	0	0	255157	937.99	48191.3	738.152	303348	899.311	22	3.55412	30.8966	26399.3	404.444	97230.3	354.464	27450.1	380.424	124680	359.871	67.7106	58201.7
C16	1	95408	31.0051	4.59966	587	187.943	139.08	1.7416e+06	5927.34	27.487	472969	8144.83	482599	1642.47	518376	5021.56	1.00097e+06	2521	122.119	2101961	8147.38	962008	3013.7	2.14538e+06	7427.76	3.10739e+06	5110.46	0.03329	382.505	5438.75	343518	1199.19	46364.1	938.836	389882	1160.9	132	22.4872	22.1165	20359.2	435.733	89490.3	304.571	29093.7	281.834	118584	298.659	68.3384	63408.8
C16	2	95408	24.422	6.21387	692	200.118	146.841	2.29218e+06	7388.89	36.6281	671400	8676.5	644601	2077.88	712448	6329.78	1.35705e+06	3209.86	127.187	2.33283e+06	8681.96	1.31302e+06	3734.12	2392816	7834.46	3705836	5640.11	0.07393	763.051	4885.51	374792	1276.95	34165.4	984.483	408958	1246.03	199	28.7572	18.0014	18844.7	495.518	90184.5	290.712	30739.5	273.106	120924	286.025	70.6095	74982.1
C16	3	95408	48.8372	1.9678	559	173.662	130.256	1.57429e+06	5720.9	6.85714	109983	7592.06	294540	1070.35	174876	1907.02	469417	1279.47	116.156	1.86305e+06	7592.06	711741	2541.38	1.92747e+06	6189.22	2.63922e+06	4462.02	0	0	0	268366	976.315	64922.4	833.233	333289	944.715	33	5.9034	36.7041	31900.7	411.399	99514.5	361.631	34032.5	371.123	133547	364.004	72.5916	63571.6
C16	4	95408	38.8802	0.777605	643	168.895	134.328	2.76095e+06	9729	3.92736	65379.8	7879.9	374489	1319.62	122389	1675.95	496878	1392.55	114.528	1.90829e+06	7886.97	2.29943e+06	7960.25	1.94654e+06	7138.49	4245963	7561.21	0.009147	91.6296	4741.83	306295	1080	57765.3	875.852	364060	1041.48	22	3.42146	30.7018	26656.1	410.969	109493	385.83	27896.8	382.009	137390	385.048	76.1951	66627
C17	1	95408	38.1029	4.98392	622	186.968	142.723	2.03064e+06	6734.67	18.7998	319186	8036.5	527838	1750.58	369514	3953.18	897352	2271.81	103.449	1.75661e+06	8037.64	1.35621e+06	4059.97	1.79447e+06	7257.28	3.15068e+06	5419.97	0.00744	71.0943	4523.38	343936	1168.66	53167.5	896.131	397104	1122.93	113	18.1672	25.9982	24320.1	442.793	100462	333.185	30358.4	324.784	130821	331.197	66.5697	62623.3
C17	2	95408	31.6327	5.10204	784	181.712	138.609	1.86957e+06	6384.49	21.0499	353144	7941.05	551744	1884.18	400616	4399.48	952360	2480.81	101.002	1.69623e+06	7949.3	1.32953e+06	4008.53	1.76602e+06	6855.95	3.09555e+06	5253.24	0.064027	611.882	4523.56	347591	1229.83	42225.8	891.791	389817	1181.32	163	20.7908	22.9958	22479.9	462.725	87356.8	298.319	29147.7	320.094	116504	303.484	69.969	69013.8
C17	3	95408	54.9587	1.51515	726	167.967	123.682	1.5795e+06	6044.91	5.31762	86721	7719.4	518856	1985.72	234305	2504.38	753161	2122.47	160.799	2.62285e+06	7720.88	1.39306e+06	4624.91	2.93038e+06	6449.26	4323444	5722	0.002023	15.7863	3694	488969	1881.16	142131	1749.9	631100	1849.91	24	3.30579	39.2895	34566.4	416.442	104562	400.173	36301.9	388.016	140864	396.968	69.9553	61819
C17	4	95408	46.8702	1.67939	655	182.942	137.719	1.85495e+06	6375.53	5.99665	111487	8800.16	382540	1314.81	182923	1914.62	565464	1463.08	87.0217	1.62039e+06	8813.91	1.25779e+06	3268.12	1.67738e+06	6789.81	2.93518e+06	4644.92	0.019399	174.215	4250.84	317973	1119.54	72676.2	861.461	390649	1060.44	45	6.87023	39.2839	38880.1	468.478	118014	405.619	40863.7	427.711	158878	411.08	81.6495	81451.1
C18	1	95408	10.5344	1.22137	655	160.566	135.57	1.67628e+06	5852.74	17.5267	272913	7370.55	459692	1605.02	287469	5443.86	747161	2202.62	107.06	1.66817e+06	7375.49	958721	3223.05	1.67697e+06	7188.37	2.63569e+06	4966	0.044916	481.456	5073.81	362254	1274.41	16161.1	920.04	378415	1253.79	107	16.3359	7.5128	13480.3	849.327	62476.4	218.137	18985.9	359.539	81462.3	240.149	65.3215	123885
C18	2	95408	5.60748	1.86916	749	159.674	132.24	1.81139e+06	6483.77	24.1241	385596	7565.85	468972	1678.65	394411	6805.04	863382	2559.44	108.044	1.72778e+06	7569.42	898495	3052.81	1.7415e+06	7333.63	2.63999e+06	4964.4	0.043919	468.113	5045.22	345724	1256.78	7875.94	1221.04	353600	1255.97	167	22.2964	3.54408	2813.89	375.821	58240.8	208.469	10319.5	178.049	68560.3	203.243	56.0575	45288.2
C18	3	95408	11.0345	0.172414	580	138.78	131.222	1.6593e+06	5985.42	0.795708	29745.7	17694.9	306319	1104.95	41038.9	2570.2	347358	1184.75	64.9157	2.45149e+06	17875.5	2.30922e+06	6125.26	2.46908e+06	17300.9	4778306	9194.1	0.012391	160.721	6139.53	281851	1021.18	11377	789.035	293228	1009.65	7	1.2069	6.91164	8064.2	552.277	65693.5	236.969	8277.59	518.411	73971.1	252.296	57.4004	69703.6
C18	4	95408	8.08081	0.577201	693	144.161	134.035	1.64933e+06	5824.59	2.3435	41123.5	8306.2	333106	1176.36	56940.3	2661.7	390046	1280.69	80.7288	1419643	8323.91	909400	2710.99	1.49706e+06	7046.64	2.40646e+06	4392.15	0.014067	157.094	5286.2	315980	1122.04	14143.4	900.009	330123	1110.3	20	2.886	8.41432	17350.5	976.045	112323	396.67	17900	836.74	130223	427.581	99.9348	211972
C19	1	95408	35.8974	6.66667	585	193.763	140.697	1.73633e+06	5841.47	27.7525	491674	8385.93	509112	1712.79	535022	4772.39	1.04413e+06	2550.72	121.948	2.16123e+06	8388.84	1.16419e+06	3521.26	2.21271e+06	7131.2	3.37689e+06	5268.97	0.035606	410.126	5452.26	316358	1100.68	41366.3	768.973	357724	1048.39	133	22.735	25.9473	28384.4	517.802	94413.5	317.633	37500.3	334.503	131914	322.253	70.1811	77597.3
C19	2	95408	23.445	6.06061	627	186.763	136.449	1.81106e+06	6282.6	36.3003	626825	8173.6	590591	2048.77	653993	6152.62	1.24458e+06	3154.35	127.015	2.19399e+06	8176.3	1.30618e+06	4064.37	2.22341e+06	7667.66	3529590	5773.47	0.054942	658.989	5677.44	304674	1107.75	26928.2	818.332	331602	1076.82	179	28.5486	15.1395	14256.7	445.744	86554.9	300.26	26259.2	247.041	112814	285.923	61.9984	58993.5
C19	3	95408	48.5965	0.701754	570	168.375	129.353	1.5714e+06	5750.23	3.90301	105965	12851.1	263444	964.022	157018	1904.66	420461	1182.02	123.595	3.35556e+06	12851.1	910523	3048.06	3.37935e+06	12083.5	4289877	7416.94	0	0	0	242343	889.51	51941.6	683.376	294285	844.547	18	3.15789	35.534	31527.8	419.978	104218	381.366	32723.4	396.943	136941	384.976	71.2049	63518.3
C19	4	95408	39.899	1.6835	594	181.678	142.893	2649221	8775.73	9.69	381822	18651.5	455899	1510.2	429167	5237.72	885066	2305.95	143.826	5.66922e+06	18658	2732584	8089.35	5.69992e+06	16787.9	8432503	12449.7	0.005126	59.9549	5535.83	291517	974.04	48607.3	767.411	340125	937.948	40	6.73401	29.6701	25762	410.996	99055	328.127	29164.1	355.93	128219	334.062	71.6487	62635.6
C20	1	95408	30.7301	2.03735	589	173.853	138.095	1578899	5411.94	16.3838	304937	8809.94	464748	1593	341606	4521.99	806354	2195.43	105.998	1.9733e+06	8811.98	1439889	4546.02	2.00586e+06	8218.52	3.44575e+06	6144.32	0.008554	75.4116	4172.78	286560	997.852	37495	837.895	324055	976.288	91	15.4499	19.7053	17683.9	424.788	85681.9	293.689	22873.9	302.792	108556	295.561	61.3752	55556.5
C20	2	95408	19.7227	5.23883	649	189.024	136.9	2.266e+06	7834.9	37.8792	682611	8530.01	607341	2099.93	718765	6527.18	1.32611e+06	3320.76	114.56	2.06641e+06	8538.07	1.08886e+06	3538.52	2.09884e+06	7953.55	3187700	5576.77	0.155605	1844.15	5609.83	370457	1322.5	39828.8	1155.42	410286	1304.19	214	32.9738	14.9756	17591.3	556.02	80149.3	277.123	29785.9	270.489	109935	275.294	72.3403	86570.6
C20	3	95408	32.1489	1.18443	591	157.445	130.877	1.61617e+06	5845.21	5.85633	173348	14011.1	298011	1077.82	206051	3671.05	504062	1515.42	104.824	3.10404e+06	14016.6	792697	2638.59	3143124	11995.3	3.93582e+06	6997.58	0.003393	27.914	3894	268755	977.012	32352.9	736.102	301108	943.823	33	5.58376	20.7142	18116.2	413.978	83809.6	303.115	19931.8	355.11	103741	311.889	60.9144	53872.9
C20	4	95408	25.6591	2.81195	569	177.101	150.981	4260402	13356.9	11.5466	180138	7384.64	467285	1465	209138	3789.91	676423	1807.9	86.2233	1.34588e+06	7388.55	1289048	2707.71	1.37506e+06	6838.87	2.66411e+06	3934.41	0.034565	429.473	5881.39	340604	1155.57	29400.9	899.283	370005	1129.98	76	13.3568	14.8068	12520.2	400.246	87053.4	272.923	16335.2	296.019	103389	276.33	54.4313	46395.3
C21	1	95408	37.4745	2.85132	491	192.071	152.948	1.93309e+06	5982.53	11.3448	158916	6630.49	407456	1261	205395	2485.06	612850	1510.32	120.929	1.69446e+06	6632.52	1.22937e+06	3305.35	1.74158e+06	6073.27	2.97095e+06	4510.35	0.017019	184.953	5144	322493	1013.89	46598.2	757.045	369092	972.242	46	9.36863	28.2782	31796.8	532.241	103939	321.672	35475.8	429.22	139415	343.579	73.3477	83307.9
C21	2	95408	30.4348	6.6087	575	189.894	141.228	1.73309e+06	5808.68	29.7952	478992	7609.56	597004	2000.94	522314	5080.19	1.11932e+06	2790.09	124.918	2.00862e+06	7611.15	1.26856e+06	4016.37	2.06423e+06	7022.76	3.33279e+06	5465.55	0.042147	546.338	6135.79	386953	1321.14	40025.1	930.075	426978	1271.04	137	23.8261	20.2073	24274.8	568.623	99744	334.306	34381.9	334.409	134126	334.332	64.18	78076.5
C21	3	95408	49.063	0.340715	587	187.812	145.139	2.77421e+06	9047.56	1.67485	23534.3	6651.25	376537	1228	91015.5	1009.58	467552	1178.38	87.8699	1.24208e+06	6690.92	1.66895e+06	4435.48	1.29666e+06	6174.57	2.96561e+06	5058.41	0.028762	263.516	4336.71	351855	1152.51	67991	773.832	419846	1067.88	11	1.87393	41.0511	37116.7	427.978	111294	362.965	37640.9	417.529	148935	375.363	81.7422	74276.1
C21	4	95408	49.7445	2.21465	587	229.883	139.735	1.79634e+06	6084.99	9.32254	146411	7433.91	451309	1528.78	479502	2517.73	930811	1916.6	118.645	1.86525e+06	7441.57	886770	2945.02	2.06202e+06	6182.17	2.94879e+06	4646.31	0.027123	262.762	4585.61	414283	1405.75	344943	1934.81	759226	1605.17	46	7.83646	81.666	79992.1	463.642	112712	381.807	82996.1	435.79	195708	402.976	162.615	159720
C22	1	95408	44.7566	1.68539	534	176.977	139.254	1.75408e+06	5962.38	2.93314	43643	7043.02	306758	1042.72	102978	1292.15	409736	1095.89	73.774	1.10206e+06	7070.99	903339	2570.48	1.20373e+06	4519.64	2.10707e+06	3410.81	0.033217	315.762	4499.61	282337	967.41	57917.8	803.805	340255	935.016	21	3.93258	35.1578	30754.8	414.065	99406.1	337.896	31670.9	397.402	131077	350.58	76.5787	67305.9
C22	2	95408	32.3308	3.30827	665	163.621	131.674	1.9083e+06	6859.98	9.39072	149223	7521.67	353592	1271.1	197081	2920.07	550673	1593.06	81.8574	1302893	7534.04	699856	2517.23	1.37906e+06	6042.95	2.07892e+06	4106.62	0.040182	362.611	4271.56	308913	1110.4	44566.9	953.226	353480	1087.79	76	11.4286	23.0373	23143.4	475.524	91546.9	329.093	26240.5	388.795	117787	340.75	67.7807	68975.7
C22	3	95408	53.1073	0.564972	531	177.8	130.718	1626000	5887.93	8.97927	658210	34697.7	284555	1030.41	718641	7224.91	1.0032e+06	2670.74	396.978	29122218	34724.4	1.52274e+06	5629.34	29167238	32988.4	30689976	26579.1	0.008208	82.921	4781.78	255926	926.299	60869.7	748.486	316796	885.863	12	2.25989	38.1118	34313.5	426.17	110365	399.644	37646.1	378.478	148011	394.039	69.9609	63306.1
C22	4	95408	37.4798	2.26171	619	170.216	132.757	1.723e+06	6143.36	6.9954	105108	7112.16	345752	1232.78	166229	2100.52	511981	1423.74	98.1651	1.47569e+06	7115.66	880575	2913.4	1549444	5806.13	2430019	4269.83	0.018934	228.948	5723.7	304826	1093.36	60383.4	932.243	365210	1062.98	44	7.10824	30.8989	28478	436.258	95403.8	340.163	30901.3	390.477	126305	351.235	80.0706	74283.2
C23	1	95408	40.7921	1.9802	505	177.167	141.935	2.0029e+06	6679.55	6.66525	112755	8007.51	368273	1228.17	165506	2223.6	533780	1426.12	93.4986	1.58171e+06	8007.51	1.05027e+06	3229.96	1644604	6458.57	2.69488e+06	4647.9	0	0	0	315924	1060.46	51972.3	857.64	367896	1026.18	36	7.12871	28.9612	26742.8	437.087	108498	361.834	28725.7	385.933	137223	366.626	69.037	64173
C23	2	95408	25.7225	5.34682	692	175.498	138.136	2602565	8918.1	21.689	358748	7829.36	553547	1896.82	401949	5092.25	955497	2577.11	102.592	1.69818e+06	7835.11	1.17051e+06	3628.81	1.76646e+06	6879.07	2.93697e+06	5069.44	0.055484	584.493	4986.45	388571	1370.08	37080.4	1181.83	425651	1351.33	146	21.0983	16.643	16663.5	473.928	89256.2	305.851	23748.1	300.862	113004	304.789	61.6677	62377.6
C23	3	95408	49.6907	1.03093	485	170.613	131.054	1.66275e+06	6005.58	4.29035	113307	12500.8	399768	1443.89	197295	2360.74	597063	1656.48	148.123	3920715	12529.1	1.4391e+06	4309.61	3.97718e+06	11021.5	5416288	7795.62	0.015075	135.221	4245.93	368875	1340.52	84941.1	1127.57	453816	1294.76	14	2.8866	35.3037	32576.9	436.785	106154	383.409	34026.8	407.15	140181	388.914	69.3302	64263.7
C23	4	95408	41.0175	2.06677	629	177.002	140.254	3.4661e+06	11697.7	5.02994	80462.6	7571.96	561113	1893.7	186557	2403.03	747670	1999.44	90.0706	1.442e+06	7578.09	1.4563e+06	4238.02	1.55761e+06	5989.47	3.01391e+06	4992.51	0.019125	237.217	5871.12	508366	1731.98	105772	1581.38	614138	1704.03	35	5.56439	32.2694	30811.4	451.957	101149	341.367	32477.4	418.339	133626	357.347	76.2983	73265.5
C24	1	95408	40.5629	0.993378	604	168.877	138.647	1.98787e+06	6786.59	2.75621	75794.5	13016.7	300474	1025.82	114253	1789	414728	1162.44	68.8716	1902004	13072.2	1.00442e+06	3408.67	1.93955e+06	9989.1	2.94397e+06	6022.44	0.020403	227.264	5272.52	271346	926.607	38723.8	662.258	310069	882.608	24	3.97351	27.5065	26408.4	454.447	96299.9	328.769	27322.6	427.823	123622	346.5	66.3802	64034.9
C24	2	95408	23.1579	5.02924	855	183.893	138.338	2936827	10048.8	28.5789	553336	9164.75	597310	2043.79	596575	6198.77	1.19388e+06	3073.09	119.475	2.31557e+06	9173.98	1.31693e+06	4149.73	2.37836e+06	8162.88	3.69529e+06	6070.63	0.09525	1114.35	5537.72	371807	1307.38	38228.1	1089.22	410035	1283.41	204	23.8596	17.7617	17907.4	477.225	82897.7	283.647	27506.7	285.811	110404	284.183	73.0121	74431.6
C24	3	95408	38.4434	0.471698	424	164.342	133.225	1.69174e+06	6010.69	1.83309	24814.6	6407.66	285038	1012.73	71528.5	1088.08	356566	1027	70.6573	956489	6407.66	1.27459e+06	3936.14	976877	5587.96	2.25147e+06	4515.25	0	0	0	258682	922.786	47415.1	754.622	306097	891.995	11	2.59434	29.3239	27058.4	436.774	94892.8	337.151	27649	420.593	122542	352.95	74.4137	69040.7
C24	4	95408	42.0975	4.43131	677	175.967	134.882	2.10327e+06	7381.05	8.56704	194026	10720.3	410203	1439.53	272964	3144.84	683167	1837.69	89.0469	2.0187e+06	10730.7	1.00663e+06	3327.28	2.15423e+06	7921.76	3160861	5502.15	0.019336	228.832	5601.8	346857	1225.26	73156.5	1089.71	420014	1199.28	65	9.60118	33.4382	32069	453.962	96767.8	339.589	34995	403.179	131763	354.436	77.4108	74601.7
D01	1	95408	15.3736	7.47126	696	281.498	196.192	11668449	28152	72.576	1.45218e+06	9471.21	1758963	4243.78	1.54072e+06	8549.07	3.29969e+06	5548.48	138.677	2775418	9473.3	2.37696e+06	4899.15	2.85923e+06	8993.15	5236190	6519.87	0.104079	1409.12	6408.62	1.0814e+06	3209.21	95134.9	3254.15	1.17653e+06	3212.8	364	52.2989	13.4889	17208.1	603.854	102099	246.33	41636.2	231.028	143735	241.693	84.357	109215
D01	2	95408	46.7368	2.73684	475	182.192	132.067	2337479	8377.81	17.6622	301413	8077.81	1.07468e+06	3851.78	545885	5154.97	1.62056e+06	4210.32	199.638	3.40735e+06	8078.84	1.62533e+06	5305.75	3.65255e+06	7470.89	5.27788e+06	6636.85	0.010932	144.656	6263.6	1.02127e+06	3695.46	244545	3557.35	1.26581e+06	3667.95	42	8.84211	32.8989	32307.3	464.831	101726	364.598	37828.3	357.226	139554	362.57	69.0336	68094.5
D01	3	95408	43.5849	3.77359	530	172.763	118.613	1.44417e+06	5763.21	17.8915	281158	7438.4	358327	1429.96	338721	2960.9	697048	1909.81	123.088	1.93468e+06	7439.95	978760	3876.18	1.99079e+06	6601.67	2.96955e+06	5359.57	0.010449	95.9139	4344.9	252868	1010.43	57906	701.168	310773	933.693	77	14.5283	36.9298	35367.6	453.321	91697.1	365.932	41806.6	365.448	133504	365.781	83.579	80309.9
D01	4	95408	37.5824	1.31868	455	162.842	134.306	1.77729e+06	6263.82	2.85983	64402.1	10659.5	253916	894.894	104433	1732.3	358349	1041.64	86.5273	1.95168e+06	10676.6	871998	3178.61	2.00641e+06	9046.02	2.87841e+06	5801.68	0.00753	63.0295	3961.86	232845	819.706	39593.1	722.772	272438	804.035	15	3.2967	26.2389	25955.4	468.231	99511.3	350.715	26750.1	443.722	126261	367.013	67.0128	67023.3
D02	1	95408	23.0519	8.11688	616	187.968	122.571	1270765	4907.44	48.4063	812372	7943.82	677805	2617.55	880527	6373.28	1.55833e+06	3924.23	119.634	2.00838e+06	7946.35	1.05479e+06	3948.79	2.08624e+06	7263.13	3.14103e+06	5666.11	0.079965	909.128	5381.45	422033	1665.46	62483.1	1688.11	484516	1668.35	249	40.4221	18.4435	18676.4	479.321	70003.5	270.34	34565.2	250.184	104569	263.327	77.5284	79134.3
D02	2	95408	40	2.66667	525	162.965	127.348	1.47351e+06	5476.97	6.73681	111228	7815.14	578448	2150.06	227903	3028.78	806351	2342.11	92.9623	1.53543e+06	7818.11	910487	3160.84	1.65923e+06	6485.39	2569722	4724.67	0.008748	99.0329	5358.78	552540	2065.15	116217	1900.41	668757	2034.5	38	7.2381	29.3041	27392.1	442.46	90710.4	337.166	29426.7	391.074	120137	348.948	71.3239	67154.4
D02	3	95408	37.1663	6.16016	487	188.739	129.505	1.50831e+06	5512.92	31.0405	459996	7014.59	491840	1797.69	523776	4185.53	1.01562e+06	2547.1	118.996	1.7636e+06	7015.3	1.07198e+06	3598.28	1.82532e+06	6405.88	2.8973e+06	4970.84	0.011834	112.508	4500.33	287182	1083.64	64619.8	939.735	351802	1053.99	127	26.078	29.3862	27323.3	440.115	93626.8	342.209	38212.7	305.36	131839	330.644	77.0871	72063.5
D02	4	95408	43.649	0.923788	433	151.179	121.094	1.41902e+06	5546.81	2.41263	55387.3	10866.7	278052	1086.87	103207	1623.79	381258	1193.72	129.992	2.9927e+06	10897.4	1.14258e+06	3720.24	3.10414e+06	8695.08	4.24672e+06	6394.46	0.011138	96.6823	4109	261778	1027.14	46718.3	804.998	308497	985.938	8	1.84757	27.7732	25424.9	433.322	94651.5	369.983	26180	411.902	120832	378.325	61.5673	56822.9
D03	1	95408	38.9525	5.56465	611	184.254	122.781	1.35934e+06	5240.49	13.727	275778	9509.58	412330	1589.61	434347	3344.5	846677	2175.09	130.909	2631325	9514.4	836557	3028.77	2.9279e+06	6708.15	3.76445e+06	5282.17	0.016442	174.331	5018.89	362695	1408.94	142597	1517.05	505292	1437.85	64	10.4746	49.6051	48889.7	466.517	79858.5	307.869	53309	410.483	133168	342.104	125.53	124144
D03	2	95408	49.1007	2.51799	556	188.526	127.43	1.48665e+06	5522.21	4.08813	100307	11614.1	390739	1451.42	284208	2201.9	674946	1694.63	98.826	2.42482e+06	11614.1	998049	3074.62	2.71543e+06	7089.09	3.71348e+06	5247.61	0	0	0	364532	1366.2	179295	1517.98	543828	1412.77	23	4.13669	57.49	50357.8	414.621	100136	371.961	51703.5	400.574	151840	381.233	115.382	101380
D03	3	95408	53.4151	0.875657	571	168.483	121.368	1.45742e+06	5684.01	1.10668	15161.7	6484.88	210919	822.597	90500.9	909.229	301420	846.822	63.1914	865732	6484.88	787187	2696.77	1.02844e+06	3557.38	1.81563e+06	3125	0	0	0	200647	784.47	73781.8	767.307	274429	779.781	10	1.75131	46.1979	39745.2	407.23	101767	396.896	40101.5	402.884	141868	398.57	84.3515	72900.6
D03	4	95408	43.2916	1.25224	559	162.058	124.925	1.40602e+06	5327.44	1.90269	105179	26165.9	245841	931.5	179946	2293.8	425787	1243.65	81.4516	4.51963e+06	26265.2	839249	3372.56	4575609	19887.3	5.41486e+06	11306.3	0.008669	72.5183	3959.5	231712	876.773	75287.8	1006	307000	905.292	13	2.32558	35.4771	32201.5	429.641	92092.3	348.941	32763.2	417.636	124855	364.682	79.4436	72617.4
D04	1	95408	27.2586	9.50156	642	248.618	119.673	1.27829e+06	5056.04	49.244	946002	9093.18	723072	2859.98	1116594	4098.88	1.83967e+06	3502.54	137.301	2.63894e+06	9097.73	1.15734e+06	4418.41	2.94021e+06	4663.5	4097551	4591.56	0.086167	917.631	5040.85	480643	1940.13	98553.3	1358.86	579197	1808.49	230	35.8255	83.0881	1.4882e+06	8478.14	117638	465.297	1.50509e+06	5525	1.62273e+06	3089.51	302.218	5.4576e+06
D04	2	95408	43.9024	5.92335	574	175.117	127.813	1.44216e+06	5340.93	14.3949	353813	11634.3	730496	2705.33	506404	5067.31	1.2369e+06	3343.37	99.3737	2.44434e+06	11643	1.50482e+06	4977.88	2.61656e+06	9127.66	4121381	6997.68	0.029885	425.44	6738.42	599602	2266.38	149698	2189.5	749300	2250.59	83	14.4599	34.5483	33761	462.557	95249.5	352.749	38007.7	380.322	133257	360.197	76.5765	75336.3
D04	3	95408	52.0992	2.86259	524	212.818	158.964	6.72319e+06	20019.5	9.78395	164161	7942.05	561237	1671.18	288449	2535.3	849686	1889.85	94.8967	1.59242e+06	7942.95	1.29708e+06	3081.64	1.67668e+06	6535.8	2.97376e+06	4389.67	0.005036	63.7277	5990.4	476693	1461.99	128951	1324.33	605643	1430.34	54	10.3053	44.217	40130.6	429.599	134499	400.495	43637.8	383.551	178137	396.207	83.801	76279.1
D04	4	95408	51.0563	1.58451	568	161.589	121.839	1.37089e+06	5325.89	4.96678	123716	11790.4	490739	1906.51	244896	2916.29	735635	2154.91	97.0682	2420396	11802.8	1.00992e+06	3690.5	2.51583e+06	9994.37	3.52575e+06	6710.86	0.011416	147.122	6099.92	462805	1804.12	122713	1637.26	585518	1766.39	29	5.10563	35.3908	32427.1	433.706	99031.9	384.737	33866.2	403.288	132898	389.301	67.7143	62430.1
D05	1	95408	19.7947	7.03812	682	218.918	137.073	2278343	7867.61	67.5404	1.28418e+06	8999.9	725462	2505.18	1.32191e+06	7645.19	2047374	4426.82	148.517	2.82452e+06	9002.12	1.13725e+06	4092.81	2.85623e+06	8475.8	3993481	6495.03	0.059804	558.642	4421.6	382308	1277.12	43310.4	1197.26	425618	1268.51	310	45.4545	16.4956	15689.1	450.202	72077.8	248.9	37297.7	215.709	109375	236.491	81.0365	77669
D05	2	95408	42.5566	5.50162	618	174.481	128.072	1.43811e+06	5315.14	17.0013	290723	8094.18	381436	1409.76	355736	3628.28	737172	1999.85	120.665	2.0639e+06	8096.28	887702	2882.26	2.14099e+06	6814.44	3028689	4867.93	0.016937	201.936	5643.58	298488	1128.77	63237.3	1009.65	361725	1105.96	87	14.0777	30.3829	27805.1	433.185	97000	358.505	33065.3	337.245	130065	352.85	69.7849	64156.8
D05	3	95408	53.6937	1.98198	555	172.24	126.101	1.52302e+06	5716.93	6.18673	103726	7936.04	265904	998.118	168254	1726.14	434158	1193.14	103.906	1742586	7938.34	885682	2851.46	1.80531e+06	6928.16	2.69099e+06	4711.27	0.009068	120.169	6272.8	226723	860.065	64761.5	742.995	291484	830.975	33	5.94595	40.2428	35394.4	416.316	104448	392.065	37498.8	384.706	141947	390.094	73.4604	64864.8
D05	4	95408	49.5812	4.1876	597	169.966	122.506	1.40409e+06	5425.18	13.4098	475684	16790.8	508536	1964.91	560673	5591.84	1.06921e+06	2977.67	216.369	7.67523e+06	16790.8	4.38604e+06	13425.2	8.13311e+06	15314.3	12519155	14594.8	0	0	0	252344	992.216	60350.8	840.519	312694	958.818	37	6.19766	42.6184	40108.1	445.463	100016	386.447	41839	417.279	141855	395.057	84.2041	79654.3
D06	1	95408	15.8576	5.50162	618	207.276	130.766	1.40564e+06	5088.11	66.7185	1.19015e+06	8443.66	702398	2542.52	1.22005e+06	7548.13	1.92245e+06	4390.19	153.246	2.7338e+06	8444.16	1.16834e+06	4025.51	2.76519e+06	8146.44	3.93353e+06	6246.97	0.025769	335.335	6159.58	343263	1292.94	29097.5	1183.16	372361	1283.63	269	43.5275	11.1795	10699	453.001	63684.7	230.524	31355.7	193.989	95040.3	217.038	68.1229	65787.8
D06	2	95408	34.7181	5.48961	674	184.916	145.743	1.66293e+06	5400.86	15.0023	271257	8558.54	542052	1760.48	336492	4065.97	878545	2248.88	103.897	1.88097e+06	8569.56	1.39967e+06	3796.31	1991659	6760.84	3.39132e+06	5112.97	0.058245	646.355	5252.77	397878	1336.59	58240.7	1235.29	456119	1322.74	97	14.3917	25.168	20654.5	388.457	86727.1	281.672	25390.4	306.802	112117	286.996	70.4251	58114
D06	3	95408	33.8182	2	550	163.179	126.612	1.50981e+06	5644.49	17.1282	268164	7410.83	361701	1352.24	298617	3865.46	660318	1915.43	128.983	2.01985e+06	7412.49	984367	3328.18	2.03989e+06	7011.9	3.02425e+06	5154.82	0.009923	86.0084	4102.6	266409	1012.36	32133.6	721.238	298542	970.211	73	13.2727	19.6756	17161.3	412.855	83730.9	313.032	22578.7	292.271	106310	308.379	55.2362	48745.1
D06	4	95408	35.9712	1.25899	556	150.27	123.556	1.45163e+06	5561.2	4.44824	67330.8	7164.77	319615	1224.44	110893	1964.97	430508	1356.09	102.854	1.55755e+06	7168.02	1.04971e+06	4283.79	1.6207e+06	6144.82	2.6704e+06	5248.52	0.008897	102.767	5467.2	286679	1095.24	42782	908.656	329461	1066.79	24	4.31655	22.3493	19937.5	422.262	82560.3	316.288	21341.2	378.153	103901	327.286	59.6461	53698.7
D07	1	95408	30.9798	4.61095	694	167.015	124.637	1.38421e+06	5256.93	19.5346	297781	7215.52	312504	1186.82	350666	3916.74	663171	1879.51	107.449	1.63869e+06	7218.89	571813	2040.17	1710750	6344.5	2.28256e+06	4150.71	0.032501	325.63	4742.51	254982	982.408	48957.8	987.536	303939	983.23	126	18.1556	23.3848	23995.8	485.711	78408.7	297.779	30143.8	336.688	108552	307.652	73.9275	76349.9
D07	2	95408	32.2082	3.37553	711	161.733	125.645	1488725	5608.48	14.6657	267501	8633.77	348311	1312.19	311456	4085.18	659767	1930.94	122.524	2.23602e+06	8638.39	1.00433e+06	3560.26	2.33439e+06	7341.13	3.33872e+06	5563.77	0.020416	210.072	4870.56	259235	985.009	36775.9	847.073	296011	965.477	85	11.955	22.3797	20305.4	429.472	82208.4	309.704	24906.6	326.685	107115	313.493	66.9193	61139.2
D07	3	95408	53.9634	0.609756	656	159.757	119.979	1.36658e+06	5391.45	1.04193	12634.9	5739.94	205226	809.661	69389	825.7	274615	813.654	75.9454	920941	5739.94	786955	2876.76	1054535	3529.5	1.84149e+06	3217.51	0	0	0	197134	778.594	55685.3	687.053	252819	756.396	9	1.37195	38.7586	32464.6	396.477	96073.1	379.03	32830.3	390.667	128903	381.927	70.0563	58930
D07	4	95408	44.0735	1.5025	599	159.157	125.897	1.40684e+06	5289.41	3.92504	70706	8526.85	273853	1029.63	120647	1716.97	394500	1173.27	130.091	2.34824e+06	8544.23	1727757	5670.98	2559426	6472.28	4287183	6123.58	0.016294	145.602	4229.75	228810	864.169	45090.9	749.107	273901	842.857	18	3.00501	30.3485	26302	410.23	92256.1	346.862	27516.1	391.593	119772	356.21	67.2346	58558.7
D08	1	95408	28.9051	11.6788	685	227.145	144.832	1.62889e+06	5323.61	63.1862	1.078e+06	8075.53	669177	2187.03	1129643	6496.02	1.79882e+06	3748.53	145.194	2.47733e+06	8076.29	1.09092e+06	3374.84	2547687	7269.56	3.63861e+06	5400.84	0.037916	469.39	5859.81	344422	1176.82	37712.4	993.987	382135	1155.84	298	43.5037	21.3986	18538	410.066	83768.4	273.775	38935.3	223.898	122704	255.7	71.408	62294.1
D08	2	95408	30.9061	5.82524	618	181.324	131.616	1.57079e+06	5649.2	27.9641	454893	7699.92	466186	1676.59	499013	4751.77	965198	2519.63	112.848	1.83624e+06	7702.2	991565	3238.26	1.8686e+06	6953.58	2.86017e+06	4974.83	0.03461	384.224	5254.82	293319	1091.24	48372.7	945.693	341691	1067.97	153	24.7573	21.9768	21259.8	457.901	82936	298.272	30399.7	289.476	113336	295.861	68.335	66795.8
D08	3	95408	47.1103	1.75131	571	164.532	125.463	1.41043e+06	5321.26	6.34165	80783.9	6029.75	275844	1040.7	129622	1570.42	405466	1166.49	92.5812	1180235	6034.24	804204	2640.51	1.22463e+06	5095.54	2.02883e+06	3723.33	0.019574	185.055	4474.95	237111	904.453	49348.9	695.331	286460	859.901	39	6.83012	32.8348	28049.8	404.364	91337.1	344.596	30053.6	364.112	121391	349.23	68.0313	58371.1
D08	4	95408	38.5321	1.83486	654	156.065	123.38	1.37442e+06	5272.92	4.10376	65385.9	7541.86	277338	1064	110691	1603.04	388029	1176.89	83.6192	1334065	7551.76	855904	2778.06	1.37533e+06	6183	2.23124e+06	4205.66	0.012937	116.201	4251.59	247573	958.784	45628.7	746.064	293201	918.049	32	4.89297	28.8139	25225.5	414.395	85763	329.028	26502.4	383.813	112265	340.501	72.7823	64074
D09	1	95408	22.6528	2.98063	671	177.62	125.114	1.39978e+06	5295.8	38.1934	677578	8397.45	450361	1703.86	708385	6386.05	1.15875e+06	3087.97	130.033	2.30714e+06	8398.43	823417	3292.46	2.3225e+06	8126.24	3.14591e+06	5870.41	0.023967	312.357	6169.04	295315	1092.82	37541.1	981.549	332856	1079.02	197	29.3592	15.0017	13066.8	412.292	71768	271.521	25142.8	226.661	96910.8	258.26	63.2039	55509.2
D09	2	95408	22.9584	4.16025	649	185.13	123.396	1.43771e+06	5515.03	44.8043	861072	9096.97	538980	2067.51	904576	6935.83	1.44356e+06	3690.91	162.331	3.12082e+06	9100.08	1.1232e+06	4165.26	3.1497e+06	8623.77	4272898	6730.1	0.044313	445.557	4759.36	316479	1230.12	49518.7	1208.03	365997	1227.08	179	27.5809	17.6567	16787.8	450.052	71117.9	272.806	30671.8	235.176	101790	260.258	73.4319	70666.8
D09	3	95408	38.8186	1.82841	711	154.411	123.786	1.36382e+06	5215.12	4.43519	74594.7	7961.1	298123	1139.99	122962	1900.49	421086	1290.83	89.8136	1.51285e+06	7973.18	816849	2529.17	1.56253e+06	6604.08	2.37937e+06	4252.14	0.014704	128.654	4141.43	271266	1050.07	48428.8	867.895	319695	1017.71	35	4.92264	26.5379	22606.8	403.226	79392.4	303.588	23945.5	370.097	103338	316.78	66.143	56740.8
D09	4	95408	35.4794	1.78082	730	152.734	123.03	1.35737e+06	5222.34	4.3606	67895.2	7370.04	292330	1124.71	115118	1834.44	407448	1262.74	88.305	1.37538e+06	7372.49	814217	2932.94	1.42082e+06	6358.73	2.23504e+06	4460.66	0.006138	71.8314	5539	265258	1024.17	47386.5	870.789	312645	997.538	36	4.93151	25.6967	24222.7	446.191	84610	325.528	25543.4	407.043	110153	341.381	69.5889	66334.8
D10	1	95408	27.5602	9.33735	664	201.893	130.585	1.45804e+06	5285.11	52.2432	943861	8551.75	666636	2416.42	988975	6564.89	1.65561e+06	3881.64	128.439	2.32082e+06	8553.06	1.13209e+06	3873.37	2.37868e+06	7629.33	3510769	5812	0.027632	256.16	4388.13	347672	1313.74	36638.1	910.867	384310	1260.59	270	40.6627	20.2376	18949.4	443.214	81940.1	297.016	36318.8	241.087	118259	277.262	71.5836	67371.3
D10	2	95408	32.5704	6.33803	568	187.039	133.721	1.57067e+06	5559.81	31.8549	496115	7371.97	505985	1791.07	543384	4824.04	1.04937e+06	2655.66	113.71	1.77138e+06	7373.79	971293	3188.05	1.82713e+06	6683.4	2.79843e+06	4841.14	0.033562	352.472	4971.07	325095	1186.96	44322.8	883.777	369418	1140.04	159	27.993	21.9772	20823.4	448.495	94248.6	333.619	31223	277.191	125472	317.534	65.0503	62196.5
D10	3	95408	55.3082	1.19863	584	176.088	126.709	1.41925e+06	5301.86	5.62582	79453.9	6685.07	284167	1061.56	142379	1364.83	426546	1146.6	91.1056	1.28705e+06	6686.94	911881	3340.56	1.3158e+06	5834.31	2227681	4468.77	0.010365	122.704	5603.5	242931	908.692	65292.8	677.609	308224	847.469	36	6.16438	43.8548	37141.7	400.886	103651	387.208	38970.5	373.566	142622	383.383	77.6504	66015
D10	4	95408	44.374	0.950872	631	162.3	124.573	1364805	5185.87	4.50314	75975.9	7986.14	300647	1142.37	129795	1628.5	430442	1255.37	94.511	1.59618e+06	7994.21	1.41076e+06	4985.01	1.62063e+06	7269.59	3.03139e+06	5991.69	0.010239	92.3511	4269.46	245234	935.336	55376.9	763.268	300611	898.041	30	4.75436	33.2406	29550.1	420.791	94412.2	358.74	30983.4	388.741	125396	365.714	72.824	65166.6
D11	1	95408	28.9817	2.87206	766	160.156	126.615	1.51979e+06	5681.65	7.28925	136621	8871.81	339517	1269.27	202577	2858.82	542094	1602.16	92.7123	1.74075e+06	8887.44	727503	2599.77	1.84786e+06	7059.2	2.57537e+06	4755.11	0.0295	292.858	4699.05	306544	1150.51	62750.6	1148.52	369294	1150.17	60	7.8329	26.4893	25668.9	458.683	83732.1	313.028	28140.6	397.128	111873	330.641	88.6902	86657.7
D11	2	95408	30.1187	1.92878	674	160.005	129.211	1.54277e+06	5651.7	7.12404	154696	10278.5	298348	1092.95	204015	3135.97	502363	1486.14	137.04	2.9775e+06	10284.5	557535	1963.94	3.08754e+06	8033.3	3.64508e+06	5454.84	0.008148	82.543	4795	284151	1043.23	46075.3	968.617	330226	1032.13	35	5.19288	23.9706	25070.5	495.063	91258.8	334.312	27556.5	423.579	118815	351.492	77.1364	81394.5
D11	3	95408	52.9412	0.953895	629	193.691	150.126	2.76288e+06	8711.3	1.12504	33618.9	14144.7	514558	1622.39	166443	1808.44	681001	1664.24	70.6703	2113624	14156.9	1.36329e+06	3265.36	2.47312e+06	7668.58	3.83641e+06	5184.33	0.001529	16.2375	5025.5	500847	1587.27	129178	1462.73	630025	1560.04	10	1.58983	42.6303	38442.4	426.843	116606	367.657	38752	421.05	155358	379.666	78.7869	71422.8
D11	4	95408	44.3697	1.0084	595	161.414	126.334	1.46666e+06	5495.23	1.43753	21654.1	7130.16	277124	1038.32	77956.9	1051.9	355081	1041.27	65.5763	988807	7137.42	1.09417e+06	3901.31	1.06073e+06	5128.09	2.15489e+06	4422.04	0.00488	51.043	4951.17	258874	971.04	56005	787.184	314879	932.31	13	2.18487	33.8859	30584.6	427.23	92828.5	347.806	31015.3	418.498	123844	363.169	74.3347	67498.7
D12	1	95408	16.712	7.06522	736	185.108	119.228	1.42548e+06	5659.24	56.3633	1.10602e+06	9288.48	673874	2675.33	1.13709e+06	8169.86	1.81096e+06	4630.84	143.387	2.81452e+06	9291.17	1.17825e+06	4540.81	2.85158e+06	8822.36	4.02983e+06	6915.76	0.09954	1426.7	6784.44	347778	1408.16	28613.6	1417.05	376391	1408.83	289	39.2663	10.6953	9846.4	435.776	64590.7	256.43	28071	201.688	92661.7	236.947	60.7843	56659.8
D12	2	95408	20.7143	6.14286	700	171.854	124.83	1.66804e+06	6325.04	34.36	591670	8150.84	532892	2020.68	624205	6283.34	1.1571e+06	3187.04	128.443	2.2129e+06	8155.06	1.07655e+06	3687.23	2.25619e+06	7571.25	3.33275e+06	5649.08	0.064589	695.528	5097.23	334716	1320.78	29308.9	1088.34	364025	1298.45	187	26.7143	13.6621	12057.1	417.738	69731.6	264.415	23029.4	231.817	92761	255.496	62.5663	55762.2
D12	3	95408	40.301	3.17726	598	230.297	124.896	1.35687e+06	5142.4	11.5399	208932	8569.96	363464	1377.49	462550	2077.27	826014	1697.76	114.896	2.08092e+06	8572.88	868800	3183.97	2.62588e+06	4367.37	3494682	3997.96	0.013197	159.807	5731.73	307107	1168.35	221286	1226.29	528393	1191.94	60	10.0334	94.8303	269896	1347.18	89185.3	338.003	273313	1227.42	362498	745.066	232.612	667795
D12	4	95408	25.7391	1.3913	575	168.7	142.494	3.02119e+06	10036	8.78938	155542	8376.56	378590	1257.62	195842	3537.39	574432	1611.76	126.087	2.23348e+06	8384.72	1.06132e+06	3799.59	2.29062e+06	7685.34	3351937	5805.48	0.019465	181.901	4423.5	327544	1082.22	39223.7	1053.87	366768	1079.11	40	6.95652	18.0891	15661.6	409.822	84265.8	279.919	18285.7	330.284	102551	287.742	65.8044	57808.6
D13	1	95408	35.3909	4.93827	729	171.811	128.889	1.67786e+06	6161.91	17.7442	328420	8760.92	438691	1611.09	388146	4280.5	826837	2277.96	116.272	2.15423e+06	8769.86	1.05437e+06	3517.95	2.22982e+06	7465.69	3.28419e+06	5488.4	0.047488	484.503	4829.4	328108	1227.17	57359.4	1075.78	385467	1202	111	15.2263	25.5846	24149.5	446.792	92870.6	341.066	29907.4	329.821	122778	338.257	69.7797	66367.4
D13	2	95408	18.3099	5.21127	710	192.104	127.064	1.67656e+06	6245.61	51.2572	959773	8863.21	675137	2515.06	992194	7220.84	1.66733e+06	4108.29	137.218	2.5704e+06	8866.78	1.23923e+06	4342.81	2.6012e+06	8312.76	3840428	6419.24	0.067013	638.04	4506.79	339219	1312.94	34020.2	1034.37	373239	1281.48	265	37.3239	14.591	14181.2	460.051	73828.6	275.03	31028	225.811	104857	258.366	76.5834	75112.7
D13	3	95408	54.5176	1.68453	653	172.754	124.503	1.62401e+06	6174.25	4.69285	199649	20137.6	707520	2689.89	367563	3605.83	1.07508e+06	2945.72	145.835	6.20667e+06	20145.3	7280657	21656.3	6450661	15547.3	13731318	18281.7	0.002996	48.6139	7681	489109	1876.87	165435	1807.31	654544	1858.79	21	3.21593	44.0594	42066.2	451.93	104143	395.938	43556.8	427.297	147700	404.697	79.1841	75983.8
D13	4	95408	42.8994	1.47929	676	161.533	126.175	1590041	5965.03	5.80126	140369	11453.1	311458	1168.43	193407	2589.18	504865	1479.42	93.2375	2.25797e+06	11463.2	759478	2749.36	2.2995e+06	9606.05	3.05898e+06	5932.64	0.008959	86.1388	4551	281779	1059.64	53886.2	844.762	335665	1018.07	42	6.21302	29.5994	27356.2	437.471	93502.8	350.775	29256.8	391.666	122760	359.726	67.4613	62664.2
D14	1	95408	20.6897	4.68966	725	179.598	132.244	1.63081e+06	5837.21	33.4749	551072	7792.31	509102	1822.24	582776	5825.27	1.09188e+06	2877.72	121.825	2.00631e+06	7795.38	1.02005e+06	3247.84	2.04196e+06	7201.34	3.06201e+06	5123.65	0.049494	516.312	4937.82	315796	1186.05	30728.3	1003.67	346524	1167.24	199	27.4483	14.5131	14042.4	457.993	74827.5	267.832	24594.1	245.836	99421.6	262.032	66.8362	65538.5
D14	2	95408	18.3924	4.63215	734	174.681	132.96	1.66156e+06	5915.23	30.5101	539846	8375.36	511600	1821.32	567237	6435.51	1.07884e+06	2923.39	117.127	2.07332e+06	8378.92	1.0544e+06	3399	2113791	7763.67	3.16819e+06	5439.18	0.042714	446.088	4943.39	320670	1185.1	23236.7	994.056	343907	1169.91	191	26.0218	12.2425	10926.6	422.468	76475.3	272.256	20744.7	235.357	97220	263.443	61.959	56038.1
D14	3	95408	47.5962	1.1218	624	159.531	123.788	1.47635e+06	5645.3	5.51552	90647.4	7779.39	298054	1139.71	140439	1859.85	438493	1301.06	122.799	2.01887e+06	7781.99	1.49028e+06	4938.2	2.05147e+06	7094.13	3541748	5993.17	0.005559	59.6946	5082.57	242043	932.277	50659.4	773.744	292703	900.349	28	4.48718	30.3547	25515.7	397.885	89351.7	341.666	27204	360.265	116556	345.833	61.7531	52263.2
D14	4	95408	32.1667	1.83333	600	159.312	132.32	1.51684e+06	5426.15	5.14052	97973.2	9021.48	323063	1155.68	141107	2474.56	464171	1379.13	81.0041	1544919	9027.67	898481	2981.34	1.58932e+06	7765.72	2.4878e+06	4916.34	0.010949	137.036	5924.15	284156	1021.89	43185.9	918.05	327342	1006.87	38	6.33333	22.3466	19051.9	403.556	82000	293.336	20605.6	361.354	102606	304.86	66.7341	57382.2
D15	1	95408	27.3121	5.92486	692	186.766	138.641	1.7173e+06	5863.16	29.6182	554609	8863.5	545849	1863.62	595421	5856.46	1.14127e+06	2892.47	126.336	2.36665e+06	8867.12	1178477	3559.23	2.41986e+06	7973.18	3.59834e+06	5670.2	0.055372	741.83	6341.45	352480	1253.4	37762	944.585	390242	1214.97	162	23.4104	18.9488	18519	462.607	82520	281.737	28317.8	278.529	110838	280.91	66.7891	65966.5
D15	2	95408	20.3576	5.22696	727	189.408	138.023	1.81151e+06	6212.51	38.6	719896	8827.95	628144	2154.19	749438	6903.63	1.37758e+06	3442.67	119.218	2.22492e+06	8833.83	1.1668e+06	3687.6	2.25874e+06	8296.93	3.42555e+06	5819.31	0.093322	1032.78	5238.44	370857	1325.74	28530.3	939.239	399387	1287.88	235	32.3246	13.5434	11634.2	406.619	78662.2	269.768	24587.1	226.49	103249	258.027	62.2287	54204.6
D15	3	95408	47.4474	5.10511	666	186.436	143.233	2.69275e+06	8898.75	9.87342	206967	9922.28	875436	2893.06	286147	3135.16	1.16158e+06	2949.16	111.268	2.33328e+06	9925.99	6764380	12400.1	2.6138e+06	8497.11	9378179	10992.8	0.017936	291.155	7683.96	303035	1086.19	59900.3	852.768	362935	1039.24	59	8.85886	34.8597	28957	393.193	100775	333.03	32591.1	357.083	133366	338.604	71.4734	59673.4
D15	4	95408	36.4023	1.41643	706	163.405	131.526	1.55597e+06	5599.71	5.53397	100333	8581.93	327343	1178.06	153114	2273.46	480457	1391.76	84.8521	1.53891e+06	8584.74	898992	3013.67	1.58692e+06	7537.27	2.48592e+06	4885.38	0.005738	68.9561	5688.88	287500	1040.01	53181.6	927.023	340682	1020.59	46	6.51558	26.4483	22548.5	403.549	87420.8	314.615	24418.6	362.571	111839	323.971	70.0383	60146.4
D16	1	95408	24.4125	4.30809	766	184.135	137.896	1.70462e+06	5851.33	31.1795	581713	8831.13	509655	1749.45	615263	6298.42	1.12492e+06	2891.76	132.573	2.4741e+06	8833.63	1.05151e+06	3304.73	2.51109e+06	8166.6	3.5626e+06	5694.09	0.034733	432.969	5900.47	343216	1212.47	32926.3	990.493	376142	1189.14	180	23.4987	15.6043	13294.2	403.269	78222	268.507	23212.6	237.626	101435	260.752	60.8285	52305
D16	2	95408	23.7241	5.24138	725	191.195	141.56	2.5214e+06	8430.98	34.1735	599940	8309.9	584554	1954.61	637793	6082.29	1.22235e+06	3026.18	138.187	2427265	8314.3	1.10799e+06	3714.81	2.47702e+06	7726.12	3.58501e+06	5792.87	0.073689	872.148	5602.27	412951	1379.6	34822.6	1020.24	447774	1342.82	179	24.6897	16.4476	15590.9	448.69	82481.2	275.798	26819.5	255.763	109301	270.597	65.5939	62948.2
D16	3	95408	44.4767	0.436047	688	156.775	126.514	1.53906e+06	5758.27	1.32853	21011.1	7486.1	298387	1116.39	76006.2	1188.89	374393	1130.39	83.0934	1314151	7486.1	867093	3671.29	1.34429e+06	6820.65	2.21138e+06	5103.9	0	0	0	289147	1079.78	55399	896.908	344546	1045.51	11	1.59884	29.0556	23529.2	383.314	87706	328.146	23920.6	374.167	111627	337.029	63.1883	51443.9
D16	4	95408	39.0836	1.34771	742	161.698	131.194	1.59657e+06	5760.37	4.21161	91825	10320.2	317074	1143.99	139523	2165.05	456598	1336.61	91.773	2.00279e+06	10329.9	1.05258e+06	3415.52	2.09613e+06	8045.65	3.14871e+06	5536.63	0.006686	55.4562	3926.3	281753	1022.05	45562	827.996	327315	989.759	34	4.58221	26.6514	22233.6	394.881	86436.6	311.86	23500.7	364.671	109937	321.823	65.9238	55322.6
D17	1	95408	28.8512	4.43864	766	180.265	136.113	1.63148e+06	5673.59	25.2708	473258	8864.55	514516	1789.27	515798	5529.76	1.03031e+06	2705.42	124.74	2.33725e+06	8869.03	1.12834e+06	3405.42	2.38823e+06	7948.11	3.51656e+06	5565.83	0.037186	396.583	5048.17	358800	1297.89	40795.6	1002.02	399596	1259.91	155	20.235	19.4287	17607.9	428.983	85475.3	297.247	25771.1	276.287	111246	292.114	64.0878	58732.2
D17	2	95408	28.3355	5.46379	787	168.581	130.389	1.72968e+06	6279.17	18.5482	309605	7901.01	468543	1700.92	357678	4432.96	826221	2319.87	97.8456	1.63385e+06	7904.03	1.00866e+06	3450.43	1.70818e+06	6583.68	2.71684e+06	4923.72	0.028935	336.859	5510.67	342402	1261.03	42279.5	1085.88	384682	1239.07	149	18.9327	20.5775	18710.8	430.405	82802.6	300.594	24885.6	308.424	107688	302.368	69.4754	63711.4
D17	3	95408	50.6006	1.8018	666	170.351	129.023	1.5575e+06	5713.97	3.82229	65976.9	8170.43	341531	1252.97	137174	1571.11	478705	1330.15	90.7468	1.56756e+06	8176.54	1.46526e+06	4149.19	1.64141e+06	6493.29	3106667	5127.12	0.007419	76.663	4891.1	292214	1086.13	71157.9	888.934	363372	1040.91	28	4.2042	37.5704	36217.4	456.297	95371.4	349.886	37532.2	429.869	132904	369.291	72.527	70385.1
D17	4	95408	41.0072	2.8777	695	169.8	133.296	1.56402e+06	5553.95	7.23025	134117	8780.28	371000	1317.45	195084	2529.59	566085	1578.05	96.4165	1788053	8778.21	1.12436e+06	3711.95	1.87457e+06	6973.15	2.99893e+06	5245.36	0.017668	361.907	9696.08	310075	1107.88	59262.9	961.788	369338	1081.52	52	7.48201	29.6593	26148	417.306	89117.4	316.463	28474.2	369.216	117592	327.804	70.3256	62383.2
D18	1	95408	26.2794	2.62794	723	162.785	137.71	2.21698e+06	7620.32	9.55788	207206	10261.7	456937	1570.61	248186	4684.96	705124	2050.35	84.9682	1.84567e+06	10281.9	976264	2910.15	1.91188e+06	9066.34	2.88814e+06	5286.29	0.0435	484.316	5270.02	391415	1371.89	38281	1158.17	429696	1349.7	81	11.2033	15.7428	13187.4	396.511	81064.2	278.639	16250	306.748	97314.2	282.969	56.3354	47694.5
D18	2	95408	26.6578	3.5809	754	167.036	136.909	1.84571e+06	6381.28	12.2963	232110	8935.04	511035	1766.83	284314	4467.13	795349	2253.85	85.7103	1.61896e+06	8940.85	1.02347e+06	3296	1.6877e+06	7677.81	2711164	5112.19	0.022715	252.889	5269.87	425365	1488.95	49693.1	1323.84	475058	1469.78	108	14.3236	18.1478	15921.6	415.279	83668.4	289.271	19970.9	313.781	103639	293.692	65.1967	57658.4
D18	3	95408	46.8265	0.987306	709	163.397	125.472	1.53436e+06	5788.38	2.55633	45165.3	8363.06	346476	1307.08	129469	1615.91	475944	1378.76	82.3619	1.45537e+06	8364.22	803922	2980.5	1.54207e+06	6740.62	2345993	4706.1	0.000689	5.72635	3934	331827	1252.52	84232.5	1117.72	416059	1222.67	22	3.10296	35.6503	31257.1	415.013	88463	333.727	32040.2	399.896	120503	349.085	74.1297	65382.3
D18	4	95408	36.6959	0.584795	684	184.404	145.546	3.16219e+06	10284.1	2.77847	54902.9	9353.31	455290	1480.7	192081	2339.78	647371	1661.72	90.1382	1.78132e+06	9354.26	1.51881e+06	4584.58	1859267	7227.81	3.37807e+06	5739.91	0.011423	219.998	9116.19	421604	1374.51	139274	1819.48	560878	1463.38	21	3.07017	36.1139	49816	652.937	112472	365.781	50760.6	618.327	163232	418.999	95.6419	133811
D19	1	95408	38.4522	2.90206	827	174.077	133.66	2.00404e+06	7097.09	12.6921	262478	9788.9	329001	1165.12	324793	3803.83	653794	1777.77	238.415	4932053	9792	1.04311e+06	3133.75	5085745	8578.6	6128856	6620.75	0.007859	74.8135	4506.08	288873	1033.39	57255.3	1006.78	346128	1028.89	44	5.32044	28.17	24720.6	415.384	86721.4	307.115	29120.7	341.049	115842	314.993	71.3559	62944
D19	2	95408	31.7251	2.33918	684	174.609	134.253	2.15117e+06	7584.54	12.154	226064	8804.18	371498	1309.82	297043	3484.08	668542	1812.34	176.416	3.28527e+06	8814.72	1.52328e+06	4524.41	3.41659e+06	7806.88	4939874	6379.64	0.034182	345.975	4791	286516	1024.33	66872.5	1128.51	353388	1042.54	47	6.87134	28.847	29657.4	486.642	84353.2	297.41	33972.2	398.467	118325	320.767	88.8709	92058
D19	3	95408	49.9203	0.637959	627	164.205	126.76	1.7644e+06	6588.58	1.22677	51593.5	19907.2	283636	1059.15	114160	1443.08	397795	1146.7	153.837	6469829	19907.2	7.2315e+06	18400.8	6.54666e+06	16794.9	13778159	17601.1	0	0	0	227785	853.799	62451.6	815.178	290236	845.183	5	0.797448	36.2942	32338.9	421.758	100958	376.997	32734.8	413.797	133693	385.389	70.8942	63484.8
D19	4	95408	42.7307	2.90771	791	176.28	132.831	1.99622e+06	7113.52	7.1977	160110	10529.4	344201	1226.56	239014	2603.88	583215	1566.04	162.425	3.61633e+06	10538.9	1.72061e+06	4631.34	3.8548e+06	7829.96	5.57541e+06	6454.3	0.01127	99.8611	4194.17	280478	1014.7	71616.7	977.72	352095	1006.95	35	4.42478	37.2889	35403.1	449.407	97681	348.086	37936.9	413.294	135618	364.158	85.559	81674
D20	1	95408	21.1306	1.07672	743	163.264	138.487	1.75451e+06	5996.85	10.8538	193963	8458.93	460912	1575.38	230605	4405.51	691517	2004.88	108.92	1.94696e+06	8461.05	985488	3126.66	2000837	7652.17	2.98632e+06	5178.64	0.006368	59.8386	4448	402887	1388.93	34794.2	1191.08	437682	1370.83	74	9.95962	14.0283	12007.3	405.152	74780	255.595	15469.3	295.528	90249.3	261.655	63.3618	54797.6
D20	2	95408	14.3631	3.52304	738	182.904	133.772	1.68155e+06	5950.06	40.5928	755602	8810.91	691263	2446	778793	7502.86	1.47006e+06	3804.4	124.175	2.31217e+06	8813.76	1.14853e+06	3883.82	2.33017e+06	8535.41	3.4787e+06	6116.69	0.062859	808.229	6086.21	469529	1699.64	26517.3	1219.05	496047	1664.56	241	32.6558	8.72864	7597.9	412.025	63354.8	224.178	20630.1	198.75	83984.9	217.347	57.6497	50713.7
D20	3	95408	37.5212	0.679117	589	155.956	130.141	1.54677e+06	5625.85	1.27297	34477.9	12820.4	351985	1280.22	89524.8	1641.56	441510	1340.03	82.5722	2249761	12896.7	701893	2427.76	2.32978e+06	9738.97	3.03167e+06	5738.18	0.011426	102.85	4260.93	346555	1261.48	54762.3	1059.83	401317	1229.56	9	1.52801	24.5456	24239.3	467.438	86089.2	313.119	24705.9	453.016	110795	336.276	62.0466	62331
D20	4	95408	32.3764	0.637959	627	159.722	134.141	1.6858e+06	5948.72	3.33077	57846.3	8220.67	405447	1430.71	110364	2042.14	515810	1528.63	94.7764	1.64726e+06	8226.96	1.15514e+06	3681.44	1.71791e+06	7136.35	2873050	5181.33	0.005477	49.3421	4264.57	378185	1339.73	51907.3	1098.46	430092	1305.13	22	3.50877	22.2532	18202.5	387.182	79426.7	280.274	19309.8	357.305	98736.6	292.612	66.3055	54599.7
D21	1	95408	37.3692	3.13901	669	177.801	138.315	1.80256e+06	6168.77	11.1261	442684	18833.4	496829	1700.26	515404	6178.42	1.01223e+06	2694.78	145.771	5.80533e+06	18850.9	2.10706e+06	6294.51	5925353	15174.1	8.03241e+06	11075.6	0.014553	135.269	4399.79	363946	1260.65	68951.9	1187.2	432898	1248.35	51	7.62332	28.6716	28899.2	477.101	103175	353.087	32763.7	392.756	135938	361.897	74.2506	75562.6
D21	2	95408	24.1679	6.36758	691	184.486	130.726	1.73941e+06	6298.23	37.1674	652263	8306.86	590777	2139.14	694181	6112.11	1.28496e+06	3296.88	130.805	2.2969e+06	8311.81	1.19361e+06	3913.21	2.35027e+06	7481.4	3.54387e+06	5723.6	0.090844	1052.94	5486.38	352080	1329.84	38437.4	1125.36	390518	1306.48	196	28.3647	17.4021	17228.6	468.624	82314.8	298.053	29730.8	261.774	112046	287.481	69.2925	69288.1
D21	3	95408	56.3107	0.970874	618	171.876	123.256	1.5141e+06	5814.62	3.24447	81174.5	11842.7	503092	1932.04	259628	2527.65	762720	2100.52	143.22	3583273	11842.7	1283861	4230.18	3.9804e+06	8582.42	5.26427e+06	6860.89	0	0	0	484995	1869.71	173385	1837.76	658380	1861.19	14	2.26537	45.5521	40706.8	422.995	107256	411.899	41711.7	406.091	148968	410.256	79.0158	70923.5
D21	4	95408	43.2692	4.16667	624	186.041	137.64	1.77778e+06	6113.78	12.9092	218998	8030.02	440053	1513.34	297627	2910.69	737680	1876.88	116.676	1.97986e+06	8032.11	1.1838e+06	3556.2	2.07663e+06	6485.06	3.26043e+06	4992.22	0.008529	80.6234	4474.6	347587	1217.26	76454.2	1017.29	424041	1175.6	69	11.0577	35.8634	31598.5	417.053	102603	352.851	36231	354.326	138834	353.234	80.2669	71143.2
D22	1	95408	52.9851	1.04478	670	195.022	134.028	1924306	6796.05	5.79175	131720	10765.1	311804	1101.19	230001	1784.92	541805	1315.03	215.056	4.8984e+06	10781.5	1.36438e+06	4496.3	4.95586e+06	9602.32	6320241	7711.79	0.01452	124.25	4050.55	282745	1000.55	99532.6	842.303	382278	953.888	18	2.68657	55.2583	55670.1	476.871	108926	384.693	57588.7	446.916	166515	404.154	102.972	104102
D22	2	95408	49.6942	3.97553	654	223.777	139.334	2.23895e+06	7606.15	13.9817	351422	11897.2	394471	1340.09	499023	2797.28	893495	1889.97	175.729	4.41851e+06	11901.7	1.32924e+06	3909.53	4549827	9592.56	5.87907e+06	7219.71	0.010222	112.095	5190.85	313727	1080.26	149120	975.69	462847	1044.2	52	7.95107	70.9625	70433.9	469.818	109671	372.575	75351.3	422.382	185023	391.37	141.08	140562
D22	3	95408	55.1167	0.359066	557	178.928	132.184	1.70189e+06	6094.37	1.45233	32037.8	10441.8	311125	1114.12	117657	1191.44	428782	1134.32	161.789	3.56901e+06	10441.8	3.02656e+06	5840.53	3.81256e+06	7317.77	6839120	6581.14	0	0	0	286529	1034.05	84188.8	886.875	370717	996.499	5	0.897666	45.4028	40906.4	426.467	115831	414.783	41408.5	419.317	157239	415.967	80.5672	72949.7
D22	4	95408	55.0157	4.23198	638	215.798	137.889	2.85484e+06	9800.03	13.5133	253019	8862.75	407468	1398.75	393277	2389.4	800746	1756.4	195.556	3.66497e+06	8871.1	1729853	4462.83	3.92893e+06	6981.39	5.65879e+06	5954.2	0.028688	281.657	4647.33	309514	1089.17	131377	972.458	440891	1051.56	44	6.89655	65.0848	62675.3	455.82	120670	414.234	67689.3	411.254	188359	413.158	116.77	112803
D23	1	95408	41.8244	1.89329	581	183.198	141.383	1.8387e+06	6155.87	5.0251	113705	10710.5	386758	1294.85	175873	1990.88	562630	1453.71	93.997	2129468	10723.4	1.44294e+06	4265.8	2206716	8298.94	3.64966e+06	6040.86	0.010328	89.3018	4093	327227	1103.78	61406.9	783.943	388634	1036.94	31	5.33563	37.0308	72199.8	922.889	103206	345.529	73838.4	835.852	177044	457.445	86.3531	171081
D23	2	95408	31.9683	10.0396	757	222.826	161.864	2.23267e+06	6529.09	38.4128	696644	8584.44	759436	2220.85	750982	5831.06	1.51042e+06	3208.55	116.07	2.10639e+06	8590.07	1.47658e+06	3926.96	2.17672e+06	7499.42	3653305	5483.27	0.120437	1503.47	5908.98	405813	1248.02	47955.3	975.226	453768	1212.18	250	33.0251	25.0528	22250.3	420.393	102432	299.546	34837.2	270.497	137269	291.598	75.5825	67626.9
D23	3	95408	44.0711	0.197628	506	163.069	128.805	1.64714e+06	6053.07	4.03091	61519.3	7224.13	383078	1407.77	129745	1792.38	512823	1488.58	127.477	1945548	7224.13	933175	3585.69	1.98553e+06	6507.28	2918708	5162.43	0	0	0	365115	1339.85	69148.2	1067.3	434263	1287.5	16	3.16206	30.3155	28080	438.439	98394.7	361.59	29408.4	406.264	127803	370.977	67.3125	62694.1
D23	4	95408	44.9339	5.28634	681	195.505	133.626	1.90391e+06	6744.25	8.64391	157872	8645.1	404087	1431.4	278384	2129.48	682470	1652.35	78.1333	1429747	8661.63	1106101	3495.89	1.66499e+06	5031.79	2.77109e+06	4281.04	0.043741	461.172	4990.54	317204	1140.69	106774	1007.73	423978	1104.01	75	11.0132	54.363	75028.7	653.283	114718	406.367	77913.2	595.994	192631	466.386	118.706	165274
D24	1	95408	32.409	0.866551	577	174.344	146.23	2.049e+06	6632.6	1.51683	55697.9	17381.1	306444	991.957	95067.8	1600.6	401512	1090.11	72.9344	2.67814e+06	17381.1	1.52681e+06	4094.24	2.77812e+06	11354.7	4304930	6970.61	0	0	0	280525	912.069	38082.6	686.666	318608	877.634	12	2.07972	26.7599	28144	497.826	98581	319.106	28611.7	481.717	127193	345.328	80.4862	85231.3
D24	2	95408	27.1229	4.30925	789	172.628	133.725	2.12914e+06	7536.47	19.4449	321127	7817.15	483301	1710.73	371606	4521.44	854906	2344.14	98.1855	1622568	7822.26	1.08649e+06	3533.76	1676553	6990.31	2.76305e+06	5048.5	0.039632	393.07	4694.58	334646	1210.89	50007.4	1153.98	384654	1203.18	156	19.7719	20.0076	20390.7	482.406	84612.5	299.501	26920	327.544	111533	305.82	70.5835	72692.1
D24	3	95408	42.7184	0	412	166.712	130.835	1.68226e+06	6086.21	0.827203	15821.5	9053.39	304652	1102.19	83668.9	1103.87	388321	1102.55	67.7829	1.29852e+06	9067.88	803491	2755.46	1.29852e+06	9067.88	2102011	4834.43	0.004652	63.4914	6460.25	298524	1080.75	68744.5	916.983	367269	1045.79	5	1.21359	35.0504	32360.5	437.017	93817.5	339.42	32630.1	430.498	126448	359.021	80.5841	74707.9
D24	4	95408	34.9711	3.75723	692	167.678	131.775	1.95795e+06	7033.07	9.68303	151925	7426.67	398725	1432.24	209954	2768.03	608679	1718.26	91.511	1.43745e+06	7435.25	1.01905e+06	3189.03	1.51939e+06	6225.98	2.53844e+06	4504.06	0.032882	320.283	4610.58	325569	1190.21	55529	991.332	381098	1156.41	73	10.5491	26.6769	27858.3	494.306	92012.8	330.516	31177.9	411.048	123191	347.759	73.8417	77720
E01	1	95408	29.7619	7.5	840	171.721	122.603	1.60712e+06	6204.71	28.4762	496996	8261.31	515869	1991.65	557262	5370.34	1.07313e+06	2958.06	116.484	2.03425e+06	8266.35	922847	3299.5	2.11729e+06	7260.33	3.04014e+06	5321.28	0.064106	718.52	5305.35	384482	1523.67	53631.2	1243.78	438114	1482.82	205	24.4048	21.5039	24634.6	542.256	95179.4	367.466	34244.6	330.016	129424	356.754	69.5399	80697.7
E01	2	95408	37.963	1.48148	540	161.196	127.822	1.42054e+06	5260.47	4.18208	104234	11797.6	362066	1340.78	165978	2354.05	528044	1550.57	86.6037	2.1597e+06	11804.1	1.05512e+06	3552.6	2221486	9368.8	3.27661e+06	6134.64	0.012893	261.123	9586.93	327009	1217.11	62002.7	998.759	389011	1176.13	26	4.81482	29.3763	28803.2	464.11	89934.6	333.041	30131.6	427.354	120066	352.568	75.2963	74443.9
E01	3	95408	28.6846	4.75436	631	169.888	121.646	1.41939e+06	5523.07	25.9086	411858	7524.53	519936	2023.15	473250	4643.53	993186	2767.23	103.318	1.64334e+06	7528.88	973585	3529.1	1.70057e+06	6881.71	2674152	5113.23	0.051037	494.304	4584.43	368400	1469.56	63279.5	1184.69	431680	1419.53	158	25.0396	22.9673	21792.9	449.141	82961.3	322.815	31282	306.939	114243	318.306	78.277	74556.2
E01	4	95408	41.1429	0.380952	525	156.083	126.394	1.59679e+06	5979.97	1.96821	50997	12264.5	343849	1287.71	108452	1729.09	452301	1371.67	93.1627	2.42383e+06	12315.1	1.73072e+06	6691.72	2473090	10803.8	4203812	8622.4	0.016576	216.582	6184.61	314169	1175.77	57846.7	977.712	372016	1139.87	11	2.09524	27.7434	25711.3	438.674	94238.8	352.924	26393.4	420.801	120632	365.835	65.3587	60995.1
E02	1	95408	12.8134	5.01393	718	205.543	125.877	1.29244e+06	4860.07	72.1586	1.52479e+06	10002.3	818520	3077.95	1.55201e+06	9221.39	2370526	5459.08	153.619	3.24724e+06	10005.7	1.20987e+06	4463.75	3275811	9688.26	4.48569e+06	7363.65	0.105602	1256.83	5633.56	472361	1807	27275.8	1506.97	499637	1787.57	337	46.9359	8.38241	9925.58	560.485	71881.6	270.302	33479.3	198.92	105361	242.635	61.6428	74593.1
E02	2	95408	36.8679	2.28385	613	157.061	125.603	1.44635e+06	5450.67	6.42605	136355	10043.9	373820	1408.77	190480	2866.08	564300	1700.66	83.6107	1.77632e+06	10056.2	819838	3008.23	1.84812e+06	7527.66	2.66796e+06	5150.08	0.016726	173.998	4924.15	336783	1272.05	52831.2	1024.02	389615	1231.6	47	7.66721	25.2849	26467.8	495.488	84369.3	317.952	28533.6	429.335	112903	340.261	66.6493	70381.4
E02	3	95408	39.9651	4.18848	573	173.574	129.831	1.65752e+06	6043.05	17.2048	299896	8250.86	485217	1769.03	374681	4054.47	859898	2344.99	119.998	2.09346e+06	8257.81	903947	3058.66	2.17012e+06	7259.1	3.07407e+06	5170.95	0.037598	360.982	4544.67	415287	1533.92	74832	1292.02	490119	1491.29	82	14.3106	27.14	26551.7	463.083	105713	385.413	32566.1	352.402	138279	377.094	65.7721	64861
E02	4	95408	39.1039	1.222	491	156.062	127.563	2186953	8115.07	1.97339	31800.8	7627.83	365436	1356.01	94354.9	1567.16	459791	1394.57	68.7701	1.11102e+06	7647.12	1.11074e+06	3886.62	1.24049e+06	5363.44	2351229	4547.2	0.0129	125.667	4611	343561	1277.11	60715.8	1100.19	404277	1246.99	14	2.85132	26.5719	24448	435.51	90647.1	336.362	25093.9	416.789	115741	351.049	65.9427	61090.2
E03	1	95408	29.7972	10.7644	641	218.361	139.024	3359657	11438.9	58.0522	1.04991e+06	8560.75	670922	2284.34	1.10908e+06	6616.97	1780003	3858.53	140.299	2.53832e+06	8563.82	1.02734e+06	3475.38	2.594e+06	7718.84	3.62133e+06	5733	0.085605	905.38	5006.22	419727	1435.62	62532.1	1279.01	482259	1413.18	265	41.3417	22.4975	24320.7	511.704	99144.7	337.566	43401.4	258.94	142546	308.998	72.7438	79556.4
E03	2	95408	36.8839	3.81558	629	171.891	131.371	1.47615e+06	5318.73	10.5588	198204	8885.33	384317	1384.74	254785	2976.32	639102	1759.93	101.769	1913644	8900.67	1.02892e+06	3483.15	1.99387e+06	6971.59	3022796	5199.17	0.046999	502.044	5056.3	310028	1125.41	54358.1	869.605	364386	1078.1	65	10.3339	30.443	30595.2	475.71	93276.9	336.088	33925.1	396.302	127202	350.282	80.1339	81117.5
E03	3	95408	35.524	4.26288	563	178.381	129.238	1.58021e+06	5787.65	23.5428	404152	8125.77	461485	1690.22	462453	4454.35	923938	2451.72	123.737	2.12519e+06	8129.68	914410	3485.14	2.17564e+06	7381.35	3.09005e+06	5546.45	0.032179	312.581	4597.97	355207	1289.16	60456.1	1024.34	415663	1242.44	107	19.0053	26.0087	25462.8	463.409	90740.6	332.344	34152.6	328.957	124893	331.411	70.888	69965.4
E03	4	95408	42.807	1.92982	570	173.615	133.295	1.53695e+06	5457.87	5.52152	109612	9396.7	371469	1319.12	194140	2279.16	565610	1542.08	101.219	2.01224e+06	9410.07	705313	2503.4	2.10426e+06	7192.06	2.80957e+06	4891.97	0.017564	184.148	4962.8	352268	1250.97	84282.2	1150.57	436551	1230.25	31	5.4386	34.829	33881.9	460.473	96554.5	342.874	35658.9	418.627	132213	360.467	79.5586	77849.5
E04	1	95408	28.9958	10.3253	707	203.232	136.993	1815867	6274.25	47.2112	924133	9265.45	700725	2421.17	978614	6993.21	1.67934e+06	3911.32	128.782	2.52152e+06	9267.92	1.13944e+06	3796.85	2585052	8319.92	3.72449e+06	6097.65	0.052829	644.864	5777.98	447096	1578.51	49892	1210.62	496988	1531.78	259	36.6337	20.4522	24156	559.064	91073.9	314.682	39635.3	283.235	130709	304.433	68.5841	81900.6
E04	2	95408	36.8919	2.83784	740	167.028	129.517	1.51464e+06	5535.54	7.77564	133410	8121.4	396022	1447.34	201256	2539.6	597278	1692.64	94.0791	1.61581e+06	8129.69	1.02485e+06	3468.48	1.71021e+06	6456.82	2.73506e+06	4881.04	0.022308	234.68	4979.62	339529	1249.85	65695	1049.92	405224	1212.42	61	8.24324	30.184	29175.4	457.528	91478.8	334.327	31664.1	399.561	123143	348.978	79.1005	77175.9
E04	3	95408	45.977	4.21456	522	205.28	130.762	1.51012e+06	5466.49	32.9981	586700	8415.97	582799	2109.67	695202	4415.97	1278001	2946.88	143.459	2.55118e+06	8417.66	1.26917e+06	4309.35	2.60586e+06	7715.54	3.87504e+06	6128.88	0.024727	287.01	5494.19	377911	1395.54	124856	1205.12	502767	1342.85	120	22.9885	41.9463	42695.8	481.802	108886	394.155	53855.6	342.094	162741	375.256	89.7835	91746.8
E04	4	95408	42.9429	2.85285	666	164.922	127.814	1.4585e+06	5401.36	8.13285	276685	16103.5	453762	1680.45	344245	4391.17	798008	2290.37	117.595	4.00447e+06	16118.8	1.9463e+06	6086.33	4.08963e+06	13453.7	6.03594e+06	9676.68	0.011452	107.324	4436.07	343026	1287.96	66361.5	1076.28	409387	1248.17	46	6.90691	29.3104	28374.6	458.232	101398	375.513	31008.9	395.548	132406	380.021	65.573	64130.7
E05	1	95408	25.1295	5.44041	772	173.474	128.77	1435466	5276.62	27.8599	499869	8492.86	555955	2043.63	542118	5740.08	1.09807e+06	2996.21	113.104	2.02998e+06	8495.51	1.06457e+06	3710.78	2.07081e+06	7759.65	3.13537e+06	5662.04	0.030906	347.868	5327.87	389914	1459.27	43061.7	1128.61	432976	1417.96	190	24.6114	17.2642	17380.8	476.542	81740.8	300.471	26363.1	279.139	108104	294.973	66.4072	67398
E05	2	95408	40.5728	2.74463	838	177.828	142.615	2.29896e+06	7630.31	4.37137	169352	18337.9	423085	1404.23	246921	3319.26	670006	1783.43	79.0073	3078000	18440.7	849872	2598.31	3190085	12879.1	4.03996e+06	7028.67	0.036457	415.035	5388.66	398297	1328.56	75979.2	1181.19	474276	1302.53	46	5.48926	30.9882	30823.6	470.83	100650	334.06	32259.8	433.656	132910	353.781	73.9976	74301.1
E05	3	95408	36.0778	3.14371	668	171.275	129.694	1.50641e+06	5497.93	16.4274	308316	8883.88	454844	1660.04	369688	4208.44	824532	2278.72	121.76	2286129	8887.38	877895	3171.59	2.34145e+06	7891.35	3.21935e+06	5613.4	0.026206	351.92	6356.56	388971	1421.89	62665.6	1132.75	451636	1373.25	90	13.4731	25.2311	23034.3	432.132	87394.6	318.964	28575	325.291	115970	320.5	68.1105	62548.3
E05	4	95408	41.8994	1.53631	716	162.196	128.133	1.61882e+06	5980.2	5.05077	290232	27199.7	434941	1606.74	368915	5126.5	803855	2345.93	133.711	7694194	27237.9	1.40102e+06	5373.98	7.75605e+06	24305.2	9157066	15793.1	0.008931	91.1422	4830.54	397083	1464.77	79433.2	1275.48	476516	1429.41	27	3.77095	29.2125	26613.7	431.235	92465.1	341.582	28286.5	393.074	120752	352.396	67.5825	62039.7
E06	1	95408	11.7978	3.23034	712	187.97	132.435	1.46533e+06	5237.35	48.7691	918618	8915.95	901410	3221.8	947437	8075.26	1.84885e+06	4655.75	129.975	2.44864e+06	8917.51	1.41151e+06	4850.06	2.46932e+06	8717.9	3880832	6757.77	0.045739	603.872	6249.37	595350	2180.46	34307	1930.29	629657	2165.17	267	37.5	7.13008	5972.23	396.478	62551.2	223.569	21036.2	179.297	83587.4	210.489	54.8403	46566.5
E06	2	95408	20.801	4.78036	774	162.083	129.504	1.6424e+06	6003.03	13.8915	308710	10519.1	646802	2364.09	385441	5600.15	1.03224e+06	3014.54	90.7136	2020301	10541.9	1.24443e+06	4489.66	2.17242e+06	8298.66	3.41685e+06	6339.75	0.072878	832.474	5406.96	539301	1975.82	64002.7	1875.87	603303	1964.72	118	15.2455	19.7117	18509.5	444.475	72398.5	264.62	22665.7	329.315	95064.2	277.624	91.7464	86881.2
E06	3	95408	25.6334	3.12966	671	163.227	133.252	1.68272e+06	5977.46	15.3488	300955	9281.22	618205	2196.02	353436	5581.19	971642	2817.68	109.347	2.14573e+06	9288.46	1.29527e+06	4069.09	2189627	8690.1	3.4849e+06	6110.77	0.035275	419.456	5628.51	507904	1843.47	54299.4	1665.91	562203	1824.69	94	14.0089	15.0983	11818.3	370.514	76362.2	271.258	16667.8	263.204	93030	269.779	55.3592	43747
E06	4	95408	22.0884	1.60643	747	148.3	129.649	1.60139e+06	5846.64	4.75689	93643	9318.15	539056	1968.08	142024	3604.39	681080	2173.87	88.61	1746679	9330.55	1482749	4819.21	1.81864e+06	8041.73	3.30139e+06	6184.4	0.012721	119.068	4430.58	485665	1785.61	47165.6	1635.57	532830	1771.22	40	5.35475	14.014	13156.6	444.385	74530.2	272.108	14636.8	371.464	89167	284.603	59.3	56657.7
E07	1	95408	10.6832	2.23603	805	195.569	139.458	1.59634e+06	5418.24	49.4783	985455	9427.56	948147	3218.18	1.01303e+06	8545.7	1.96118e+06	4746.72	121.38	2.41784e+06	9428.84	1.35596e+06	4567.29	2436399	9201.05	3.79236e+06	6751.81	0.036716	504.377	6502.38	667724	2278.4	34279.8	1907.1	702004	2256.94	328	40.7453	6.79263	6158.42	429.149	64535.8	219.046	21680.3	182.89	86216	208.672	60.0652	55242.5
E07	2	95408	27.0513	4.74359	780	168.456	134.222	1.6498e+06	5818.14	13.6705	243213	8421.29	662558	2336.56	329508	4555.97	992066	2787.6	95.8628	1.70649e+06	8426.17	1.33809e+06	4264.62	1.90536e+06	6588.23	3243453	5379.1	0.033254	427.413	6083.81	550474	1976.21	68043.3	1872.44	618517	1964.24	111	14.2308	21.0341	21299.5	479.316	80081.7	282.414	25574	353.602	105656	296.881	74.7973	76644.8
E07	3	95408	25.8297	1.2987	693	158.726	129.872	1.61478e+06	5885.38	12.5672	288818	10878.4	573850	2091.5	344594	5653.1	918444	2738.93	103.645	2382246	10879.6	1.15747e+06	3833.3	2.39658e+06	10632.9	3.55405e+06	6739.51	0.004663	69.2447	7028.33	493350	1823.39	61562.3	1608.38	554912	1796.74	84	12.1212	16.397	14020	404.726	76658.1	279.394	18054.3	296.183	94712.4	282.446	60.1094	52034
E07	4	95408	32.8402	1.47929	676	159.206	131.767	1.78591e+06	6415.46	4.87138	119903	11650.8	676112	2428.78	212796	3670.96	888908	2642.86	79.9951	1.97337e+06	11676.8	1.99731e+06	6226.87	2.04128e+06	9915	4.03859e+06	7668.68	0.020872	229.989	5215.82	590807	2143.4	94736.7	1956.67	685543	2115.5	41	6.06509	22.6064	19779.8	414.16	82833.3	297.559	21353.2	368.366	104187	309.763	66.8801	58885.3
E08	1	95408	7.2	1.6	750	206.422	147.799	3348322	10723.4	53.686	1074702	9475.53	1.06245e+06	3402.61	1.09903e+06	8874.01	2.16148e+06	4956.46	131.925	2.64155e+06	9477.84	1.49143e+06	4670.48	2.65326e+06	9386.26	4144695	6884.8	0.061694	794.443	6095.29	768430	2499.86	33766.1	2252.76	802196	2488.37	305	40.6667	5.20678	4811.14	437.376	57878.3	185.361	21208.7	171.248	79087	181.353	68.5385	64276.2
E08	2	95408	5.45877	1.16144	861	159.547	137.914	1.67588e+06	5751.91	17.5148	377012	10188.9	782321	2685.06	398131	8711.11	1.18045e+06	3502.16	90.0601	1.94078e+06	10200.5	1.42535e+06	4148.57	1987452	9518.34	3.4128e+06	6178.38	0.057974	715.478	5841.67	627587	2251.07	15686.3	2429.44	643273	2255.1	167	19.3961	4.25515	6654.71	740.272	59317.9	203.59	12079.2	264.293	71397.1	211.821	73.4086	118982
E08	3	95408	16.7702	0.931677	644	157.434	139.705	1631214	5526.83	9.60653	174304	8588.5	657663	2228.28	205790	5494.33	863453	2596.08	101.202	1.83783e+06	8595.9	1355509	4439.04	1.85976e+06	8268.63	3.21527e+06	6063.37	0.022734	247.096	5144.89	584647	1988.08	32732.5	1834.73	617379	1979.31	61	9.47205	8.1299	5869.59	341.743	69246.8	234.62	8856.12	236.447	78102.9	234.826	44.0692	32120.9
E08	4	95408	11.252	0.316957	631	142.24	129.218	1.6001e+06	5861.38	6.89087	133562	9174.56	630446	2309.41	159055	5781.66	789501	2627.28	85.1648	1651496	9178.98	1.13662e+06	4108.85	1.65781e+06	9078.54	2.79443e+06	6084.97	0.008161	88.3345	5123.4	585938	2148.88	27267.9	1965.62	613205	2140.01	51	8.08241	6.14672	4400.63	338.882	63873.6	233.977	6514.42	236.799	70388	234.236	49.1611	35524.6
E09	1	95408	24.7446	2.27015	881	155.366	124.662	1.65444e+06	6281.94	10.283	287460	13232.3	523977	1989.55	370995	5719.3	894972	2726.65	111.528	3122016	13250.4	1.16914e+06	3980.36	3.18477e+06	11807.9	4.35391e+06	7727.31	0.031951	461.508	6837.15	458654	1762.09	86100.2	1951.22	544754	1789.5	81	9.1941	20.5633	16202.8	372.97	67060.8	254.631	19633.8	302.676	86694.5	264.126	81.3131	64326.3
E09	2	95408	12.4197	0.214133	934	138.845	126.302	1.60248e+06	6005.63	2.2461	43700.6	9209.48	469185	1758.37	86860.2	3277.88	556045	1895.64	110.04	2.14423e+06	9223.55	1.63996e+06	5373.2	2193570	8839.41	3.83353e+06	6927.62	0.00776	83.0557	5066.4	444874	1672.25	43114.3	1969.03	487988	1694.82	19	2.03426	10.3046	8015.83	368.209	61385.1	230.053	8714.09	328.847	70099.2	238.978	79.7585	62406
E09	3	95408	11.4733	0.260756	767	136.266	127.737	1.49466e+06	5538.62	1.08246	36452.8	15940.3	459535	1702.85	63138.3	3504.13	522673	1815.59	63.3189	2144067	16028.1	1.76514e+06	6291.96	2162810	15364.2	3.92795e+06	9323.22	0.009417	114.642	5762.67	437025	1620.54	26937	1693.96	463962	1624.63	13	1.69491	7.44946	5590.33	355.213	61265.1	227.024	5930.02	329.112	67195.1	233.414	59.8673	45553
E09	4	95408	15.1476	0.385109	779	134.419	123.195	1.57751e+06	6061.17	1.35258	29017.6	10154.8	439092	1687.09	63898.4	2694.86	502991	1771.24	69.834	1.50261e+06	10184.9	2306378	6080.08	1.54986e+06	9010.79	3.85623e+06	6994.38	0.008054	85.7919	5041.92	402431	1560.24	34723.8	1669.44	437155	1568.39	15	1.92555	9.91896	7328.6	349.729	64769.7	248.86	7744.24	326.607	72514	255.352	62.2126	46260.3
E10	1	95408	37.7031	2.16685	923	194.671	142.232	1.8133e+06	6034.59	12.4526	311894	11855.6	635472	2114.83	460513	4156.92	1.09599e+06	2664.9	191.223	4.79361e+06	11865.9	1.75757e+06	5448.7	4.91737e+06	10655.6	6674936	8513.41	0.023585	302.445	6070	557459	1864.73	150651	1743.65	708110	1837.58	60	6.50054	40.5404	39716.8	463.728	95752.8	318.662	44014.3	397.305	139767	339.846	105.569	103992
E10	2	95408	27.541	1.53005	915	180.964	141.342	1.70331e+06	5704.27	12.4471	238943	9086.61	628748	2105.64	352096	4206.29	980844	2565.58	183.49	3.52388e+06	9090.49	1.28276e+06	4086.91	3.61746e+06	8323.41	4.90023e+06	6546.87	0.014983	178.385	5635.63	581211	1953.7	114754	1971.67	695965	1956.64	62	6.77596	27.6143	26488.7	454.05	86692.7	290.328	30541.7	364.864	117234	306.648	97.6929	94354.6
E10	3	95408	52.8402	0.528402	757	174.05	131.765	1.65336e+06	5939.44	1.96091	70916.5	17118.6	444373	1596.34	197503	2210.87	641876	1745.64	148.109	5.36513e+06	17146.5	1.01489e+06	3885.48	5.42363e+06	15491.7	6438519	10532.5	0.004436	43.5141	4643.57	436736	1567.61	127542	1485.77	564277	1548.33	10	1.321	40.3499	33678.6	395.083	103184	370.674	34347.2	384.485	137532	374.029	74.1718	62245.8
E10	4	95408	44.1106	0.841346	832	171.923	131.364	2.34212e+06	8439.39	2.6563	64591.3	11510	481242	1734.06	184405	2152.09	665647	1832.68	110.029	2682332	11539.4	2.12124e+06	5855.73	2.93534e+06	7872.71	5056578	6878.76	0.011659	114.932	4666.25	440848	1600.55	116648	1483.82	557496	1574.63	20	2.40385	38.0149	34239.5	426.334	95188.9	342.995	35130.2	409.986	130319	358.799	84.125	76224.5
E11	1	95408	17.8836	6.56085	945	200.139	128.542	1479325	5447.47	57.6403	1.18782e+06	9754.4	869511	3201.89	1.23623e+06	8173.05	2.10574e+06	4980.25	142.843	2944484	9757.24	1.44215e+06	4905.5	2980395	9289.5	4.42255e+06	7193.22	0.083087	1133.8	6459.21	482674	1882.41	57993.8	1580.12	540668	1844.56	381	40.3175	14.9962	28939.5	913.452	74164.5	273.104	47743.3	315.644	121908	288.322	81.4824	159988
E11	2	95408	32.6718	6.10687	655	188.702	145.856	3.48358e+06	11305.2	19.6463	329714	7943.9	594391	1928.97	396625	4381.67	991016	2485.88	105.397	1.76933e+06	7946.21	1.15557e+06	3564.94	1.87433e+06	6659.12	3.02989e+06	5003	0.01865	195.413	4959.76	465943	1530.32	58389.6	1247.31	524332	1492.6	122	18.626	24.4441	24338.8	471.305	93337	302.905	30375.6	335.572	123713	310.323	72.4836	72838.6
E11	3	95408	43.6662	2.23547	671	165.404	128.268	1.47915e+06	5458.44	8.09764	186717	10914.5	462806	1707.87	264167	3367.13	726972	2080.4	98.6277	2.27529e+06	10919.8	1182671	4011.28	2.33517e+06	9347.49	3.51784e+06	6458.85	0.0146	237.912	7713.37	398532	1482.34	79255.5	1254.95	477788	1439.08	55	8.19672	29.2549	24676.5	399.266	89801	331.389	27317.3	348.193	117118	335.162	64.7819	55006.3
E11	4	95408	34.9131	1.26382	633	157.53	128.008	1.44361e+06	5338.16	4.35282	88948.2	9672.6	426547	1577.28	156146	2503.56	582694	1750.87	88.5611	1.81275e+06	9688.86	842807	3509.34	1.89236e+06	8212.67	2.73517e+06	5812.32	0.016512	180.736	5181.1	405112	1489.43	66740	1242.46	471852	1448.7	31	4.89731	25.4424	21875.1	406.976	88273.5	326.415	23159.6	371.328	111433	334.832	69.8429	60507
E12	1	95408	18.9821	2.88858	727	157.443	126.201	1.6366e+06	6138.44	19.5614	430885	10426.5	967095	3627.31	513983	7787.13	1.48108e+06	4452.78	110.947	2.44514e+06	10431.9	1.44451e+06	4934.29	2.50567e+06	10004.2	3.95019e+06	7271.92	0.033189	460.21	6563.48	865075	3314.08	88379.9	3324.09	953455	3315.01	128	17.6066	12.1181	11245	439.24	67958.9	254.895	17323.7	262.464	85282.5	256.397	60.8762	57146
E12	2	95408	11.6029	3.11005	836	165.882	125.23	1.68044e+06	6351.73	34.4103	784771	10795.2	1.06935e+06	4041.93	829773	9661.69	1899125	5419.15	122.722	2.80043e+06	10801.4	1.58147e+06	5376.66	2.85098e+06	10455	4.43246e+06	7819.74	0.083346	1274.84	7240.11	870289	3438.93	44118.6	3324.91	914408	3433.25	234	27.9904	6.96484	5635.98	383.032	61594.2	232.813	16563.9	192.866	78158.1	223.024	54.415	44483.1
E12	3	95408	19.0104	1.04167	768	135.189	119.577	1.42323e+06	5633.85	4.05178	94107.8	10994	806847	3193.9	167144	5067.56	973990	3410.28	77.4864	1.80245e+06	11010.7	1.48378e+06	5745.52	1.89174e+06	9955.24	3.37552e+06	7530.03	0.016905	243.076	6806.12	769652	3050.4	72385.6	2972.18	842038	3043.52	40	5.20833	11.6721	12724.6	516.024	64629.5	255.836	14012.2	424.829	78641.6	275.352	57.3654	64271.3
E12	4	95408	19.7183	1.69014	710	140.128	123.615	1514251	5798.35	5.56146	100931	8590.36	883677	3383.76	171786	4924.21	1.05546e+06	3565.29	81.8589	1487441	8601.03	1.68082e+06	5628.14	1.61558e+06	7653.78	3.29641e+06	6466.97	0.029316	398.195	6429.39	825878	3195.71	67099.4	3034.76	892978	3183.02	48	6.76056	11.0156	8893	382.136	69033.5	264.342	10663.5	305.667	79697	269.212	51.6858	42304.1
E13	1	95408	30.1865	2.44755	858	162.674	115.821	1.48074e+06	6051.58	16.4832	421777	12112.1	434681	1776.48	517020	5223.35	951701	2769.24	247.825	6.34506e+06	12119	1.19791e+06	4352.97	6.50799e+06	10890.9	7705896	8829.4	0.020683	270.393	6188.14	380369	1568.43	90696.4	1428.22	471066	1539.34	57	6.64336	30.6907	31462.6	485.25	78171.1	319.474	37376.3	377.605	115547	336.217	100.353	103307
E13	2	95408	30.7143	1.66667	840	157.562	122.09	1.54557e+06	5992.2	9.69059	227151	11095.4	407198	1578.72	299878	4001.54	707076	2124.18	203.183	4765946	11103	1.24028e+06	4299.05	4876510	10036.6	6.11679e+06	7899	0.015975	211.622	6270.3	365544	1425.67	71046	1306.14	436590	1404.75	40	4.7619	26.341	22087.5	396.908	76920.3	298.222	25378.4	338.648	102299	307.323	83.6498	70405.2
E13	3	95408	49.8146	0.370828	809	160.522	120.741	1.70259e+06	6674.7	1.27902	22214	8221.02	331641	1300.14	117111	1393.48	448752	1323.27	147.751	2.56665e+06	8222.68	1.83139e+06	2294.16	2.76056e+06	6156.07	4591950	3683.24	0.00059	5.72319	4590	318551	1272.47	94038.3	1162.95	412590	1245.73	7	0.865266	38.7381	36362.5	444.316	96933.9	380.011	36784.3	437.69	133718	394.305	75.6599	71486.4
E13	4	95408	38.5892	1.1065	723	156.509	126.599	1.46091e+06	5462.25	1.54704	38779.9	11865.4	355644	1329.73	106339	1682.9	461983	1397.22	74.3466	1.86681e+06	11885.5	1.29647e+06	3984.23	2.00385e+06	7813.31	3.30032e+06	5671.96	0.00468	50.4181	5099.43	335711	1260.99	66137.7	1119.21	401849	1235.23	15	2.07469	28.4537	25955.3	431.783	90106.3	336.901	26499	419.367	116605	352.661	71.6073	65752.5
E14	1	95408	20.6332	0.655022	916	147.02	124.961	1.53752e+06	5824	3.95831	142086	16991	729933	2764.93	247287	5306.28	977220	3146.24	76.9134	2.76399e+06	17010.3	1.24657e+06	4288.77	2.8228e+06	15434.1	4.06938e+06	8593.28	0.012528	279.873	10574.3	701990	2673.69	107989	2752.63	809980	2683.95	47	5.131	18.1736	14355.2	373.892	63845.3	241.841	15615.8	335.084	79461.1	255.832	86.1211	68249.7
E14	2	95408	20.1777	2.15736	788	149.595	121.068	1.536e+06	6005.35	11.8216	271187	10858.5	722275	2823.91	366586	6082.76	1.08886e+06	3445.35	98.9843	2.27189e+06	10864.2	1.1818e+06	4041.07	2350229	9941.12	3532028	6678.55	0.015687	197.674	5964.61	660034	2631.67	97908.6	2689.22	757943	2638.97	94	11.9289	17.0434	14342.5	398.332	65425.5	255.796	18194.4	301.898	83619.8	264.588	81.7933	69225.8
E14	3	95408	36.5819	0.847458	708	163.738	130.617	1.89081e+06	6852.12	2.83538	72326.7	12074.3	711201	2577.33	229873	3285.23	941074	2720.52	125.466	3.20046e+06	12074.3	2208051	4563.27	3.33177e+06	10771.5	5539823	6984.25	0	0	0	676592	2495.38	158153	2454.35	834745	2487.51	16	2.25989	30.4759	25220.4	391.717	88167.5	319.511	26105.7	373.09	114273	330.349	79.6991	66527.1
E14	4	95408	29.3463	0.973574	719	151.718	123.818	1.54065e+06	5889.77	3.75515	92301.7	11634.8	754659	2884.99	229322	3890.66	983981	3069.92	89.9038	2.21096e+06	11640.7	965543	3074	2.36727e+06	9899.39	3.33282e+06	6024.25	0.004122	52.4311	6020.83	745477	2875.02	136232	2666.21	881710	2840.65	30	4.17246	24.207	22344.8	436.93	78296.2	299.319	23707.5	402.221	102004	318.242	79.856	74321.5
E15	1	95408	5.97758	2.11706	803	170.326	140.373	1.77975e+06	6001.38	26.8456	593900	10471.7	1.07065e+06	3610.28	615980	9734.36	1.68663e+06	4687.23	102.45	2268114	10479.3	1.56887e+06	4816	2.28881e+06	10302.9	3857683	7040.67	0.07184	1007.38	6637.49	894219	3124.3	23576.5	3359.97	917796	3129.94	210	26.1519	3.20907	2598.16	383.234	59974.9	202.238	10826.5	171.092	70801.4	196.761	48.8826	40257.1
E15	2	95408	4.57516	0.392157	765	158.685	135.944	1.63045e+06	5677.07	20.3482	428015	9956.56	1.00677e+06	3505.45	443796	9237.45	1450562	4326.9	102.267	2.1521e+06	9960.99	1.69333e+06	5547.13	2.15702e+06	9906.24	3.85035e+06	7361.96	0.03552	509.732	6792.74	836524	2958.83	18983.6	3182.97	855508	2963.46	152	19.8693	2.475	1810.13	346.188	55292.5	192.523	8104.82	168.699	63397.3	189.108	49.6335	36623.5
E15	3	95408	23.507	1.65184	787	159.675	129.586	1438526	5254.58	16.8118	314376	8851.38	1.39299e+06	5088.25	455248	7161.74	1.84824e+06	5478.98	206.644	3.864e+06	8850.96	2092023	6270.58	3987054	8686.98	6079077	7669.85	0.007856	163.083	9825.75	1.33111e+06	4958.19	142613	4992.45	1.47373e+06	4961.49	64	8.13215	13.5237	10393.6	363.786	71087.7	259.666	15790.5	248.408	86878.2	257.544	54.1071	41938.1
E15	4	95408	11.5691	0.398936	752	145.514	135.92	1830230	6373.8	2.10235	40769.6	9179.27	854415	2975.51	86066.3	4246.56	940481	3059.31	78.6461	1.52735e+06	9192.57	2045606	4956.64	1.60005e+06	8544.99	3645655	6076.6	0.010993	152.801	6579.41	821869	2896.78	44700.6	2846.28	866570	2894.13	20	2.65957	7.51685	5701.13	359.006	66987.2	233.284	6365.3	314.068	73352.5	238.61	60.7186	46473.6
E16	1	95408	22.7115	2.66512	863	162.612	134.607	1.58966e+06	5590.03	12.8488	338545	12471.8	806770	2837	418217	7068.71	1.22499e+06	3565.79	95.3258	2.51504e+06	12488.5	1.3618e+06	4415.49	2.61877e+06	10633.9	3.98057e+06	7176.32	0.041188	562.02	6458.91	720581	2567.62	76498.1	2540.64	797079	2565.01	116	13.4415	15.4947	24766.3	756.578	72101.5	253.544	28793.6	486.67	100895	293.693	64.9568	106859
E16	2	95408	20.1884	2.69179	743	162.061	133.207	1.55752e+06	5534.58	15.1706	301725	9414.26	843358	2996.84	381396	6256.53	1.22475e+06	3577.22	96.0403	1.91207e+06	9423.82	1.33784e+06	4419.06	1995522	8599.49	3.33337e+06	6232.98	0.055954	750.149	6345.85	750938	2706.77	79713.8	2750.42	830652	2710.9	117	15.747	13.9455	18059.6	612.987	70391.8	250.134	22969.9	376.806	93361.7	272.688	65.8106	87187.8
E16	3	95408	31.5315	2.1021	666	150.249	128.263	1.51427e+06	5588.27	3.99428	84364.9	9997.69	702327	2591.87	179039	3854.66	881366	2776.65	75.8162	1.60238e+06	10004.1	1188405	3527.02	1.76828e+06	8084.9	2.95669e+06	5321.07	0.010502	164.458	7412.36	675366	2526.49	90887.7	2463.6	766253	2518.86	35	5.25526	18.0596	14927.1	391.241	78670.7	290.327	16172.8	348.197	94843.5	298.795	54.1844	45314
E16	4	95408	20.6767	1.12782	798	151.432	133.883	1.67591e+06	5925.19	3.57677	83792.5	11089	736265	2603.07	155286	4188.56	891551	2786.81	83.7123	1.96295e+06	11099.4	1.04887e+06	3698.18	2.11921e+06	9112.58	3.16808e+06	6137.59	0.010533	164.89	7410.35	722353	2554.2	67886.4	2392.53	790239	2539.46	34	4.26065	14.0847	13251.1	445.332	69933	247.249	14414.3	388.8	84347.3	263.653	65.1034	62036.5
E17	1	95408	13.0769	1.0989	910	147.627	131.487	1.60135e+06	5764.74	5.93084	140100	11181.5	794761	2861.08	200842	5890.17	995603	3192.25	88.2282	2.0868e+06	11195.7	1395843	4051.5	2.18981e+06	9805.38	3.58566e+06	6314.42	0.017841	230.919	6126.56	751574	2753.14	57935.6	2825.88	809509	2758.22	61	6.7033	10.3272	10369.7	475.292	62710.4	225.753	12238.5	358.924	74948.9	240.312	75.9896	77329
E17	2	95408	7.61246	1.1534	867	148.26	128.178	1.79485e+06	6628.13	14.2211	274898	9149.91	763742	2820.4	307497	7247.91	1.07124e+06	3420.11	128.252	2.48057e+06	9155.15	1.31905e+06	4378.12	2.54319e+06	8519.89	3.86223e+06	6439.4	0.022716	262.113	5461.86	694599	2601.53	29123.3	2762.9	723723	2607.66	96	11.0727	5.90288	5793.69	464.589	55353.5	204.413	10322.3	243.303	65675.8	209.681	73.5476	73494.7
E17	3	95408	15.7233	0.880503	795	142.165	129.97	1.57877e+06	5749.81	3.97311	121751	14505	721220	2626.64	164688	6392.31	885908	2949.66	78.6461	2.41514e+06	14535.9	1.60591e+06	4696.67	2.45518e+06	13540.2	4.06108e+06	7761.27	0.016928	247.29	6914.96	674349	2488.28	43338.2	2473.38	717687	2487.37	40	5.03145	8.26179	6109.27	350.019	66407.1	241.851	7411.95	287.692	73819.1	245.783	48.8756	36463.3
E17	4	95408	5.49327	0	892	138.209	129.434	1.66326e+06	6082.63	3.95974	133654	15976.8	722493	2642.19	158863	8569.01	881356	3018.51	85.8715	2.90403e+06	16007.7	1.52052e+06	4596.09	2.90703e+06	15955.6	4427551	8630.29	0.013349	180.787	6410.42	684046	2527.13	26460	2483.45	710506	2525.48	41	4.59641	4.81675	4997.94	491.149	57187.4	209.137	6240.15	336.591	63427.5	217.229	82.3522	87523.8
E18	1	95408	27.5379	1.28355	857	160.706	135.588	1.64047e+06	5726.96	4.28716	124657	13763.3	848341	2961.6	237625	4478.07	1.08597e+06	3198.62	73.2168	2.13296e+06	13789.5	1.47955e+06	4691.93	2.23315e+06	11538.5	3.71271e+06	7295.84	0.016423	226.911	6539.89	809232	2842.84	113987	2569.55	923219	2805.99	50	5.83431	21.0326	19542.4	439.806	77898.6	271.948	21074.9	397.159	98973.5	291.518	73.4726	69000.8
E18	2	95408	19.4245	4.67626	834	168.535	139.309	1.77059e+06	6016.1	15.8377	312074	9327	965521	3280.65	395980	6413.32	1.3615e+06	3823.89	89.0047	1.75527e+06	9334.84	1365884	4293.77	1859912	8294.17	3225796	5947.8	0.05244	715.292	6456.45	879146	3040.2	80146.4	3003.41	959292	3037.09	148	17.7458	13.7298	11634.7	401.115	76132.5	258.683	16943.3	274.415	93075.9	261.411	66.2273	56850.5
E18	3	95408	26.087	0.679348	736	141.422	124.863	1.43953e+06	5457.12	1.17307	35106.9	14165.9	828912	3142.32	127879	3655.52	956791	3202.41	71.9483	2.15322e+06	14165.9	1.53838e+06	5845.63	2309460	11758	3.84784e+06	8372.45	0	0	0	817153	3097.63	91720	2839.05	908873	3069.41	12	1.63044	15.5123	14951.6	456.234	69262.4	262.567	15304.2	437.484	84566.6	283.047	56.0296	55035.6
E18	4	95408	18.608	0.142045	704	142.009	129.851	1.51048e+06	5506.15	1.47987	60487.5	19347.2	739542	2695.84	115726	4505.41	855269	2850.77	74.146	3.03833e+06	19396.5	2.03939e+06	5960.63	3.04753e+06	18762.3	5086918	10081.7	0.005488	67.6014	5830.62	713168	2612.81	56240.5	2454.67	769409	2600.56	14	1.98864	10.6785	8361.49	370.639	67356.1	245.532	8846.18	344.396	76202.3	253.997	53.5204	42405.6
E19	1	95408	14.5861	1.70828	761	168.169	141.544	1.66885e+06	5580.9	17.7177	367618	9821.22	1.14312e+06	3822.79	431116	7664.33	1574241	4431	104.22	2163778	9827.39	1685927	5350.31	2216536	9464.54	3902463	7104.4	0.061415	997.15	7685.35	1.03233e+06	3490.59	66687.1	3346.27	1.09902e+06	3481.48	129	16.9514	9.14904	8751.29	452.766	65959	220.577	14301.1	254.243	80260	225.907	58.1616	56839.8
E19	2	95408	5.39273	0.937866	853	193.577	134.355	1.60351e+06	5649.27	56.0544	1.29388e+06	10926	1.39081e+06	4899.92	1317853	10533.3	2.70866e+06	6623.37	134.973	3.11622e+06	10928.5	1.94103e+06	6596.5	3127019	10845.5	5068050	8699.38	0.068298	1084.06	7513.11	1.00047e+06	3618.88	34396.6	3687.99	1.03487e+06	3621.13	354	41.5006	3.27678	3182.66	459.748	54570.9	192.257	20859.1	166.723	75430	184.446	55.7105	55552.8
E19	3	95408	24.7012	1.32802	753	155.378	137.291	2.66474e+06	9187.32	3.43787	103748	14284.6	969402	3342.24	197467	5167.8	1166869	3554.75	71.7116	2166901	14303	2.00216e+06	5107.92	2.31278e+06	11740	4314943	7326.23	0.009903	159.167	7608.2	917547	3220.28	91259.4	3017.99	1.00881e+06	3200.87	36	4.78088	14.8145	11953.8	381.941	86011.4	296.545	13016.2	340.639	99027.5	301.678	56.7758	46248.9
E19	4	95408	20.7418	1.64835	728	154.797	137.129	1.67891e+06	5795.31	5.20939	137972	12536.6	1.03324e+06	3566.58	218670	5858.25	1.25192e+06	3828.15	94.6215	2.50835e+06	12548	2.96651e+06	8716.7	2.64887e+06	11056.5	5615384	9683.37	0.011008	159.134	6842.75	920846	3211.22	77379.6	3026.39	998225	3196.09	40	5.49451	12.5007	9516.83	360.358	73944.9	255.245	11268.7	301.891	85213.5	260.569	56.8985	43606.9
E20	1	95408	6.69291	0.787402	762	155.08	141.998	1.76693e+06	5889.99	6.32306	189622	14195.1	1210477	4035.08	255316	9237.92	1.46579e+06	4473.98	84.3134	2.53166e+06	14213	1967165	5564.41	2628225	13168.8	4595390	8308.35	0.017457	265.753	7206	1.1493e+06	3887.23	63463.4	4620.17	1.21276e+06	3919.77	57	7.48032	6.91629	6805.5	465.762	62922.7	209.751	8794.58	318.208	71717.3	218.9	99.1424	98930
E20	2	95408	6.125	0.625	800	160.788	137.266	1.6221e+06	5593.62	20.3349	519265	12087.2	1291615	4453.98	546136	10989.8	1.83775e+06	5410.14	96.9391	2.47868e+06	12103.2	1.98417e+06	6132.04	2.48901e+06	12003.7	4.47318e+06	8425.21	0.124879	2325.23	8813.59	1.1089e+06	3944.43	33561.9	4142.88	1.14246e+06	3949.99	167	20.875	3.28264	2455.82	354.12	57337.7	197.722	8962.8	180.356	66300.5	195.181	48.938	36944.2
E20	3	95408	11.8081	0.492005	813	143.759	133.864	1.48287e+06	5243.44	3.02812	67345.6	10527.2	1.09824e+06	3883.37	120861	5782.06	1.2191e+06	4014.05	70.0955	1.56107e+06	10541.6	1.73009e+06	5359.17	1.60658e+06	9770.7	3.33668e+06	6847.88	0.010951	147.375	6369.89	1.06981e+06	3807.1	54023	3739.65	1.12384e+06	3803.8	35	4.30504	6.87717	5697.34	392.138	64182.4	226.949	6649.74	318.126	70832.1	233.224	54.1387	45569.4
E20	4	95408	8.80121	1.6692	659	151.9	136.447	1.64883e+06	5719.92	10.4057	215146	9786.77	1.19514e+06	4146.03	254270	7788.23	1.44941e+06	4516.57	80.3682	1.66371e+06	9798.72	2.01173e+06	5500.07	1.71452e+06	9389.48	3726250	6795.2	0.045355	637.301	6651.11	1.07421e+06	3881.06	38030.9	3641.93	1.11225e+06	3872.36	85	12.8983	5.20391	3923.6	356.888	64356.5	223.258	7452.86	228.28	71809.4	223.769	54.0102	40926
E21	1	95408	9.46565	0.763359	655	158.903	141.799	1.70049e+06	5676.48	12.5967	283059	10636.4	810773	2706.47	306942	8494.1	1.11771e+06	3329.47	126.674	2.84939e+06	10647.3	1680315	4860.29	2.86642e+06	10454.3	4546731	7334.53	0.028882	327.647	5369.78	714976	2427.9	24965.6	2519.19	739942	2430.87	65	9.92366	4.57156	4785.53	495.499	64471.7	215.216	8670.27	239.935	73142	217.877	44.6089	48143.4
E21	2	95408	10.1574	2.86123	699	216.005	141.73	1.6951e+06	5661.23	44.1497	880554	9440.73	1.1429e+06	3817.03	966968	6162.29	2.10987e+06	4623.47	127.398	2.54172e+06	9443.69	1.8231e+06	5459.07	2.71227e+06	6583.9	4535370	6080.29	0.066289	900.182	6427.86	782708	2784.12	42762.5	1955.81	825471	2724.35	242	34.6209	31.001	380912	5816.02	81764.9	273.076	395740	2521.97	477505	1046.38	302.047	3.74792e+06
E21	3	95408	14.433	0.687285	582	145.535	132.252	1.59211e+06	5698.31	5.24664	103592	9345.92	688050	2462.6	141535	5043.68	829585	2698.17	98.5014	1.94485e+06	9345.92	1.30046e+06	3959.37	1.98267e+06	8866.52	3.28313e+06	5947	0	0	0	653595	2362.61	37950.5	2224.54	691545	2354.59	31	5.32646	8.03627	6035.16	355.476	69978.4	250.459	7676.94	273.572	77655.4	252.569	50.907	38716.7
E21	4	95408	11.1773	1.04322	671	161.556	142.546	1801885	5983.43	13.528	267912	9374.21	886861	2944.95	294086	7322.41	1.18095e+06	3460.06	96.4514	1910348	9375.21	1.78556e+06	5196.05	1935693	8965.96	3721255	6650.66	0.018868	340.475	8541.48	740453	2516.63	26648.8	2310.5	767102	2508.86	94	14.0089	5.74362	6315.25	520.454	69220.2	229.856	10937.9	272.341	80158.1	234.855	46.4319	53269.4
E22	1	95408	26.0383	1.75719	626	160.977	140.746	1726843	5807.57	4.53911	108005	11262.9	666183	2240.45	171603	4014.92	837786	2463.46	80.9824	1.92921e+06	11276.3	1.11876e+06	4078.39	2.02817e+06	9113.62	3146932	6333.68	0.012014	150.453	5927.87	639381	2140.49	61653.5	1921.09	701034	2119.21	35	5.59105	15.8926	13503.4	402.185	78253.1	263.174	14914.3	348.945	93167.4	273.954	58.1371	49786.4
E22	2	95408	19.6481	4.10557	682	185.738	142.601	2.08653e+06	6925.94	30.0504	593277	9345.11	890561	2956.1	654750	7184.52	1.54531e+06	3938.14	116.875	2.30908e+06	9351.74	1.50352e+06	4879.47	2353552	8894.18	3.85707e+06	6734.32	0.081225	1038.33	6050.93	678988	2271.69	68377.9	2187.92	747366	2263.76	175	25.6598	13.8484	13233.8	452.337	78951.1	262.067	22885.7	251.123	101837	259.526	66.1834	64220
E22	3	95408	26.6272	0.197239	507	153.857	134.68	1.60709e+06	5648.26	4.45429	88130.9	9365.4	716772	2519.15	156137	3853.84	872909	2685.52	86.8586	1.71855e+06	9365.4	1.71219e+06	5026.2	1.72473e+06	9276.59	3436927	6526.92	0	0	0	662965	2355.16	71348.5	2184.93	734313	2337.46	26	5.12821	14.7362	11548.3	370.943	81122.2	285.111	12991.3	320.655	94113.4	289.541	51.3035	40533.5
E22	4	95408	19.7115	4.80769	624	174.317	144.25	1.97829e+06	6491.59	17.8642	362532	9605.95	893627	2932.36	425881	6704.59	1.31951e+06	3583.01	95.7012	1.9449e+06	9619.58	1.54433e+06	4487.42	2.06575e+06	8531.58	3.61008e+06	6157.64	0.090383	1205.02	6310.85	745040	2519.16	51424.1	2261.77	796464	2500.78	116	18.5897	12.913	10861.6	398.145	78917.8	258.962	17128.8	269.656	96046.6	260.807	61.6001	52306.3
E23	1	95408	24.8143	0.297177	673	158.241	140.711	1.77554e+06	5972.81	2.18456	84004.5	18201.9	939621	3160.83	179567	4848.69	1.11919e+06	3347.81	77.3295	2974846	18209.4	1.89397e+06	6427.11	3.00442e+06	16474.5	4.89839e+06	10268	0.001448	19.8502	6491	911896	3066.79	97499.6	2971.47	1.0094e+06	3057.31	19	2.82318	15.3453	13229.8	408.089	79191	266.394	13955.8	376.837	93146.8	278.629	58.791	51267.9
E23	2	95408	36.5823	6.20253	790	190.521	143.81	2.1232e+06	6988.39	16.6449	474595	13496.4	1.09998e+06	3620.53	651860	6605.65	1.75184e+06	4352.4	95.0941	2.71446e+06	13511.6	1.87997e+06	5720.88	2.9228e+06	10713.9	4802769	7985.71	0.040655	514.652	5992.02	934890	3131.24	171202	2768.99	1.10609e+06	3069.09	138	17.4684	30.7829	28193.7	433.53	100981	332.373	34018.5	344.728	134999	335.402	81.5724	75192.9
E23	3	95408	22.0114	0.948767	527	152.738	136.271	1652410	5739.73	3.14545	131842	19840.3	927455	3221.56	220607	6341.22	1.14806e+06	3557.91	82.8825	3.47404e+06	19840.3	1.56878e+06	5073.69	3.56076e+06	17297.9	5.12955e+06	9959.32	0	0	0	902156	3142.86	88845.6	3168.37	991002	3145.13	20	3.79507	13.3767	12131.8	429.293	80852.2	280.844	13140.7	377.72	93992.9	291.289	56.3116	51969.4
E23	4	95408	28.5262	3.64501	631	168.361	139.303	1.8527e+06	6295.4	12.8868	261983	9622.87	1.12114e+06	3809.57	378586	6166.92	1.49972e+06	4216.44	94.3551	1.91988e+06	9631.34	1.83294e+06	5420.28	2045513	8754.56	3.87845e+06	6782.71	0.031267	369.319	5591.08	1.00881e+06	3510.48	115548	3377.88	1.12436e+06	3496.37	86	13.6292	16.7178	16365.1	463.359	91472.7	310.82	21079.3	343.367	112552	316.438	56.1807	55519.8
E24	1	95408	33.5984	0.596421	503	167.808	143.659	1.93818e+06	6386.12	1.58754	35213.3	10499.3	443177	1460.22	92390.2	1810.94	535567	1510.69	61.1342	1.35871e+06	10520.1	899705	2443.32	1.40607e+06	8331.35	2.30578e+06	4293.82	0.007728	99.9816	6123.88	431065	1428.4	57537.4	1201.35	488602	1397.3	13	2.58449	22.5643	19773.7	414.805	96691.8	318.59	20277.7	397.462	116970	329.941	64.5428	56950.9
E24	2	95408	19.7724	2.7027	703	164.409	132.934	1.97118e+06	7018.85	18.3796	358391	9229.91	628677	2238.55	396821	5967.81	1.0255e+06	2952.48	106.663	2.08051e+06	9232.79	1.4608e+06	4696.35	2.12052e+06	8628.71	3581321	6431.95	0.025212	356.366	6690.48	455675	1659.66	38457.1	1315.89	494132	1626.58	121	17.2119	13.4199	11815.4	416.748	78848.3	280.758	18105.6	272.291	96953.9	279.137	63.3157	56347.3
E24	3	95408	28.0374	0.934579	535	156.975	133.862	1.91673e+06	6777.67	3.7956	92456.2	11530.1	552429	1953.43	155560	3185.75	707989	2134.88	101.201	2469071	11548.5	1.97342e+06	6746.73	2.58502e+06	9176.51	4.55844e+06	7938.77	0.012868	160.517	5904.71	497245	1760.64	61211.7	1538.51	558457	1733.21	20	3.73832	19.3443	17968.3	439.673	85540.9	302.478	19234	393.897	104775	315.939	65.9715	61854.9
E24	4	95408	28.9673	4.78589	794	181.209	150.433	3405884	10716.8	11.8521	260629	10408.9	709090	2231.18	335601	5161.59	1.04469e+06	2728.88	84.5154	1.85961e+06	10415.1	1349406	4101.31	1.976e+06	8554.12	3.32541e+06	5938.04	0.042968	766.012	8438.48	605027	1914.72	69006	1813.85	674033	1903.88	111	13.9798	19.7714	18416	440.895	90269.7	284.038	22651.5	348.383	112921	294.966	65.7413	61729.8
F01	1	95408	20.3125	3.75	640	199.617	126.183	1.40662e+06	5276.58	58.1459	1.04504e+06	8507.31	736678	2763.46	1085854	6999.23	1822532	4321.69	154.975	2.78588e+06	8508.98	1.2862e+06	4793.59	2809105	8297.56	4.09531e+06	6748.33	0.048518	543.99	5307.22	406964	1532.62	51903.4	1150.98	458868	1477.22	240	37.5	16.1151	16507.2	484.86	67496.2	253.195	35780.7	230.636	103277	244.896	76.8601	79461.3
F01	2	95408	42.4942	2.77136	433	160.978	124.507	1.50896e+06	5736.68	5.30298	121602	10854.2	450934	1714.34	210666	2734.11	661600	1945.38	84.9565	1.94912e+06	10859.7	805720	2844.09	2069067	8070.62	2.87479e+06	5326.97	0.005829	67.5025	5481.2	427340	1633	87077.3	1337.07	514418	1574.03	27	6.23557	31.2265	30035.6	455.292	94807.6	360.435	31782.6	412.489	126590	372.228	71.7193	69428.6
F01	3	95408	28.125	7.38636	704	186.628	117.824	1.45173e+06	5832.12	46.8516	807479	8157.99	653599	2625.75	890223	6124.41	1.54382e+06	3915.59	137.372	2.36797e+06	8159.32	1.09343e+06	4163.34	2444471	7490.14	3.5379e+06	6006.71	0.030604	326.914	5056.27	426099	1762.01	86300.9	1668.14	512400	1745.47	240	34.0909	23.5233	24178.9	486.536	78809.4	316.606	40309.5	277.315	119119	302.121	81.726	84302.8
F01	4	95408	46.1025	2.00445	449	159.752	125.042	1.44879e+06	5484.38	3.4726	62193.2	8477.45	499826	1892.08	165301	2254.22	665127	1970.77	77.6994	1393646	8490.08	1.22377e+06	4693.26	1.57943e+06	6202.35	2.8032e+06	5438.88	0.012137	120.76	4709.64	466076	1763.26	99374.1	1531.74	565450	1717.63	20	4.45434	31.7583	30783.2	458.81	93713.8	354.752	31812.8	433.832	125527	371.934	67.6539	65850.4
F02	1	95408	38.9121	10.4603	717	200.339	138.65	1.90754e+06	6512.23	26.094	522913	9485.62	607725	2074.74	690183	5295.81	1.29791e+06	3066.58	98.7711	1.98124e+06	9494.75	1065029	3412.86	2.35912e+06	7767.83	3.42415e+06	5560.78	0.078891	898.689	5392.14	444031	1552.22	92780	1359.11	536811	1515.01	189	26.3598	37.5216	35077.7	442.514	98337.2	335.718	43609	334.614	141946	335.378	94.3838	88637.2
F02	2	95408	36.646	1.65631	483	155.773	126.332	1.39646e+06	5232.3	5.23128	182336	16498.4	424951	1592.22	245060	3939.95	670012	2035.95	109.775	3828244	16507.2	1.17702e+06	3857.44	3.89521e+06	14290.9	5.07223e+06	8780.11	0.004116	41.063	4722.25	387348	1461.8	62552.6	1210.37	449900	1420.76	23	4.7619	24.9755	21387.2	405.337	87197	326.712	22928.6	368.635	110126	334.636	65.8429	56766.2
F02	3	95408	29.1118	5.42763	608	167.045	125.017	1525949	5777.59	23.4438	382318	7719.24	444137	1681.6	429888	4841.66	874025	2476.66	103.845	1.69448e+06	7723.71	781695	2802.87	1.75475e+06	6879.02	2.53645e+06	4750.1	0.057284	649.032	5363.05	345951	1331.52	44524.2	1101.59	390475	1300.56	137	22.5329	19.3082	16823.6	412.434	75922.1	287.458	25386.4	285.917	101309	287.071	63.864	56073.1
F02	4	95408	40.3509	1.53509	456	168.737	140.397	2.81394e+06	9487.09	3.90197	127880	15512.9	415402	1400.51	178022	2973.45	593424	1664.69	80.6836	2.64895e+06	15540.5	916964	1839.11	2.71993e+06	11673.5	3.63689e+06	4971.21	0.009816	83.1636	4010.33	389977	1361.8	49169.9	962.332	439147	1301.32	22	4.82456	24.6336	22243.5	427.418	97201	327.709	23497.5	392.472	120699	338.586	58.5326	53307.6
F03	1	95408	43.5045	15.2568	662	213.487	125.204	1.43413e+06	5421.84	56.014	984058	8315.73	652794	2467.93	1.08243e+06	5803.65	1.73523e+06	3847.34	144.699	2.54305e+06	8318.91	1116465	3957.4	2.66294e+06	7093.65	3.77941e+06	5747.98	0.094436	1046.29	5244.36	360430	1422.34	85854.5	1273.68	446284	1391.1	256	38.6707	35.1862	35424.9	476.555	95323.9	360.378	53788.3	288.395	149112	330.611	79.0715	80022.5
F03	2	95408	47.3282	4.58015	524	171.259	125.658	1294578	4876.56	12.3919	259010	9893.66	477287	1797.9	329912	3424.53	807199	2231.02	120.08	2511751	9901.06	2.18345e+06	6812.63	2586566	8504.81	4.77001e+06	7636.55	0.019135	184.523	4564.53	281260	1085.33	70637	974.789	351897	1061.18	54	10.3053	34.8179	33414.8	454.27	100406	378.22	37343.9	387.635	137750	380.727	72.038	69508.2
F03	3	95408	45.2763	10.8734	561	205.17	122.772	1384058	5336.21	44.0801	809169	8689.09	526678	2030.6	922464	5299.18	1.44914e+06	3343.29	139.594	2563209	8691.51	982093	3596.29	2.69008e+06	7418.32	3.67218e+06	5776.48	0.054237	666.57	5817.34	316759	1251.77	107702	1235.58	424461	1247.62	177	31.5508	40.7059	37806.2	439.625	95150.4	366.851	53720.5	308.602	148871	343.458	88.2507	82216.6
F03	4	95408	46.3138	3.40265	529	165.676	123.093	1.33037e+06	5115.84	7.82047	305680	18501.7	307291	1181.67	367941	4089.95	675232	1929.17	114.852	4491234	18510	1091320	3763.89	4.61945e+06	12655.1	5.71077e+06	8719.1	0.004801	41.5152	4093.4	250040	969.649	57485.8	822.68	307526	938.315	36	6.80529	35.2538	31740.4	426.17	96540.5	371.239	34349.7	381.823	130890	373.96	73.9383	66879.6
F04	1	95408	32.4401	8.88575	709	185.604	120.883	1.369e+06	5360.61	42.7418	812414	8997.08	619225	2424.71	872094	6378.12	1.49132e+06	3803.29	127.729	2.4287e+06	9000.4	1141493	4298.62	2.50312e+06	7987.92	3.64461e+06	6295.63	0.068194	845.396	5868.04	356985	1426.37	53126	1105.82	410111	1374.74	237	33.4274	24.1212	24024.1	471.438	79143.1	309.902	37464	273.996	116607	297.382	72.0944	72486.6
F04	2	95408	45.2459	4.26229	610	161.93	125.292	1.5435e+06	5831.23	7.72094	214639	13158.7	349309	1319.67	278741	3601.16	628051	1835.88	95.9826	2670890	13171.7	1083846	3368.12	2769235	9618.81	3853081	6319.7	0.011813	99.7273	3996.21	285152	1097.97	61211.6	1037.17	346364	1086.71	49	8.03279	29.6655	26543.8	423.535	93045.5	351.52	28871.8	373.005	121917	356.381	63.8757	57425.4
F04	3	95408	39.6667	6.66667	600	181.963	122.438	1.32324e+06	5115.63	30.8171	574852	8829.61	475179	1837.03	636798	5063.86	1.11198e+06	2892.61	124.812	2.32904e+06	8832.74	965744	3395.98	2.38364e+06	7845.29	3349387	5694.21	0.039794	472.058	5615	314551	1256.96	64821.8	961.11	379373	1194.15	148	24.6667	29.4609	26246.8	421.703	86383.3	333.956	37014.7	294.343	123398	320.998	72.4892	64825.4
F04	4	95408	50.536	3.06279	653	164.229	122.591	1.41695e+06	5471.08	4.71822	89933.2	9022.34	277270	1070.58	163407	1857.64	440677	1270.13	93.0623	1.77647e+06	9035.68	743959	2600.43	1.91631e+06	6043.98	2.66027e+06	4410.61	0.016033	165.998	4900.9	252430	980.132	70107.7	925.258	322538	967.658	33	5.0536	37.1397	33469.3	426.564	96720.9	373.455	34990.9	397.783	131712	379.623	71.5782	64871.8
F05	1	95408	34.1074	10.0145	689	202.011	130.027	1.54485e+06	5623.77	50.3084	944341	8885.15	626015	2278.91	1.00373e+06	6600.25	1629742	3818.75	157.475	2.95668e+06	8887.28	1.14683e+06	3992.01	3037399	8003.21	4.18423e+06	6275.05	0.038352	387.433	4781.74	381708	1420.06	49766.1	1096.61	431474	1373.34	220	31.9303	23.9612	21712.2	428.916	86238.2	313.937	38195.7	251.165	124434	291.569	67.5029	61652.3
F05	2	95408	43.2168	2.37762	715	160.885	126.399	1.40136e+06	5247.87	5.82312	97071.5	7890.64	306807	1148.94	149759	2055.55	456565	1343.27	109.181	1.82275e+06	7902.39	643627	2145.61	1.93366e+06	6063.62	2.57728e+06	4164.51	0.021675	209.208	4568.84	287901	1085.66	49628.6	840.511	337530	1041.01	38	5.31468	28.9124	24377.1	399.094	89854.1	336.488	26171.3	359.22	116025	341.361	64.6122	54826.7
F05	3	95408	37.7888	5.44555	606	189.85	124.778	1.31583e+06	4991.62	36.7716	583123	7506.26	498252	1890.12	640696	4660.5	1.13895e+06	2839.69	130.236	2.06571e+06	7507.84	997798	3545.72	2111483	6868.51	3.10928e+06	5280.49	0.030468	312.625	4856.86	301879	1176.41	62524.3	884.749	364403	1113.43	171	28.2178	28.7092	26357.1	434.563	84877.3	321.982	39194.4	285.105	124072	309.342	74.3956	68575
F05	4	95408	50.4039	1.93861	619	170.013	125.582	1.50941e+06	5689.28	6.93422	187651	12809.4	314675	1186.07	260352	2773.66	575027	1600.97	129.739	3.51401e+06	12820.6	1.08402e+06	4013.53	3.59748e+06	10697.2	4.6815e+06	7720.23	0.018578	330.536	8421.48	271350	1023.81	72424.6	902.9	343775	995.719	33	5.33118	38.4961	34204.6	420.576	94321.9	355.518	36294	386.658	130616	363.656	74.9643	66881.5
F06	1	95408	19.3084	3.31412	694	156.774	124.052	1.52003e+06	5799.99	20.1608	327181	7681.71	507582	1936.78	356385	5155.31	863967	2608.56	103.305	1.67843e+06	7690.58	1.16454e+06	4153.8	1.70873e+06	7143.52	2.87327e+06	5530.25	0.08129	851.599	4958.79	348925	1354.21	29790.3	1061.77	378715	1325.49	135	19.4524	12.8035	11372.3	420.432	66886	255.217	17993.2	260.281	84879.2	256.274	62.8029	56441.4
F06	2	95408	18.4178	0.865266	809	138.123	123.446	1.43799e+06	5513.87	3.90377	72584.2	8801.05	319498	1225.09	94897.3	3060.47	414396	1420.12	89.9354	1.675e+06	8815.77	1.23264e+06	3774.15	1.69445e+06	8204.99	2.92708e+06	5490.54	0.013454	123.686	4351.5	278206	1079.08	22566.2	978.119	300773	1070.78	35	4.32633	10.8875	9651.66	419.615	65998.2	253.066	10887.1	351.112	76885.3	263.484	55.7466	50111.8
F06	3	95408	28.0605	1.51307	727	187.737	163.864	6.96809e+06	20128.3	6.3221	104920	7855.52	509188	1470.86	141637	2808.32	650824	1640.94	91.5921	1.52222e+06	7866.77	1.16628e+06	4132.21	1.55552e+06	7006.23	2.7218e+06	5397.61	0.024471	245.425	4747.23	460658	1312.77	37213.7	985.474	497872	1280.97	50	6.87758	17.5951	15274.6	410.918	101189	292.299	17445.9	345.911	118635	299.117	59.0938	51946.4
F06	4	95408	24.4726	1.82841	711	143.151	121.671	1.42932e+06	5560.58	5.5816	122921	10424.2	319769	1244.02	155264	3421.44	475033	1570.75	89.7525	1.98196e+06	10452.6	1.17473e+06	3894.81	2.06172e+06	8347.83	3.23645e+06	5899.57	0.029096	285.36	4642.32	263370	1036.46	29500.4	919.561	292870	1023.36	44	6.18847	16.4006	15427.7	445.265	69094.6	268.804	17142.4	377.754	86237	285.152	63.5587	60752.7
F07	1	95408	29.5844	1.58924	818	153.384	122.721	1.50087e+06	5788.99	5.66277	115444	9649.84	267299	1030.99	166155	2564.92	433454	1337.64	115.449	2357510	9665.89	563836	2116.7	2464158	7131.12	3027994	4948.31	0.018252	170.807	4429.6	252052	973.562	48005.9	953.549	300058	970.304	40	4.88998	25.185	25566.2	480.508	72651.3	280.223	27514.7	424.741	100166	309.114	83.1149	84949
F07	2	95408	38.2927	1.58537	820	157.282	124.127	1411935	5384.25	3.31745	84385.1	12040.3	288558	1100.38	146088	2085.62	434646	1308.07	93.4446	2.37475e+06	12029.3	663946	2193.49	2.45865e+06	8945.02	3.12259e+06	5406.6	0.013165	414.741	14911.8	274796	1053.86	61303.5	980.291	336099	1039.63	29	3.53659	29.9384	26436.9	417.983	80801.4	308.127	27559.5	393.454	108361	326.114	76.1707	67644.9
F07	3	95408	48.0905	2.12164	707	169.205	123.019	1.39194e+06	5355.82	3.29533	67424.7	9684.94	286406	1102.02	152682	1564.78	439088	1228.33	96.6411	1982232	9708.89	1.01972e+06	3034.88	2.15865e+06	6328.05	3.17837e+06	4693.92	0.015247	140.127	4350.32	260638	1013.29	82194.1	923.363	342832	990.173	24	3.39463	43.4372	40144.6	437.464	89615.3	344.817	41170.2	421.938	130786	365.868	88.4109	82135.1
F07	4	95408	45.7364	2.97158	774	177.751	134.905	3358941	11785.6	5.0276	153962	14495.4	328351	1152.09	225584	2492.14	553935	1475.11	88.1711	2.70544e+06	14524.1	899877	2077.47	2.81775e+06	9472.14	3.71762e+06	5088.2	0.01621	174.593	5098.12	293903	1064.58	69343.9	888.524	363247	1025.78	44	5.68475	38.8509	34211.4	416.818	108852	381.932	35648.2	393.824	144500	384.798	83.2658	73646.1
F08	1	95408	15.8648	5.85176	769	203.599	127.663	1.30551e+06	4840.54	66.366	1.25202e+06	8929.79	857462	3179.27	1.27959e+06	7976.18	2137053	4968.39	147.783	2789164	8933.57	1.40241e+06	4983.91	2.81989e+06	8507.98	4222302	6889.85	0.118336	1273.41	5093.63	414046	1591.28	26283.3	1235.35	440329	1564.38	345	44.8635	10.8094	13898.3	608.612	62641.4	232.26	35064.3	218.569	97705.8	227.154	64.4058	84935.6
F08	2	95408	26.3704	5.62963	675	168.377	129.468	1515843	5542.01	23.217	422627	8616.44	497198	1817.79	463157	5634.52	960355	2699.76	116.757	2126524	8621.13	1.19499e+06	3885.77	2.1838e+06	7848.22	3378785	5767.98	0.048122	589.669	5800.2	324363	1223.57	36973.3	1099.1	361336	1209.56	134	19.8519	16.6806	14470.9	410.639	77265.2	282.486	21641.5	263.279	98906.7	278.048	60.2184	52759.1
F08	3	95408	36.0731	2.58752	657	164.699	127.417	1.36969e+06	5088.27	12.1556	202538	7886.86	402716	1496.05	257842	3273.73	660558	1898.45	99.7158	1.66235e+06	7891.06	1.02296e+06	3388.13	1.70945e+06	6830.95	2.73241e+06	4948.44	0.015587	137.01	4160.79	316720	1196.77	56579.8	1029.02	373300	1167.91	80	12.1766	25.2313	22047.7	413.618	81013.1	300.956	26028.6	330.475	107042	307.638	67.2548	59303.7
F08	4	95408	30.3175	0.634921	630	148.111	123.332	1.35679e+06	5207.32	6.14821	166399	12810.9	326159	1251.79	205477	3925.12	531636	1699.04	124.825	3.38061e+06	12819.4	1.00595e+06	3287.76	3.39652e+06	12202.1	4402468	7534.31	0.006322	54.3055	4066.12	290978	1126.93	40331.1	992.087	331309	1108.59	31	4.92063	18.8248	16559.5	416.384	74410.3	285.585	18436.6	352.184	92846.9	296.727	58.8483	52399
F09	1	95408	12.8395	5.55556	810	228.965	128.921	1.40377e+06	5154.06	92.3594	1768887	9065.59	1.02149e+06	3750.49	1.79473e+06	8491.53	2.81623e+06	5822.03	181.013	3467835	9068.27	1.55797e+06	5549.2	3.49654e+06	8827.21	5054506	7467.53	0.132346	1467.52	5248.69	463399	1757.75	24338	1270.5	487737	1724.74	413	50.9877	9.22904	8596.22	440.887	59427.3	218.192	37297.6	176.468	96724.9	199.961	67.447	63854
F09	2	95408	17.7461	5.69948	772	180.864	135.516	1.67596e+06	5853.97	36.5419	752782	9751.13	577929	2018.65	780661	8148.6	1.35859e+06	3555.6	147.443	3.03944e+06	9757.67	1.19414e+06	3832.38	3071101	9311.24	4.26524e+06	6649.69	0.083915	1058.93	5973.21	375355	1350.3	27693.5	1467.65	403049	1357.76	191	24.7409	9.98192	9325.88	442.235	69152.2	241.542	20662.5	215.677	89814.7	235.057	53.1942	50481.1
F09	3	95408	28.4924	2.213	723	160.031	125.034	1.39683e+06	5288.02	18.8539	393807	9886.89	501488	1898.49	434560	5877.6	936048	2768.67	136.172	2.84586e+06	9892.47	1.54377e+06	5495.23	2893769	9178.12	4437543	7442.79	0.022793	218.685	4541.37	334187	1278.17	39823.4	1131.53	374011	1260.77	100	13.8313	16.3294	12806.6	371.229	71589.1	271.016	18676.2	252.603	90265.3	266.989	54.5655	43147.3
F09	4	95408	19.1744	1.46471	751	144.518	126.655	1.43112e+06	5348.51	7.35101	185689	11956.8	394291	1473.58	213820	5665.76	608112	1991.76	96.72	2.44469e+06	11964.2	1.09619e+06	3706.88	2.47413e+06	11016.8	3.57033e+06	6862.08	0.010913	150.916	6546	336642	1269.09	28174.8	1258.18	364817	1268.24	57	7.58988	10.66	8771.51	389.488	67256.2	251.356	11062.9	293.142	78319.1	256.521	51.9594	43334.7
F10	1	95408	29.66	10.551	853	193.13	128.116	1.39697e+06	5161.28	43.718	752702	8149.66	629506	2325.8	815980	5940.91	1.44549e+06	3542.76	115.03	1.98072e+06	8150.58	1.03379e+06	3549.68	2.05062e+06	7194.13	3084406	5352.32	0.04116	570.805	6564.26	381892	1479.85	59795.2	1275.16	441688	1448.37	324	37.9836	22.5185	23429.4	492.49	87096	321.788	37842	275.516	124938	306.212	73.8342	77467.3
F10	2	95408	42.8005	6.86922	757	176.592	126.767	1.44073e+06	5379.62	18.3579	336250	8669.94	582233	2174.03	415820	3950.35	998052	2675.21	109.253	2.00201e+06	8673.8	1.77005e+06	5342.87	2.12083e+06	7022.26	3.89088e+06	6143.75	0.034562	453.811	6215.24	342785	1344.17	72110.5	1099.27	414895	1294.06	127	16.7768	33.0484	29774.7	426.455	91227	340.638	35473.2	337.001	126700	339.612	74.6525	67748.1
F10	3	95408	53.8346	3.15789	665	191.471	133.371	2.38622e+06	8468.92	8.14792	180929	10510.9	413771	1468.51	292083	2379.6	705854	1744.97	98.4469	2.18669e+06	10513.9	1.25547e+06	4095.8	2.26533e+06	8471.12	3.52081e+06	6134.39	0.006208	81.5066	6214.88	337880	1208.74	114167	1040.72	452047	1161.39	55	8.27068	50.2613	45032.3	424.099	123185	437.195	47716.7	388.749	170902	422.494	91.5273	82375.4
F10	4	95408	43.951	1.37825	653	158.223	123.723	1.30368e+06	4987.68	3.98827	101535	12050.6	342898	1311.88	166848	2289.14	509746	1524.97	74.2203	1.89214e+06	12067.2	933372	3389.15	1.94282e+06	9602.98	2.87619e+06	6020.74	0.010723	125.605	5544.57	309457	1187.54	66267	1010.84	375724	1152.02	35	5.35988	30.6014	26745.5	413.702	89817.2	343.627	28053.5	384.892	117871	352.625	67.9207	59683.7
F11	1	95408	18.2203	6.99153	944	187.57	125.631	1.35852e+06	5118.54	51.0966	1.02863e+06	9528.9	1.1507e+06	4335.53	1.09325e+06	8354.71	2.24395e+06	5662.73	121.669	2449854	9531.01	1.62762e+06	5729.13	2.52132e+06	9064.48	4.14894e+06	7379.18	0.099333	1607.76	7661.3	806067	3199.82	61277.6	2510.29	867345	3138.9	396	41.9492	11.8161	11076.4	443.713	67503.2	254.334	27618.7	211.065	95121.9	240.046	61.4687	58199
F11	2	95408	35.8442	2.5974	770	159.549	126.683	1.51152e+06	5647.7	8.81465	143936	7729.35	463876	1733.24	209211	3013.16	673087	1996.89	107.472	1754273	7726.45	1.18579e+06	3760.44	1.83921e+06	6740.56	3.025e+06	5142.9	0.023433	441.158	8911.4	399547	1516.97	63963.7	1246.72	463510	1472.91	63	8.18182	24.3059	22905.9	446.079	87396	326.549	25771.9	371.18	113168	335.743	65.553	62260.1
F11	3	95408	53.8462	1.85185	702	174.861	127.482	1.44831e+06	5377.61	4.60533	91562	9410.91	378585	1405.7	191224	1910.42	569810	1542.46	107.67	2.1416e+06	9415.02	1.25055e+06	3944.53	2.23765e+06	6933.43	3.4882e+06	5452.29	0.004226	42.2812	4735.5	339659	1271.22	99866.1	1107.7	439525	1229.96	30	4.2735	42.9961	38708.7	426.144	99506.4	369.47	40202.4	401.641	139709	378.187	78.4474	70935.6
F11	4	95408	41.9062	1.059	661	154.829	123.255	1.37554e+06	5282.57	4.60812	107392	11031.3	326900	1255.42	161164	2416.07	488064	1492.11	121.517	2836240	11048	936152	3646.59	2869207	10167.3	3805359	7061.08	0.012652	126.131	4718.76	302951	1162.8	54715.8	939.581	357667	1122.02	25	3.78215	27.0866	24185.1	422.639	89644.5	344.268	25766.9	386.281	115411	352.835	62.5344	56171.4
F12	1	95408	12.9787	3.51064	940	170.452	121.751	1.40684e+06	5469.54	41.9891	758889	8554.97	633912	2464.53	782712	7607.4	1.41662e+06	3933.95	116.979	2115210	8558.98	1.01366e+06	3791.9	2.1438e+06	8223.06	3.15747e+06	5979.71	0.079283	879.416	5250.38	421680	1676.24	22036.8	1500.3	443717	1666.53	337	35.8511	7.14598	6489.83	429.881	57278.7	222.689	19554.2	190.053	76832.9	213.364	51.8738	47774.2
F12	2	95408	11.8812	2.09021	909	141.567	124.269	1.44523e+06	5504.93	10.639	187934	8361.43	479084	1824.85	213544	5843.2	692628	2315.87	92.689	1.63935e+06	8371.82	1.05899e+06	3466.31	1.6881e+06	7716.68	2.74709e+06	5239.85	0.038808	422.889	5157.97	404164	1572.74	23042.4	1771.81	427207	1582.33	104	11.4411	7.01997	5422.78	365.648	59353.7	226.081	8666.66	237.146	68020.4	227.433	55.2498	43036.8
F12	3	95408	32.9394	1.18168	677	147.291	122.022	1.52465e+06	5914.39	5.1089	159755	14801.5	406953	1578.64	214423	4016.6	621376	1996.89	132.864	4.15742e+06	14811.3	2.09257e+06	7911.42	4298276	12297	6390847	10407.9	0.006544	94.4224	6829.89	339632	1318.86	51319.3	1234.94	390951	1307.2	26	3.84047	20.4195	17548.7	406.796	76789.1	297.878	19092.7	357.648	95881.8	308.132	58.9897	51203.3
F12	4	95408	26.0615	0.878477	683	143.075	124.452	1.43188e+06	5446.03	3.06807	47795.3	7373.89	379167	1442.13	90711.5	2305.6	469878	1554.52	87.0953	1.35787e+06	7379.74	640196	2862.81	1.38788e+06	6968.43	2.02808e+06	4796.87	0.007901	83.9211	5027.64	369660	1398.36	43470.2	1296.71	413131	1386.92	24	3.51391	15.6605	17545.6	530.32	69600.5	264.72	18521.8	470.764	88122.3	291.54	57.7533	65696.3
F13	1	95408	27.3672	8.31409	866	208.743	131.018	1.76456e+06	6375.05	59.5768	1.51189e+06	12012.1	1.82731e+06	6601.72	1.73799e+06	10584.3	3.56529e+06	8084.63	174.191	4.4207e+06	12012.8	2423772	8319.36	4.68889e+06	11460.9	7.11266e+06	10154.2	0.05813	1353.66	11022.7	1.51756e+06	5636.53	205591	5553.62	1.72315e+06	5626.51	296	34.1801	19.9029	20294.7	482.664	80777.4	291.834	39381.1	239.829	120158	272.47	69.8891	72052
F13	2	95408	33.0124	3.30124	727	178.662	141.766	4.13507e+06	13806.6	13.6143	282724	9829.75	638353	2131.4	369675	4742.69	1.00803e+06	2670.66	105.118	2184382	9836.26	1.03745e+06	4053.88	2262295	8852.17	3.29974e+06	6451.38	0.026172	328.951	5949.31	579088	1892.62	88622.7	1718.48	667711	1867.5	94	12.9298	23.6405	22073.3	441.964	88536.2	295.614	26462.7	339.499	114999	304.677	69.27	65213.8
F13	3	95408	49.4208	4.7619	777	181.282	127.303	2.07295e+06	7707.76	20.1887	508805	11929.4	1.68567e+06	6267.76	987476	8659.13	2673147	6979.82	223.959	5.64377e+06	11928.3	2.46703e+06	9240.31	6169727	11590.4	8636757	10805.4	0.01339	392.447	13873	1.60831e+06	5975.8	474381	6531.91	2.08269e+06	6093.97	70	9.00901	34.8508	30603.6	415.659	96959.1	360.519	37281.2	326.918	134240	350.513	68.7162	60672.1
F13	4	95408	36	1.5	800	152.1	120.114	1.23259e+06	4857.39	6.62327	144377	10318.2	321469	1266.84	201122	2976.28	522591	1626.33	107.903	2.35392e+06	10326.1	700197	2916	2.41894e+06	8680.83	3119137	6012.5	0.015127	212.246	6641.54	296758	1165.38	56417.6	1048.6	353176	1145.01	49	6.125	25.9452	23154.2	422.425	79692.7	314.052	25202.5	372.956	104895	326.44	69.7393	62709.3
F14	1	95408	17.8654	3.48028	862	179.018	131.814	1.42766e+06	5126.75	36.8533	678435	8713.82	733594	2634.34	710546	7125.05	1444141	3818.47	106.153	1.95454e+06	8715.45	1298560	4317.99	1.97425e+06	8394.49	3272809	6106.94	0.049604	718.574	6856.9	433551	1625.91	39414.9	1418.56	472966	1606.34	299	34.6868	10.961	9852.29	425.464	67680.1	243.04	21641.3	217.01	89321.4	236.176	58.0861	52853.1
F14	2	95408	22.8814	1.9774	708	161.759	126.963	1.4413e+06	5373.47	19.9353	345454	8202.46	494071	1841.99	380015	5169.47	874085	2557.77	111.027	1.92445e+06	8204.55	1.21389e+06	3871.82	1.94754e+06	7747.96	3.16144e+06	5596.63	0.023626	302.408	6058.59	336726	1303.5	37370.3	1078.97	374097	1276.95	127	17.9379	15.159	14270.4	445.595	70882.5	264.264	20606.6	280.318	91489.1	267.718	63.4339	60385
F14	3	95408	41.0053	2.38095	756	166.248	123.266	1443596	5543.44	18.2826	383227	9921.9	1.01322e+06	3890.79	563771	6208.56	1.57699e+06	4490.03	328.929	6.89477e+06	9921.89	1.92451e+06	7257.73	7239322	9606.99	9163830	8995.49	0.009281	195.062	9948.14	959617	3688.91	171092	3301.61	1.13071e+06	3624.57	42	5.55556	25.3903	20648.9	384.951	80735.5	310.026	26595	292.879	107331	305.593	59.5971	48787.9
F14	4	95408	33.9523	2.25464	754	157.379	129.005	1.43381e+06	5260.94	4.02405	105537	12414.2	358140	1314.08	163549	2728.36	521690	1569.07	73.4607	1.93516e+06	12469.2	1.1199e+06	3507.99	2.03641e+06	8835.24	3.15632e+06	5741.56	0.031202	327.18	4963.38	314336	1164.84	55853.2	1114	370189	1156.87	41	5.43767	24.7733	20216.2	386.271	79408.6	291.365	21497.1	358.619	100906	303.491	70.0383	57550
F15	1	95408	46.1731	2.25847	797	197.13	132.865	1.65076e+06	5880.98	9.68247	174261	8519.04	369601	1316.74	302757	2229.96	672358	1614.45	275.216	4956538	8524.76	1.32818e+06	3793.65	5184173	7171.43	6.51236e+06	6069.3	0.014157	133.843	4475	334698	1203.22	125020	1092.92	459718	1171.08	28	3.51317	55.2637	52468.7	449.405	99695.1	355.172	55724.4	410.438	155419	373.189	117.949	112425
F15	2	95408	45.4031	2.54597	707	204.81	129.464	2.22685e+06	8141.76	11.4834	344219	14188.6	556481	2034.6	479450	3012.04	1.03593e+06	2394.18	245.952	7.37393e+06	14191.4	5954909	12306.6	7552397	11861.3	13507306	12053.6	0.003511	34.5964	4663.6	292166	1110.02	133149	980.502	425315	1065.94	33	4.66761	64.6633	62509.6	457.578	105373	385.264	66498	417.758	171871	397.218	140.626	136432
F15	3	95408	56.0113	1.27298	707	171.468	124.692	1.44336e+06	5479.13	3.80416	118924	14797.5	284258	1079.07	202576	2049.98	486835	1343.93	167.8	5251599	14814.1	1.34626e+06	4574.24	5384191	11784.8	6.73045e+06	8959.74	0.00685	77.6151	5363.2	259668	988.407	82597	912.389	342265	968.925	16	2.26308	43.3729	37469.2	408.915	101368	384.801	38744.3	392.074	140112	386.785	76.0028	65897.7
F15	4	95408	43.4293	2.12766	799	156.89	123.14	1.37207e+06	5274.18	1.86435	50438.7	12806	305701	1175.1	111820	1568.29	417521	1259.68	59.3952	1.60905e+06	12823.2	1.23634e+06	4013.04	1745990	6794.79	2.98233e+06	5278.08	0.006116	95.8669	7420.1	275642	1065.9	59036.6	904.032	334678	1033.26	25	3.12891	31.9374	27816.8	412.273	85942.2	330.358	28473.4	399.345	114416	345.198	71.4668	62600.1
F16	1	95408	31.9149	4.00501	799	173.005	136.814	1.70262e+06	5890.64	14.2335	256103	8516.88	529245	1831.06	319095	4173.53	848339	2321.07	108.134	1.94689e+06	8522.27	1.22025e+06	3825.8	2035882	7311.54	3.25613e+06	5450.5	0.0266	292.082	5197.56	424698	1492.73	59350.2	1293.14	484048	1465	105	13.1414	22.7798	19476	404.694	85601.1	296.159	24021.2	314.18	109622	299.929	69.1843	59500.6
F16	2	95408	16.6129	5.16129	620	201.509	124.988	1.27524e+06	4829.47	63.5877	1.2028e+06	8953.6	788544	2986.31	1.23969e+06	7668.44	2.02823e+06	4764.31	135.877	2570700	8955.31	1.17502e+06	4310.04	2600672	8522.36	3.77569e+06	6534.8	0.060244	708.373	5565.79	448913	1750	43676.4	1228.33	492589	1686.49	290	46.7742	13.5025	16803.1	589.05	67123.4	254.204	37673.1	233.037	104797	246.166	78.1431	98786.1
F16	3	95408	40.1709	1.9943	702	156.034	125.435	1.44291e+06	5445.02	4.71591	101072	10144.8	401296	1514.34	160793	2487.37	562089	1705.15	99.9903	2145779	10157.9	1.86334e+06	5944.54	2.22175e+06	8441.87	4085090	7084.34	0.016273	211.895	6163.39	329177	1253.5	59132	1078.06	388309	1223.18	33	4.70085	26.0299	21229.7	386.054	86327.6	325.768	22755.5	352.014	109083	330.915	62.4848	51297.3
F16	4	95408	28.7113	4.5677	613	207.219	168.451	2.59855e+06	7301.87	15.279	267274	8280.13	551227	1548.94	328620	4012.35	879846	2009.81	107.487	1.88102e+06	8283.48	984450	2745.1	1.96291e+06	6904.1	2.94736e+06	4584.25	0.027897	362.105	6144.1	479572	1349.31	58309.8	1204.15	537882	1331.9	87	14.1925	23.7568	19018.8	378.942	100771	283.165	24002.6	293.064	124774	285.017	78.6504	63510.5
F17	1	95408	11.4183	0.480769	832	143.02	130.257	1.56635e+06	5692	6.34178	166457	12424.2	426188	1548.74	186585	6919.48	612773	2028.05	92.2439	2.42561e+06	12446.9	917222	3141.36	2.44559e+06	11803.4	3.36281e+06	6736.74	0.02382	299.783	5957.23	390073	1423.89	20438.4	1490.8	410511	1427.08	57	6.85096	6.43509	4943.79	363.649	63803.6	231.858	6934.95	257.182	70738.6	234.118	50.8322	39664.9
F17	2	95408	6.10119	1.63691	672	170.846	133.438	1.53277e+06	5437.18	33.5983	565140	7961.88	747961	2653.24	578149	7315.59	1.32611e+06	3674.1	104.436	1.75715e+06	7964.1	1.31325e+06	4379.73	1.7662e+06	7815.84	3.07945e+06	5856.42	0.043597	501.785	5447.95	480194	1756.34	15388.6	1633.04	495582	1752.23	216	32.1429	3.95228	3840.1	459.908	53603.8	190.149	14235.1	180.123	67838.9	187.953	61.1884	60534.6
F17	3	95408	12.7937	0.130548	766	135.151	125.057	1.43528e+06	5432.58	2.04724	57944.5	13397.4	374339	1416.88	79416.4	3724.08	453755	1589.2	104.293	2956740	13419.4	1.43444e+06	4961.17	2.97368e+06	12160.6	4408123	8260.07	0.005042	45.7617	4295.88	353165	1339.27	21608.1	1281.1	374773	1335.77	15	1.95823	8.0487	6569.74	386.366	61429.4	232.513	7240.82	339.545	68670.3	240.507	58.0667	48177.9
F17	4	95408	5.51181	0.224972	889	135.542	129.679	1.51577e+06	5532.74	3.08712	116652	17886	538277	1964.78	125720	10149.4	663997	2318.83	82.8926	3.13964e+06	17928.4	2.57166e+06	7868.78	3146332	17706.2	5717993	11333.6	0.010506	111.022	5001.84	459887	1691.23	9270.68	1541.51	469158	1687.99	33	3.71204	2.81291	2160.72	363.597	56121.8	204.852	3185.72	257.184	59307.5	207.116	46.6582	36333.1
F18	1	95408	27.3189	4.19314	787	161.831	129.804	1.50932e+06	5503.89	14.5997	265767	8616.57	541570	1974.89	319201	4717.67	860771	2517.7	103.47	1.88351e+06	8616.46	1.18108e+06	3817.14	1.96841e+06	7517.4	3149486	5513.21	0.007002	131.484	8888.3	436562	1626.23	48399.4	1352.88	484961	1594.09	111	14.1042	17.8511	14711.7	390.099	76135.5	277.636	19226.1	284.154	95361.5	278.926	62.3757	51783
F18	2	95408	17.8363	6.43275	684	212.729	140.627	2.86689e+06	9649.84	60.2593	1.1738e+06	9220.32	901666	3034.97	1.21447e+06	7972.81	2116132	4708.6	141.998	2766948	9223.48	1.47497e+06	4539.71	2814764	8710.91	4289732	6619.6	0.09611	1173.76	5780.77	479692	1734.11	36582.5	1374.94	516274	1702.59	290	42.3977	13.4481	23972.6	843.784	70669.1	237.869	42791.5	280.921	113461	252.461	72.2044	132168
F18	3	95408	41.7504	1.43472	697	160.121	127.34	1.47788e+06	5493.55	5.3331	112102	9949.75	324278	1205.4	168722	2436.23	492999	1457.38	86.2917	1.81532e+06	9957.75	758304	2729.08	1.85507e+06	8728.3	2.61337e+06	5329.11	0.010133	117.153	5472.71	295741	1101.7	57845.7	966.756	353587	1077.1	43	6.1693	27.5205	22121.6	380.485	82071.4	305.074	23857.6	344.488	105929	313.143	63.6119	51394.1
F18	4	95408	33.0472	1.71674	699	161.278	134.195	1540276	5433	6.15618	97748.7	7515.82	420321	1482.6	150078	2623.01	570399	1674.1	102.028	1.61935e+06	7512.75	885296	2915.36	1.66997e+06	6616.87	2.55527e+06	4595.41	0.027378	477.064	8248.18	390597	1384.04	52915.9	1182.75	443512	1356.5	42	6.00858	20.9998	17214.5	388.021	78890.7	278.27	19245.6	336.368	98136.3	288.027	61.3913	50624.8
F19	1	95408	30.6667	3.40741	675	173.576	139.198	1.59481e+06	5423.16	13.3665	245994	8711.28	509030	1730.96	302717	4168.13	811747	2213.65	107.241	1.97463e+06	8715.74	1.29117e+06	3848.75	2.05265e+06	7461.92	3343816	5476.64	0.024028	298.421	5878.9	397863	1380.56	53995.7	1231.34	451859	1360.85	84	12.4444	21.3937	20362.1	450.518	83780.2	284.895	24573.3	338.35	108353	295.482	67.0708	64509
F19	2	95408	16.4521	5.15022	699	216.83	137.144	1.49812e+06	5170.64	69.801	1.3276e+06	9002.91	1.05179e+06	3630.16	1.35904e+06	8072.91	2410829	5262.88	138.935	2.64297e+06	9004.42	1.54559e+06	5227.82	2.66789e+06	8710.9	4213481	7000.1	0.07073	896.164	5997.4	553726	1951.3	38910.8	1331.07	592637	1893.37	351	50.2146	10.9099	11614.5	503.913	66647.8	230.03	34093.2	202.518	100741	219.919	64.2307	68986.2
F19	3	95408	42.341	1.7341	692	163.968	130.76	1.7605e+06	6372.93	6.12953	117107	9043.39	441685	1598.88	191897	2735.28	633581	1829.03	111.585	2.13215e+06	9044.62	1.22211e+06	3039.29	2.20628e+06	7950.54	3.42839e+06	5044.68	0.002171	24.708	5386.33	396339	1473.74	74853.3	1288.16	471192	1440.77	38	5.49133	27.4314	23559.1	406.526	88801.5	321.457	25395.3	361.983	114197	329.664	62.8126	54293.1
F19	4	95408	35.4972	2.90055	724	167	133.822	1.58436e+06	5604.07	9.19229	280384	14438	461855	1633.63	341454	4871.47	803308	2276.89	120.926	3.68998e+06	14443.7	1.16875e+06	3581.53	3.78478e+06	11798.6	4.95354e+06	7654.87	0.006368	73.1285	5435.89	403739	1446.41	58369.7	1179.6	462109	1406.23	55	7.59668	24.168	20497.3	401.451	86037.2	304.323	23535.7	335.781	109573	310.573	65.572	55989
F20	1	95408	2	0.125	800	137.114	129.916	1.5388e+06	5606.58	4.93461	104725	10045.6	508510	1852.74	113378	7456.03	621888	2146.89	122.64	2.61072e+06	10076.4	915730	3260.64	2.62113e+06	9973.37	3536856	6505.68	0.0302	308.419	4834	491542	1792.66	8888.71	1817.98	500431	1793.1	32	4	2.27678	2076.72	431.75	49141	179.044	3573.25	234.985	52714.2	181.98	110.881	101889
F20	2	95408	2.23325	0.248139	806	138.348	125.365	1578839	5961.29	9.60195	180968	8921.13	526140	1986.57	194993	7108.95	721133	2467.29	188.68	3.55674e+06	8922.86	1.27717e+06	4056.07	3.64578e+06	8288.63	4922951	6522.78	0.004331	44.6667	4881.43	485889	1853.35	10049	1886.97	495938	1854.02	41	5.08685	3.42793	6724.2	928.508	46219.8	174.514	9745.29	355.288	55965.1	191.479	151.207	299475
F20	3	95408	1.5015	0.3003	666	129.496	127.31	1.53425e+06	5704.42	0.977249	26311.4	12744.3	493922	1836.43	31266.9	6769.75	525188	1919.71	64.8008	1.74866e+06	12773.3	1.26994e+06	4391.2	1.85631e+06	10347.3	3.12624e+06	6671.46	0.004329	56.0305	6126	482092	1794.5	3446.11	1763.38	485538	1794.28	10	1.5015	1.43922	1760.99	579.169	53935.1	200.534	1989.69	430.797	55924.8	204.421	89.1307	112962
F20	4	95408	1.86104	0.124069	806	136.392	131.546	1.60141e+06	5762.36	3.14251	100990	15211.8	533210	1918.65	107786	10527.8	640995	2224.55	158.067	5.08467e+06	15226.4	1.2602e+06	4670.64	5.10241e+06	15001.6	6.36261e+06	10431.6	0.004793	55.1114	5442.25	518486	1864.57	6628.69	1863.58	525115	1864.56	16	1.98511	1.70956	2150.51	595.434	51272.6	184.495	3131.34	305.848	54404	188.807	87.7264	112900
F21	1	95408	37.971	1.30435	690	166.857	138.768	1.9078e+06	6507.6	2.5931	62717.8	11448.5	546030	1862.53	139759	2355.14	685789	1945.46	81.2861	1.96658e+06	11451.7	1578434	4442.88	2.06796e+06	8818.58	3.64639e+06	6182.7	0.001417	15.8383	5290	512029	1758.83	76255.5	1423.39	588284	1706.69	22	3.18841	25.6216	20999.2	387.948	86927.6	296.514	21875.4	368.632	108803	308.655	65.7496	54143.6
F21	2	95408	19.0141	1.87793	852	153.317	131.622	1.65184e+06	5940.37	7.74351	112049	6849.33	547046	1967.3	159354	3476.91	706400	2180.91	82.3204	1.19175e+06	6852.59	983676	3199.21	1.25598e+06	5825.19	2.23966e+06	4281.62	0.015328	163.036	5034.56	501799	1824.58	45714	1618.86	547513	1805.42	80	9.38967	14.1164	13217.2	443.192	77916.2	280.204	15932.5	347.627	93848.8	289.745	69.9614	66510
F21	3	95408	45.0237	0.473934	633	158.336	128.61	1.54979e+06	5703.92	1.0282	66680	30697.1	551036	2028.06	182076	2899.32	733111	2191.63	128.844	8397390	30850.1	1461762	5898.96	8891985	20460.2	10353747	15172.5	0.010552	352.697	15821	543785	1999.97	112729	1883.87	656514	1979.03	5	0.789889	28.7334	24134.2	397.578	93397.8	343.745	24479.3	389.801	117877	352.392	61.0963	51622.8
F21	4	95408	26.1765	1.32353	680	153.375	131.081	1.75005e+06	6319.59	4.28864	78976.5	8716.77	512907	1852.15	139841	2969.02	652748	2014.5	88.0994	1.62445e+06	8727.93	1.05446e+06	3657.47	1.68826e+06	7766.97	2.74272e+06	5423.96	0.0139	150.011	5108.26	485285	1756.09	60864.2	1584.35	546150	1735.13	33	4.85294	18.2384	15718.1	407.936	80114.2	289.299	17274.5	366.761	97388.7	300.559	66.3852	57704.2
F22	1	95408	36.9735	1.24805	641	166.64	138.978	1.66379e+06	5666.69	3.57851	60570.7	8011.94	477369	1625.87	132013	2258.95	609382	1730.96	91.7341	1.55283e+06	8012.56	1.12129e+06	3231	1.68494e+06	6875.07	2.80623e+06	4739.29	0.000768	8.13636	5012	451236	1548.3	68988.1	1356.29	520224	1519.77	25	3.90016	24.1081	21046.2	413.228	91422.9	311.377	22269.2	381.061	113692	322.945	62.9567	55350.6
F22	2	95408	22.4599	4.94652	748	178.61	135.846	1.74282e+06	6072.7	29.5745	563093	9012.38	711188	2478.08	615105	6808.4	1.32629e+06	3514.88	129.156	2.46031e+06	9016.75	1.19687e+06	3866.47	2.52213e+06	8425.83	3.719e+06	6107.9	0.062347	833.511	6328.11	567252	2023.68	49937	1757.79	617189	1999.21	171	22.861	13.4909	11869.5	416.454	79063.8	275.491	22037.9	243.931	101102	267.935	56.6773	50465
F22	3	95408	33.6163	0.509338	589	161.747	138.495	2649917	9056.79	3.25796	138075	20060.8	460955	1575.43	196953	4009.45	657908	1925.33	106.213	4514291	20118.2	889908	2998.01	4.54451e+06	18477.8	5.43442e+06	10012.2	0.012435	121.229	4614.8	447432	1529.92	59902.2	1395.75	507335	1512.75	18	3.05603	20.001	16594	392.714	84239	287.909	17652.1	359.351	101891	298.179	57.1575	47717.7
F22	4	95408	24.1158	3.21543	622	159.552	134.806	1.73388e+06	6088.2	8.09555	133121	7783.52	542314	1904.23	194192	3714.48	736506	2185	78.4494	1.29109e+06	7790.14	1168208	3511.59	1412624	6483.18	2580832	4687.63	0.026297	306.613	5519.03	470527	1684.65	54443.5	1635.68	524970	1679.43	64	10.2894	17.274	15482	424.239	79778.4	280.126	18264.7	349.364	98043.1	290.865	68.6128	62023.1
F23	1	95408	34.8592	0.704225	568	171.879	139.781	1.71034e+06	5791.76	8.67853	624378	34054.8	690308	2337.6	684034	10087.5	1.37434e+06	3784.85	175.712	12656159	34093.9	5.75305e+06	16744.8	12702066	31820.5	18455118	24847	0.017531	507.35	13698.5	427795	1461.03	60876.5	1202.43	488672	1422.91	28	4.92958	23.4947	20589.6	414.816	87725.6	297.066	23347.7	344.311	111073	305.889	65.2211	57579.8
F23	2	95408	34.4056	5.03496	715	171.752	133.872	1.94773e+06	6886.78	10.3004	181001	8317.72	521352	1843.4	260333	3253.08	781685	2154.31	91.8287	1.61504e+06	8324.94	1.25868e+06	3529.55	1749971	6367.58	3.00865e+06	4764.77	0.029072	334.518	5446.64	428460	1566.44	72662.3	1309.58	501122	1523.12	80	11.1888	28.1802	26467.7	444.579	89950.6	318.048	29906.2	373.704	119857	330.323	79.5449	75208.4
F23	3	95408	48.3871	1.25448	558	169.333	134.447	1.84816e+06	6506.77	2.38962	38270.6	7580.75	477549	1681.3	130179	1766.28	607728	1698.81	88.3575	1417264	7592.49	1.90783e+06	4985.62	1.51679e+06	6615.82	3.42462e+06	5596.39	0.014819	176.808	5647.47	438039	1557.13	91874.9	1323.75	529914	1510.95	15	2.68817	32.7328	30162.7	436.177	106270	374.144	30941.7	419.819	137212	383.554	65.7703	60913.1
F23	4	95408	39.0625	4.53125	640	172.404	134.337	1.88918e+06	6656.63	10.9912	214611	9242.37	557564	1964.6	302866	3765.97	860430	2362.35	88.6891	1.73391e+06	9254.08	1.2173e+06	3733.32	1.87459e+06	7234.27	3.09189e+06	5283.57	0.049781	662.914	6303.31	464660	1672.32	81535.9	1475.58	546196	1639.68	79	12.3438	27.6034	25797.5	442.376	103232	363.742	29869.4	371.408	133101	365.434	68.385	64359.2
F24	1	95408	32.4421	0.713012	561	165.477	140.545	1990447	6703.65	2.41481	82547.1	16180.6	402301	1354.91	134535	2554.2	536835	1535.61	112.419	3.84288e+06	16180.5	1.99645e+06	5301.49	3890978	14080.7	5887429	9017.12	0.010346	354.098	16200	367456	1244.86	52426.7	1097.18	419883	1224.28	12	2.13904	22.5231	21636	454.701	91699	308.834	22426.4	425.774	114125	326.453	66.7935	64753.8
F24	2	95408	20.202	4.92424	792	178.927	143.831	2.36104e+06	7770.12	20.9777	360077	8124.82	651735	2144.85	398526	5374.94	1.05026e+06	2778.42	95.8946	1.64682e+06	8128.87	1.36843e+06	4123.22	1.70136e+06	7423.33	3.06979e+06	5471.26	0.039764	453.294	5395.94	451431	1524.95	34406.7	1116.65	485838	1486.46	173	21.8434	14.8661	15511.3	493.888	80980.6	266.505	22593.3	304.717	103574	274.001	69.7827	73875.7
F24	3	95408	45.8716	0.688073	436	169.314	131.945	1.82073e+06	6531.78	2.40906	53554.2	10522.6	351835	1262.19	122890	1556.61	474725	1327.17	131.116	2.9168e+06	10530	1.79904e+06	6290.35	2.98958e+06	9324.22	4788617	7893.87	0.003318	35.5093	5066	324784	1165.71	69307	931.172	394091	1116.27	8	1.83486	35.1328	32215.1	434.034	101710	364.878	32977.6	417.717	134687	376.54	74.4049	68654.3
F24	4	95408	28.8372	2.48062	645	169.44	136.702	2.16061e+06	7481.35	9.79198	174393	8430.14	502105	1738.59	236161	3414.56	738266	2062.41	83.8892	1.49623e+06	8442.49	1.21708e+06	4273.45	1556312	6954.86	2773391	5453.28	0.042352	466.179	5210.24	408030	1410.28	62456.6	1279.34	470486	1391.37	75	11.6279	23.1131	23308.9	477.353	90600.5	313.714	26837.5	388.033	117438	328.073	76.6385	78170.5
G01	1	95408	25.9705	5.75636	747	175.236	125.185	1426239	5392.82	33.3343	585477	8313.71	527358	1994.02	624678	5907.81	1.15204e+06	3111.86	115.128	2.0233e+06	8318.71	975244	3620.27	2.06029e+06	7707.61	3035532	5656.03	0.062399	601.198	4560.51	345167	1315.07	40700.3	1017.13	385868	1275.66	216	28.9157	17.4719	16189.4	438.598	80104	302.885	27298.8	258.175	107403	290.115	64.6944	60402.1
G01	2	95408	37.5439	1.22807	570	158.452	127.369	1.515e+06	5630.2	3.59243	75099.1	9895.17	316653	1176.78	121118	1844.43	437771	1307.75	97.1031	2.03391e+06	9914.58	1368028	4597.31	2.08599e+06	8121.2	3.45402e+06	6229.87	0.015519	172.082	5248.5	276437	1031.5	45958.8	787.595	322396	987.89	21	3.68421	27.5137	27032.4	465.063	102428	380.654	28325.8	431.358	130754	390.6	71.5391	70689.6
G01	3	95408	32.4812	4.66165	665	166.942	123.622	1.43304e+06	5487.08	19.18	294674	7272.27	453947	1738.15	342164	3738.73	796111	2257.28	102.019	1.56748e+06	7272.74	991821	3573.36	1.63117e+06	6372.16	2.62299e+06	4916.17	0.004383	43.9463	4746.2	329439	1280.01	43782.2	819.154	373221	1200.76	125	18.797	24.4125	24906.9	482.931	85347.1	326.791	31477.1	343.941	116824	331.242	73.3201	75284.2
G01	4	95408	47.6091	1.6632	481	159.4	122.728	1.44243e+06	5563.23	2.73969	57662.2	9962.47	277283	1069.44	115728	1493.77	393011	1167.06	87.2846	1.84353e+06	9997.44	627338	2353.11	1.91064e+06	8311.94	2.53798e+06	5112.08	0.018284	177.281	4589.61	266015	1026.92	57952.2	798.584	323967	976.948	15	3.1185	34.0729	30564.5	424.605	102050	393.592	31441.4	405.832	133491	396.408	69.8523	62877.1
G02	1	95408	32.7212	10.5175	599	189.551	127.164	1.48118e+06	5513.41	37.9955	653687	8143.56	634462	2361.66	726276	5510.45	1.36074e+06	3398.02	118.459	2038525	8145.61	1.02568e+06	3666.34	2116232	7139.76	3141910	5453.23	0.037216	397.958	5061.53	449908	1708	70571.9	1303.27	520480	1638.98	192	32.0534	25.7036	29603.8	545.168	86457.4	321.82	42107.7	319.482	128565	321.051	76.6841	89041.7
G02	2	95408	38.5841	2.65487	565	185.416	148.034	4177917	13359.1	6.65446	157051	11171.3	503407	1609.67	240038	3039.41	743446	1897.92	83.2454	1.96792e+06	11189.9	1262956	3103.76	2.06752e+06	8633.04	3.33047e+06	5152.34	0.026398	341.056	6115.48	437677	1436.94	81891.2	1258.23	519568	1405.47	45	7.9646	30.9374	34709.4	531.055	119057	380.692	36755.1	465.401	155813	397.77	78.08	88439.2
G02	3	95408	40.7279	10.2253	577	221.455	149.143	3.99833e+06	12689.7	40.5829	726207	8470.21	767936	2437.25	844350	5526.95	1.61229e+06	3446.14	145.384	2.60194e+06	8471.42	1.55389e+06	3742.34	2.76808e+06	7171.3	4.32197e+06	5394.29	0.022757	263.07	5471.85	463758	1678.28	99829.6	1597.09	563587	1663.3	161	27.9029	34.0283	31866.5	443.273	105306	334.215	46718.3	305.809	152024	324.94	81.7556	76909.1
G02	4	95408	39.5143	2.64901	453	164.54	130.119	1.5298e+06	5565.05	5.94658	94502.4	7522.33	467094	1699.18	177152	2436.17	644246	1853.35	107.714	1.71197e+06	7523.16	996979	3327.7	1.88459e+06	5739.41	2.88157e+06	4588.78	0.002212	24.0911	5155.5	436143	1594.96	77418	1339.76	513561	1550.44	25	5.51876	28.5772	29007.5	480.472	100717	366.384	30946.8	425.576	131664	378.767	70.3035	72004.8
G03	1	95408	17.0439	5.59254	751	217.168	128.464	1.26663e+06	4667.06	73.2656	1.43991e+06	9302.74	959212	3534.35	1.50004e+06	8004.52	2.45925e+06	5360.23	173.499	3.41002e+06	9303.3	1.36855e+06	5009.02	3.46393e+06	8904.63	4.83248e+06	7297.39	0.053442	901.286	7982.82	660224	2444.67	65590.6	1633.84	725815	2339.74	317	42.2104	15.9954	43783.1	1295.65	76273.4	281.04	68610.1	366.117	144884	315.791	90.4679	254509
G03	2	95408	37.6378	2.99213	635	162.701	130.305	1.48547e+06	5396.12	5.82921	175444	14246.4	634318	2304.22	283541	4142.86	917860	2670.32	78.6657	2.36939e+06	14257	1.52614e+06	6083.35	2.49091e+06	11182.8	4.01706e+06	8481.66	0.007245	77.5238	5064.89	563033	2030.88	107102	1908.88	670135	2010.34	47	7.40158	26.6481	24793.4	440.399	93922.6	341.183	26686.2	389.916	120609	350.886	68.116	64024.9
G03	3	95408	49.273	5.97738	619	187.303	125.835	1496462	5629.15	17.8418	323952	8594.46	712948	2681.85	502632	3870.59	1.21558e+06	3071.97	108.048	1.96344e+06	8601.58	1.52851e+06	5403.73	2.14099e+06	6920.21	3669504	6195.92	0.044862	494.236	5214.69	552044	2103.16	179397	1899.57	731441	2049.29	102	16.4782	44.6167	39909.1	423.401	104553	393.29	45809.9	352.765	150363	379.991	88.9281	79816
G03	4	95408	38.8592	4.45633	561	173.717	130.559	1.93069e+06	6999.73	16.3274	219363	6359.51	1.12375e+06	4074.18	433283	4752.14	1.55704e+06	4242.61	176.075	2.36557e+06	6359.4	1806458	5938.92	2.67989e+06	6157.4	4.48635e+06	6067.52	0.00744	104.047	6620	1.05401e+06	3861.86	203768	3636.92	1.25778e+06	3823.55	52	9.26916	27.7695	24560.8	418.65	92719.9	336.156	29943.7	328.415	122664	334.233	68.4199	61038.6
G04	1	95408	33.3333	6.79739	765	181.499	132.513	1.60839e+06	5745.26	23.403	417292	8440.06	546209	1951.09	480998	4647.82	1.02721e+06	2678.93	105.808	1.88683e+06	8440.96	1.13342e+06	3437.19	1.96653e+06	7149.18	3.09995e+06	5125.39	0.036533	594.982	7708.89	379701	1428.37	59764.3	1089.88	439465	1370.48	169	22.0915	26.1818	28485.1	514.986	95208.5	340.091	36093.6	348.768	131302	342.433	76.6613	84082.2
G04	2	95408	37.7437	1.94986	718	160.114	128.659	1.54169e+06	5671.98	4.21659	92169.7	10346.8	365837	1345.94	154119	2319.22	519956	1537.15	70.231	1.53678e+06	10357.6	910323	3645.36	1.63877e+06	7564.92	2.5491e+06	5466.07	0.01122	142.796	6024.19	331151	1212.06	59540.6	1046.67	390692	1183.55	43	5.98886	27.3729	29613.4	512.088	94237.2	346.705	30958.2	465.868	125195	370.115	69.8016	76522.4
G04	3	95408	33.0479	3.76712	584	180.826	131.718	1.4343e+06	5154.34	28.0213	515225	8703.33	609238	2189.37	566793	5463.16	1.17603e+06	3078.46	123.74	2276871	8709.74	1.23178e+06	4200.55	2.32453e+06	8011.87	3.55631e+06	6096.06	0.068069	761.962	5298.57	427434	1560.56	53470.6	1084.24	480905	1487.88	132	22.6027	21.5542	18670.4	410.015	89651.2	322.173	29019.9	279.714	118671	310.642	63.1142	54998.9
G04	4	95408	42.8161	1.58046	696	166.235	129.289	1.55019e+06	5675.46	4.67019	120037	12166.3	391094	1431.85	203485	2607.01	594580	1693.03	111.905	2878578	12176	956517	3335.62	2.98306e+06	10069.7	3.93958e+06	6757.42	0.007806	100.663	6103.82	366511	1344.76	82634.2	1205.16	449145	1316.7	29	4.16667	32.4928	29719.3	432.941	104456	382.428	31273.5	400.669	135730	386.482	73.4922	67697.3
G05	1	95408	27.0603	6.88807	813	201.274	130.393	1.46544e+06	5319.75	51.0082	1.00274e+06	9305.15	888334	3224.78	1.08567e+06	7250.09	1.974e+06	4642.35	133.18	2618901	9308	1.36345e+06	4755.06	2.68583e+06	8655.27	4049282	6782.17	0.100892	1486.68	6974.91	593991	2212.32	94330.2	1876.44	688321	2159.35	311	38.2534	20.6536	18347.4	420.488	78304.6	284.257	35361.6	236.145	113666	267.314	74.0288	66161.8
G05	2	95408	35.0061	3.91677	817	159.594	130.626	1.55528e+06	5635.79	8.75078	204592	11066.7	586337	2124.68	279378	4565.13	865715	2567.65	89.2076	2.08764e+06	11077.2	1.07294e+06	3839.31	2.20336e+06	8839.96	3.2763e+06	6196.76	0.017341	190.592	5202.44	533517	1935.94	70533.3	1729.37	604050	1909.31	80	9.79192	20.9361	18685.5	422.46	86234.4	312.484	21307.9	348.178	107542	318.963	57.6884	51846.4
G05	3	95408	44.9206	4.28571	630	189.922	134.533	1.57161e+06	5529.62	18.7587	400073	10095.2	733778	2581.75	546324	4668.73	1.2801e+06	3190.4	104.5	2229441	10098.5	1.45458e+06	4500.87	2387593	7933.14	3.84217e+06	6155.93	0.018311	230.466	5957.55	576234	2090.06	143880	1873.13	720114	2042.79	113	17.9365	37.8946	36580.6	456.931	106400	374.362	42771.2	365.511	149171	371.781	82.3769	79985
G05	4	95408	32.9624	2.22531	719	161.319	131.943	1.5029e+06	5391.61	5.91252	95697.1	7661.31	586026	2102.36	183308	2953.73	769334	2257.39	79.9237	1.29493e+06	7669.15	1.04314e+06	3556.78	1.42607e+06	6031.57	2.46921e+06	4661.38	0.022743	262.7	5467.44	549648	1980.07	84409.6	1751.85	634058	1946.32	53	7.37135	23.6152	21414	429.224	87089.9	312.434	23344.4	376.159	110434	324.038	69.3559	63351.6
G06	1	95408	0.471143	0	849	144.517	131.178	1.6757e+06	6046.64	11.8487	234029	9349.28	548604	1979.59	238144	8450.4	786748	2576.87	82.9056	1639453	9360.35	911246	3015.56	1.63949e+06	9360.13	2550739	5343.67	0.038362	435.552	5374.27	488330	1788.98	5227.46	1392.97	493557	1783.61	121	14.2521	1.49363	3678.05	1165.61	45527.9	164.284	7263.15	257.729	52791.1	172.909	309.449	774588
G06	2	95408	0.120482	0	830	132.32	125.122	1.47146e+06	5566.61	6.39813	164012	12133.9	484951	1834.6	165195	10863.8	650145	2325.75	80.239	2.06004e+06	12152.5	1.0568e+06	3492.17	2.06004e+06	12152.5	3.11684e+06	6601.57	0.019206	219.47	5408.87	435550	1668.59	1504.14	801.927	437054	1662.41	66	7.95181	0.799552	5643.72	3341.15	42528.6	160.888	7519.69	494.52	50048.3	179.037	649.428	4660952
G06	3	95408	1.48368	0.148368	674	136.197	126.986	1.5255e+06	5686.35	7.4485	139112	8840.39	491138	1830.73	146036	7505	637174	2214.46	84.9291	1587387	8847.14	673125	2494.78	1.59641e+06	8629.23	2.26953e+06	4990.03	0.015393	171.257	5266.15	473679	1766.62	6894.4	1927.3	480573	1768.74	59	8.75371	1.76205	2491.36	669.261	47000.5	175.195	4911.64	252.417	51912.1	180.418	114.549	165168
G06	4	95408	0.26738	0	748	133.113	126.329	1.47681e+06	5533.48	4.97011	108304	10314.7	487583	1826.93	115870	8084.19	603453	2145.85	71.3293	1.55606e+06	10326.1	810011	3080.79	1.55606e+06	10326.1	2.36607e+06	5720.45	0.012242	138.977	5373.78	463494	1734.75	8269.64	1995.03	471764	1738.72	52	6.95187	1.81554	3037.36	791.894	48983.2	183.536	4527	315.847	53510.2	190.279	672.148	1.13144e+06
G07	1	95408	6.12717	1.6185	865	206.905	128.748	1.28267e+06	4715.77	74.7676	1.62464e+06	10285.4	1174817	4319.24	1.6437e+06	9954.75	2818513	6448.01	148.916	3.23633e+06	10287	1.55826e+06	5710.58	3246440	10213.7	4.8047e+06	8133.56	0.103235	1721.67	7894.05	788701	2909.12	29795.9	2632.64	818497	2898.04	434	50.1734	3.46444	2614.98	357.283	51116.5	187.931	26008.4	157.515	77124.9	176.441	53.2467	40502.1
G07	2	95408	11.2347	1.55729	899	147.961	131.031	1.49423e+06	5397.85	9.33104	187601	9516.6	712443	2573.67	229293	6410.64	941736	3012.71	91.8599	1.84935e+06	9529.48	1.21533e+06	3762.62	1906919	8955.91	3.12224e+06	5825.92	0.036321	448.621	5846.55	655807	2414.44	40352	2551.41	696159	2421.97	91	10.1224	7.92206	6956.29	415.639	66925.8	241.767	9799.1	273.966	76724.9	245.451	65.3636	58459.5
G07	3	95408	31.7507	2.67062	674	156.758	128.139	1523561	5628	10.1706	188201	8758.98	713212	2634.59	276590	4574.77	989802	2988.8	105.352	1.95019e+06	8762.18	1.33313e+06	4383.73	2.04564e+06	7803.65	3.37876e+06	5966.95	0.011659	139.833	5677.2	647047	2422.07	87776.1	2254.47	734823	2400.75	65	9.64392	18.6662	14170.5	359.34	81010	299.25	17490.3	289.288	98500.4	297.431	54.8703	41990.1
G07	4	95408	22.9746	2.05562	827	146.083	125.737	1484432	5588.24	5.517	130302	11179.5	686175	2583.15	200073	4654.56	886247	2871.65	81.1616	1.92068e+06	11201.6	1.33129e+06	4647.61	2.04903e+06	9276.9	3.38033e+06	6663.08	0.022716	261.143	5441.65	639318	2420.53	65777.2	2187.94	705095	2396.76	56	6.77146	15.1596	16332	509.952	77071.6	290.141	18034.7	419.564	95106.3	308.167	62.2472	68632.3
G08	1	95408	13.5751	2.07254	965	175.337	129.992	1.5525e+06	5653.19	37.0263	725948	9280.52	757440	2758.1	761781	7951.95	1.51922e+06	4101.33	119.37	2.34129e+06	9284.07	1.17246e+06	4101.01	2363191	9060.29	3.53565e+06	6466.96	0.05828	740.116	6011.18	571115	2118.67	42829.3	1973.04	613945	2107.82	299	30.9845	8.51627	7556.74	420.012	61198.2	222.844	19063	198.992	80261.2	216.675	58.2755	52693.7
G08	2	95408	17.2043	3.34528	837	155.024	133.226	1.5667e+06	5566.4	10.4515	214992	9736.96	631168	2242.5	265774	5771.39	896941	2738.69	90.9314	1.87209e+06	9745.18	1.18164e+06	3770.82	1994997	8337.46	3.17664e+06	5748.06	0.024913	307.822	5848.62	559851	2018.76	41744.7	1986.31	601596	2016.48	96	11.4695	11.8223	9889.26	395.949	72183.1	256.462	13062.6	283.661	85245.7	260.286	64.4865	54548.7
G08	3	95408	30.814	2.61628	688	171.324	138.628	1996108	6815.7	13.7683	259412	8918.41	700350	2391.34	337973	4892.8	1.03832e+06	2868.73	108.586	2047933	8927.26	1.46882e+06	4453.75	2108238	8227.55	3.57705e+06	6103.83	0.04253	507.464	5647.89	589108	2048.9	81711.5	1946.36	670819	2035.83	87	12.6453	19.0583	16580.7	411.81	79013.7	269.792	21062.2	304.915	100076	276.495	59.2908	52117.3
G08	4	95408	24.3065	1.321	757	145.206	126.412	1.43806e+06	5384.76	5.01732	79607.9	7510.36	585168	2191.14	135199	3405.04	720367	2348.26	80.5188	1.27913e+06	7519.59	1.44633e+06	4852.07	1.36288e+06	6497.8	2.80921e+06	5531.79	0.019334	202.894	4967.41	528162	1993.01	53929.6	1895.64	582091	1983.57	47	6.20872	14.0984	11357.5	381.322	70699.1	264.73	12884	324.49	83583.1	272.465	54.6095	44447.9
G09	1	95408	1.2299	0.37843	1057	183.084	149.996	3.52346e+06	11119	32.3504	758007	11091	1.52813e+06	4822.35	765235	10947.2	2.29337e+06	5929.26	111.213	2.60677e+06	11094.9	2.1544e+06	5741.23	2.61297e+06	11049.3	4767366	7793.22	0.069424	1246.01	8495.54	1.27178e+06	4340.63	8896.65	5184.53	1.28068e+06	4345.54	307	29.0445	0.792638	598.108	357.175	57605	181.785	10473.5	149.83	68078.5	176.01	56.7649	43741.5
G09	2	95408	1.11902	0.203459	983	153.204	144.115	3080319	10117.3	8.62372	199763	10964.7	1355133	4450.91	204020	10625.3	1559153	4817.21	91.8184	2.12929e+06	10976.9	2.07183e+06	6197.84	2.13177e+06	10952.3	4.2036e+06	7947.46	0.033469	531.016	7510.08	1.28113e+06	4250.84	4970.54	4575.16	1286101	4252.01	92	9.3591	0.501754	531.539	501.442	54280.5	178.283	3104.65	161.688	57385.2	177.299	31.2837	38550.9
G09	3	95408	0.358423	0	837	141.135	133.954	1.53287e+06	5416.58	6.72239	164831	11606.3	1.27593e+06	4508.67	169111	11148	1.44504e+06	4846.46	112.4	2.75718e+06	11611.1	1631447	5515.74	2.75718e+06	11611.1	4388630	8230.12	0.00842	132.915	7471.71	1.25335e+06	4441.61	4684.77	4474.41	1.25803e+06	4441.73	50	5.97372	0.458075	685.542	708.394	50067.2	176.919	2752.45	181.445	52819.7	177.149	124.332	189108
G09	4	95408	1.10024	0.244499	818	137.477	130.812	1.49268e+06	5401.24	5.48975	149319	12874.8	1.22201e+06	4421.84	160334	11386.8	1.38235e+06	4759.51	81.4754	2.21708e+06	12880.4	1.85084e+06	5882.8	2.29133e+06	12255.5	4.14217e+06	8258.21	0.012407	267.119	10190.6	1.17668e+06	4300.74	6723.98	4154.17	1.18341e+06	4299.88	55	6.72372	1.2771	1364.77	505.837	49743.9	179.998	3004.91	213.407	52748.8	181.617	113.866	122727
G10	1	95408	38.1657	10.4536	1014	190.314	129.409	1.56346e+06	5718.72	30.7986	644249	9901.46	945608	3458.78	832289	6468.42	1.7779e+06	4421.94	117.659	2.46244e+06	9906.43	1.36501e+06	4564.92	2.70056e+06	8339.81	4.06557e+06	6527.5	0.066989	964.033	6811.9	797220	3016.05	171287	2872.68	968507	2989.66	265	26.1341	31.7136	29911.9	446.453	96495	352.953	40183.3	312.299	136678	339.942	80.7204	76659.5
G10	2	95408	45.1207	3.88248	953	167.655	128.447	1.51478e+06	5582.14	6.85231	217705	15038.6	809323	2982.46	398409	4809.84	1.20773e+06	3409.81	94.3464	3002368	15063.1	1.48589e+06	4942.7	3244257	11595.6	4730147	8149.72	0.023025	350.314	7201.81	756514	2811.52	176279	2613.11	932793	2771.75	69	7.24029	33.1127	32423.3	463.489	95444.6	351.726	34516.1	416.7	129961	366.921	71.8789	70757
G10	3	95408	33.4635	2.60417	768	162.11	129.542	1.50105e+06	5484.78	10.6231	227449	10134.6	844687	3086.47	354133	5146.93	1.19882e+06	3500.42	99.3791	2128564	10138.4	1.33445e+06	4780.26	2.20896e+06	9358.07	3.54341e+06	6877.64	0.0138	201.783	6921.15	786144	2879.45	132418	2712.75	918562	2854.16	82	10.6771	22.1997	18345.1	391.155	84799	309.853	21817.2	317.089	106616	311.307	63.5865	52922.3
G10	4	95408	30.8767	1.39771	787	147.827	123.949	1.43047e+06	5462.77	4.26491	132515	14707.3	739872	2825.46	243457	4826.22	983329	3148.63	90.4855	2.81498e+06	14725.6	1192727	4370.69	2.91687e+06	13037.5	4.1096e+06	8275.11	0.01136	180.211	7508.78	717531	2745.85	111569	2662.99	829100	2734.4	37	4.7014	19.7565	16790.1	402.271	83651.9	319.454	18138.1	359.565	101790	325.933	60.7439	52097.1
G11	1	95408	35.3391	2.38777	1047	171.617	138.799	2666904	9094.92	5.54269	132820	11342.8	851162	2902.71	293133	4227.88	1.14429e+06	3156.12	111.418	2.67149e+06	11349.5	1.97351e+06	5579.13	2.905e+06	9189.13	4878515	7282.83	0.009514	145.445	7235.9	792506	2732.14	156633	2775.45	949139	2739.19	52	4.96657	27.6461	26000.4	445.166	92760.9	316.342	27875.8	402.054	120637	332.733	75.8834	71884.3
G11	2	95408	33.3707	2.57559	893	171.9	143.648	1.5989e+06	5268.64	5.48931	238163	20536.8	918755	3027.45	358069	5999.27	1.27682e+06	3515.87	87.1376	3792406	20600.9	2.65614e+06	7391.01	3.99092e+06	15938.6	6647066	10901	0.02658	363.849	6479.62	802514	2677.41	115010	2450.89	917524	2646.75	56	6.271	23.0778	21623.3	443.511	99176.8	326.804	23474.5	393.304	122651	337.733	66.4858	62890.3
G11	3	95408	41.2032	1.36209	881	158.378	129.53	1.57417e+06	5752.54	1.85469	68543.2	17493.2	764729	2794.57	217947	3576.09	982676	2936.92	85.6005	3173341	17547.6	2.37983e+06	8406.17	3311025	14491.9	5.69086e+06	11124.1	0.008786	107.947	5815.62	729129	2666.51	149770	2615.94	878899	2657.75	19	2.15664	27.0956	24582.8	429.447	88112	321.99	25193	413.37	113305	338.635	63.3538	58032.8
G11	4	95408	36.6817	1.46727	886	154.4	126.672	1474973	5511.62	2.25239	72260.1	15185.6	755800	2824.24	208193	3554.12	963993	2955.31	70.9847	2.28276e+06	15222	1.75643e+06	5677.02	2.48503e+06	11184.8	4241464	7979.1	0.009379	122.446	6179.94	723146	2716.06	133890	2514.89	857036	2682.54	28	3.16027	25.6081	25319.9	468.017	89499.3	334.437	26062.1	444.914	115561	354.277	67.7333	67516.8
G12	1	95408	1.89076	0.420168	952	156.264	128.05	1.64029e+06	6063.43	27.0771	732557	12806.1	1.90052e+06	7025.36	748503	12557.5	2.64902e+06	8024.21	118.696	3.21175e+06	12808	2368695	7989.29	3228890	12759.6	5597585	10186	0.027692	604.863	10338.9	1.76229e+06	6704.37	16198.3	6498.77	1.77849e+06	6702.44	217	22.7941	1.14607	1141.36	471.397	48152.6	177.999	9321.95	156.393	57474.5	174.098	56.2753	57671.8
G12	2	95408	1.61987	0.647948	926	165.466	142.327	1.79496e+06	5969.56	22.5559	614473	12894.9	1999206	6648.85	622934	12743	2.62214e+06	7501.06	103.693	2.82646e+06	12902.4	2592938	7746.21	2.84157e+06	12845.6	5.43451e+06	9775.25	0.061371	1218.28	9396.28	1.8346e+06	6299.18	7837.56	7067.45	1.84244e+06	6302.09	201	21.7063	0.634874	434.27	323.779	53092.4	176.572	7322.74	149.797	60415.1	172.827	33.355	23031.6
G12	3	95408	2.15909	0.113636	880	141.238	124.389	1743512	6634.66	14.9614	284597	9003.97	1.76712e+06	6724.48	310418	8721.01	2.07753e+06	6962.65	193.424	3678798	9002.71	1.93692e+06	6921.94	3681363	8997.65	5.61828e+06	8154.61	0.016322	353.514	10251.9	1.7529e+06	6706.77	28122.4	6522.53	1.78102e+06	6703.78	68	7.72727	1.93802	2138.26	522.25	54130.3	205.984	6860.25	192.735	60990.5	204.404	82.1127	93686.7
G12	4	95408	5.02924	1.05263	855	168.959	148.976	4424945	14059.5	14.6111	249857	8094.42	1.99344e+06	6333.79	315888	7482.39	2.30933e+06	6469.64	153.948	2.63231e+06	8093.57	2.60993e+06	6581.51	2.68581e+06	8038.38	5.29575e+06	7247.71	0.029355	531.063	8563.4	1.92892e+06	6300.21	67873	5816.4	1.9968e+06	6282.45	81	9.47368	5.52678	4233.11	362.547	62570.1	198.805	8890.99	210.6	71461	200.2	105.633	81316.8
G13	1	95408	38.1155	5.51783	1178	162.045	125.161	1.53327e+06	5798.61	9.83133	194690	9373.62	724709	2740.76	333852	4284.49	1.05856e+06	3092.13	81.3485	1.61207e+06	9380.16	1095561	3976.02	1.81163e+06	7356.97	2.90719e+06	5571.58	0.028784	415.981	6840.57	673878	2563.3	131300	2393.82	805178	2534.05	142	12.0543	27.7216	25970.3	443.442	91440.5	345.816	29103.5	373.5	120544	352.117	70.5715	66600.1
G13	2	95408	34.6843	4.99529	1061	175.197	132.396	2.506e+06	8959.51	14.9922	320258	10111.4	796340	2847.09	467798	5173.48	1.26414e+06	3415.43	103.112	2.20425e+06	10118.8	1.50045e+06	4210.14	2.43116e+06	8158.62	3.93161e+06	6008.18	0.030269	373.883	5846.76	676788	2537.81	134437	2436.35	811226	2520.41	154	14.5146	28.9231	27285.8	446.548	90593	323.89	32096.2	354.959	122689	331.48	80.7849	76750
G13	3	95408	45.382	0.912201	877	157.394	124.71	1.44202e+06	5473.24	2.87893	62706.9	10310.1	693208	2631.11	209494	3034.03	902702	2714.78	89.9185	1.96038e+06	10319.8	1.52736e+06	5665.14	2.19479e+06	7933.66	3.72215e+06	6814.01	0.008363	121.535	6878.87	665698	2528.63	144019	2315.36	809716	2487.87	28	3.1927	30.104	25011.5	393.271	86881	329.761	25867	374.624	112748	339.077	64.1024	53590
G13	4	95408	35.0835	4.17661	838	168.273	136.411	1.76577e+06	6127.22	8.47952	234414	13085.5	788036	2734.48	345260	5129.11	1.1333e+06	3187.9	98.4818	2.72585e+06	13101.5	1.53611e+06	5184.93	2.89787e+06	10659.4	4433978	7804.58	0.019774	232.632	5568.62	717721	2497.07	105328	2190.34	823049	2453.11	72	8.59189	23.8852	19910.8	394.581	84393.4	292.844	22717	337.479	107110	301.296	66.1136	55403.4
G14	1	95408	23.7173	2.71055	1033	160.718	128.986	1.55153e+06	5693.7	14.5619	387388	12592.3	2.30845e+06	8471.39	693318	10342.2	3.00177e+06	8840.76	170.823	4.54537e+06	12595	2720091	8566.3	4818624	12115.7	7538715	10540	0.010519	189.68	8535.62	2.27012e+06	8460.93	309162	8529.92	2.57928e+06	8469.14	88	8.51888	17.5288	15936.5	430.344	77382.8	283.974	20873.8	311.373	98256.6	289.384	70.6963	64994.1
G14	2	95408	26.4801	2.2605	929	181.967	148.104	1610774	5148.08	12.8093	414755	15326.5	2640950	8440.56	792527	11077.9	3.43348e+06	8931.36	174.838	5662606	15330.5	3343778	9498.18	6.03653e+06	14345.1	9380306	12137.2	0.012644	290.556	10876.9	2585442	8345.64	378366	8607.65	2.96381e+06	8378.2	68	7.3197	21.3198	18583.2	412.585	84261.5	269.302	22963.2	320.978	107225	278.919	77.64	68293.3
G14	3	95408	35.2941	2.99885	867	166.113	126.092	1.46537e+06	5500.94	17.7649	477040	12710.7	2.3632e+06	8871.37	885272	10470.5	3.24847e+06	9256.64	244.351	6561997	12711.6	2.74227e+06	9042.82	7023446	12213.7	9765717	11118.9	0.010009	233.259	11031.8	2333498	8855.91	404295	8767.22	2.73779e+06	8842.7	63	7.26644	22.6059	19821.3	415.038	83169.8	312.216	26049.5	308.1	109219	311.224	60.885	53966.4
G14	4	95408	28.3632	2.57848	892	160.864	129.45	1477920	5404.15	13.9345	433866	14738.1	2.4703e+06	9032.9	749369	11291.4	3.21967e+06	9473.94	155.15	4.83215e+06	14742.3	3.11554e+06	9990.92	5112575	14102.7	8.22812e+06	12201.3	0.021569	536.511	11774.2	2406734	8923.76	319496	8591.29	2.72623e+06	8883.47	80	8.96861	18.063	15740.5	412.483	78460	286.896	20347.4	306.591	98807.3	290.742	60.7153	53459.5
G15	1	95408	22.6935	2.43902	943	166.032	141.857	1760340	5873.84	9.89153	288630	13811.9	1.49526e+06	4989.33	435628	8529.48	1.93089e+06	5504.8	102.185	2.98558e+06	13829.9	2.13445e+06	6630.77	3.16159e+06	12653	5296047	9262.56	0.03389	574.682	8026.71	1.42699e+06	4799.52	144474	4841.56	1.57146e+06	4803.36	91	9.65005	14.512	13386.9	436.644	83401.8	278.292	16499.2	323.05	99901	284.809	60.5902	56700.6
G15	2	95408	18.8759	5.51432	943	179.118	140.014	2983376	10085.9	24.3539	594097	11546.9	1.60013e+06	5409.56	755949	9150.61	2356082	6226.28	109.716	2.6774e+06	11551	2.16936e+06	6257.97	2.91192e+06	10573.4	5081283	8168.51	0.047721	894.067	8868.18	1.43805e+06	5111.87	142054	5125.22	1.58011e+06	5113.07	209	22.1633	15.9727	16674.9	494.153	76281.1	257.883	24418.8	295.585	100700	266.114	81.1918	85905.3
G15	3	95408	20.7116	1.39771	787	150.918	131.273	1.54318e+06	5564.41	7.54764	154883	9713.37	1.36391e+06	4918	271992	6553.53	1635902	5130.9	92.7163	1.90302e+06	9715.46	1.90778e+06	5834.46	1989395	9251.66	3.89717e+06	7190.15	0.008511	138.382	7696.15	1.31577e+06	4820.81	119968	4589	1.43573e+06	4800.54	64	8.13215	12.2336	12071.8	467.086	71184.2	256.677	14516.5	349.768	85700.7	268.795	55.2244	55630.4
G15	4	95408	8.95522	1.59915	938	150.486	131.435	1.554e+06	5596.51	13.6069	265499	9235.93	1.41415e+06	5092.85	319679	7942.87	1.73383e+06	5453.65	103.551	2021975	9242.71	2.16512e+06	6002.98	2.10439e+06	8861.67	4.26952e+06	7137.91	0.032524	410.741	5977.75	1.30081e+06	4906.01	50330	4801.47	1.35114e+06	4902.03	123	13.113	5.52016	5708.12	489.461	61390.1	221.088	10212.3	253.738	71602.4	225.221	56.5252	60367.4
G16	1	95408	29.5803	3.58239	977	164.729	134.356	1.57012e+06	5531.62	11.7992	265866	10665.6	991997	3494.86	393102	6126.25	1.3851e+06	3980.04	91.3216	2.05913e+06	10673	1.60137e+06	5072.59	2.18568e+06	9500.65	3.78705e+06	6939.21	0.02503	352.586	6667.8	901772	3230.66	127691	3224.11	1.02946e+06	3229.85	126	12.8966	19.0777	16289.6	404.167	79377.9	279.653	20028.2	312.127	99406	285.64	61.9082	53328.4
G16	2	95408	25.228	7.29483	987	185.56	127.248	1.58967e+06	5913.33	36.3204	812182	10584.7	1.04407e+06	3883.78	931456	7561.04	1.97553e+06	5039.35	124.699	2.7898e+06	10589.8	1448501	5098.54	2960029	8668.83	4408530	7047.36	0.085202	1359.91	7555.07	878256	3344.88	99740.5	2959.41	977996	3301.03	287	29.078	23.2706	106806	2172.52	84257.7	313.425	118678	963.361	202936	517.666	89.4867	421374
G16	3	95408	31.2802	2.41546	828	158.275	130.295	1.58139e+06	5744.97	9.27537	148022	7553.92	1.15466e+06	4194.74	304685	5154.44	1459349	4364.4	123.764	1.97516e+06	7554.12	1.66585e+06	5593.13	2232442	6986.95	3.89829e+06	6314.51	0.008651	133.79	7320.21	1.11329e+06	4071.46	148652	3908.41	1.26194e+06	4051.55	62	7.48792	19.0544	21254.8	528.007	102144	371.075	24251.5	410.269	126395	378.004	58.6161	66414.7
G16	4	95408	29.2383	4.29975	814	165.454	130.716	1614906	5847.83	17.5602	311274	8390.52	1.52548e+06	5524.01	491699	6700.09	2.01718e+06	5770.93	160.421	2.84382e+06	8391.06	1.92055e+06	6398.22	3.15187e+06	7833.47	5.07242e+06	7220.23	0.022851	382.346	7920.03	1.47699e+06	5406.11	165140	5003.82	1642125	5362.75	89	10.9337	17.7266	14220.9	379.733	77765.4	281.601	19989.3	272.382	97754.7	279.665	57.8832	46717.5
G17	1	95408	28.3937	4.97738	884	169.574	134.534	1.63948e+06	5768.38	16.5981	589922	16823.4	3428405	12062.5	1.01776e+06	13748.2	4446160	12410.9	122.982	4.37406e+06	16835.3	4.17181e+06	12395	4.94375e+06	14763.4	9115558	13576.2	0.0495	1279.28	12233.1	3.31276e+06	11999.5	407045	12167.4	3.71981e+06	12017.6	119	13.4615	19.5345	22757	551.428	84485.2	297.253	28356.5	383.049	112842	314.982	64.9632	77492.6
G17	2	95408	21.6368	6.50224	892	211.298	135.708	1.72892e+06	6030.39	61.4079	2.01071e+06	15499	3684848	12852.6	2.37361e+06	14863.5	6058463	13572	171.022	5600052	15499.5	3.99477e+06	12907.9	5.93397e+06	15214.7	9928736	14194.1	0.085235	2691.1	14944.7	3.51147e+06	12817.6	381808	12379.2	3.89328e+06	12773.3	320	35.8744	15.8114	13666.3	409.125	79313.4	276.642	34642	216.928	113955	255.279	68.912	60068.2
G17	3	95408	20.4342	1.788	783	169.258	134.149	1.6247e+06	5732.75	24.9258	613995	11659.8	3420069	12067.7	866240	11678.7	4.28631e+06	11987	270.825	6669162	11656.3	3.62972e+06	11187.5	6845399	11633.9	10475115	11475.2	0.024633	813.729	15636.8	3.39884e+06	12171.2	260755	11799.7	3659594	12144	72	9.1954	10.633	7724.99	343.889	75498.4	266.395	15912.2	214.529	91410.6	255.637	47.1303	34523.7
G17	4	95408	12.4697	3.1477	826	170.198	135.136	1.63209e+06	5716.78	27.9456	869403	14726	3.79318e+06	13286.5	1066051	14391.7	4859226	13514.2	144.024	4.48181e+06	14729.8	4266974	12866.4	4.74359e+06	14578.8	9010562	13714.4	0.05899	1558.49	12505.5	3.67935e+06	13408.4	182559	13324.3	3.86191e+06	13404.4	160	19.3705	7.52422	6972.83	438.657	71668.5	251.036	17072.4	230.478	88740.9	246.8	55.7581	52791.3
G18	1	95408	21.9731	1.79372	892	160.194	140.427	1.68977e+06	5695.79	6.44586	175653	12898.9	2.20237e+06	7423.64	385697	9236.02	2.58807e+06	7647.28	83.1096	2.26648e+06	12908.5	3022073	8761.47	2.48811e+06	12164.6	5.51018e+06	10028.3	0.018405	358.886	9230.09	2.13365e+06	7291.43	209432	7449.64	2.34308e+06	7305.3	69	7.73543	13.5439	12239.1	427.743	74893.1	252.445	14230.5	340.768	89123.5	263.344	58.1513	53362
G18	2	95408	8.84184	2.98879	803	188.347	139.61	1.68374e+06	5708.69	43.0826	1.21971e+06	13400.9	2446401	8294.46	1.31286e+06	12750.8	3.75926e+06	9447.6	115.872	3.28266e+06	13409.8	3.03711e+06	9268.67	3.34697e+06	13248.3	6.38408e+06	11001.2	0.129349	2370.33	8674.04	2.09783e+06	7611.03	112533	7685.87	2.21036e+06	7614.81	298	37.1108	6.02615	5538.02	435.002	64006.2	217.011	19489.3	189.285	83495.4	209.837	62.6214	58806.8
G18	3	95408	22.0888	1.44058	833	156.573	134.885	2.17826e+06	7644.04	9.38392	216184	10904.8	2.03252e+06	7132.6	401090	8753.85	2.43361e+06	7357.17	166.003	3.82699e+06	10912.4	2.15202e+06	7593.45	4.08721e+06	10565.3	6.23922e+06	9308.72	0.018669	270.644	6862.13	2.02537e+06	7105.2	180674	7105.8	2.20604e+06	7105.25	47	5.64226	12.5337	10267.2	387.75	76971.5	270.112	13182.8	287.716	90154.3	272.55	52.7367	43797.2
G18	4	95408	21.6898	1.89155	793	165.595	140.26	1698910	5733.43	11.3907	408613	16980	2286827	7717.51	623292	11645	2910119	8318.4	130.698	4692130	16993.3	3301995	9326.52	4.88607e+06	15732.1	8.18806e+06	12319.9	0.020267	377.065	8806.29	2.19008e+06	7530.83	217033	7477.12	2.40711e+06	7525.96	69	8.70114	14.5931	16123	522.97	76061	256.688	19895.6	371.709	95956.5	274.286	63.6978	71858.2
G19	1	95408	17.6761	1.73053	809	154.076	141.638	1.63806e+06	5474.29	3.34734	75864.3	10727.9	1.48149e+06	4951.04	167144	6360.88	1.64864e+06	5064.85	63.8338	1.45144e+06	10762.8	2.22311e+06	6628.62	1.65227e+06	9357.54	3.87539e+06	7569.82	0.035177	539.219	7255.81	1440884	4847.4	85820.2	4755.39	1.5267e+06	4842.13	42	5.1916	9.25215	7040.81	360.211	71162.8	237.821	8095.15	308.071	79257.9	243.492	48.1652	36957.1
G19	2	95408	13.1844	3.68715	895	179.295	141.779	2042267	6818.32	29.5171	706293	11326.3	1.6311e+06	5445.61	792126	9994.4	2423230	6397.41	102.585	2.45626e+06	11333.6	2.00986e+06	6561.68	2534003	11025.2	4.54387e+06	8475.15	0.083837	1367.03	7718.28	1.47853e+06	4981.64	90461.4	4863.43	1.56899e+06	4974.67	257	28.7151	8.6064	8956.38	492.592	71827.3	239.803	18767.1	236.788	90594.4	239.172	61.0333	64994.2
G19	3	95408	11.2175	1.23119	731	152.084	131.47	1.60355e+06	5773.41	14.6432	244748	7911.52	1.5896e+06	5723.15	308482	7083.64	1.89808e+06	5907.55	213.97	3.57614e+06	7911.11	2.27862e+06	6429.15	3711680	7686.23	5990301	7154.14	0.008341	152.913	8677.83	1539006	5655.64	58614.5	5191.37	1.59762e+06	5637.14	50	6.83995	6.06929	4895.26	381.781	63194.7	227.525	9581.85	220.027	72776.5	226.509	49.4067	40577.9
G19	4	95408	6.01023	1.02302	782	149.326	131.853	1.63479e+06	5868.78	14.3299	297136	9815.01	1.82873e+06	6565.02	336908	9127.08	2.16563e+06	6864.8	97.2249	2.01701e+06	9819.93	2.23365e+06	7103.68	2.0576e+06	9697.71	4291247	8148.83	0.037612	605.637	7621.89	1.75891e+06	6457.8	40237	6009.42	1.79915e+06	6447.04	115	14.7059	3.43144	2821.36	389.188	60079.6	215.682	8024.29	217.384	68103.9	215.881	52.7225	44106.5
G20	1	95408	21.6095	1.93741	671	154.723	135.073	1.56869e+06	5497.25	6.89488	144924	9949.22	1.24339e+06	4357.26	255122	6145.63	1498507	4584.39	85.4035	1.7958e+06	9953.09	1.9771e+06	5780.05	1.92713e+06	8798.21	3.90423e+06	6958.27	0.023782	438.721	8731.97	1.17917e+06	4205.36	108787	4188.01	1.28796e+06	4203.89	54	8.04769	12.8748	10789.8	396.689	74307.4	260.399	12985.8	312.816	87293.2	267.056	55.44	47144.1
G20	2	95408	6.13208	2.83019	848	189.018	137.088	1.9151e+06	6612.55	49.0397	1.19504e+06	11534.8	1.58074e+06	5458.05	1221534	11134.3	2.80228e+06	7017.53	124.348	3.03147e+06	11539.7	2.1021e+06	6676.95	3.05793e+06	11373.2	5.16003e+06	8840.2	0.104062	1707.87	7768.53	1.24196e+06	4545.43	28232.8	4492.77	1.2702e+06	4544.25	334	39.3868	3.07283	2529.02	389.574	57294.3	197.828	18165.6	165.58	75459.8	188.968	45.1224	37883.6
G20	3	95408	7.53341	0.36452	823	140.278	130.032	1.53307e+06	5580.73	5.24474	162133	14632.7	1.2842e+06	4674.77	207698	9594.51	1.4919e+06	5034.14	107.638	3327936	14634.7	2.52307e+06	8805.75	3.34458e+06	14470.9	5867650	11335.2	0.013904	405.828	13815.8	1.22091e+06	4454.18	47448.8	4334.67	1.26836e+06	4449.59	40	4.86027	5.06932	5808.06	542.322	56436.8	205.443	7436.4	343.52	63873.2	215.529	62.7715	74240.7
G20	4	95408	3.76344	1.20968	744	153.577	138.092	1.63189e+06	5593.7	12.6397	343458	12862.2	1.37886e+06	4726.39	366816	11212.5	1745676	5380.39	110.339	3.00131e+06	12875.3	2.03158e+06	6382.47	3.08351e+06	12275.1	5115091	8981.63	0.038069	639.948	7957.09	1.29467e+06	4490.55	16408.1	3618.78	1.31108e+06	4477.06	85	11.4247	3.29496	3757.94	539.854	55479.9	190.171	7664.7	234.287	63144.6	194.62	80.0289	94899.2
G21	1	95408	38.7844	0.578871	691	183.608	142.657	1.82385e+06	6051.67	4.85743	137168	13366.7	779541	2586.57	319368	3691.46	1.09891e+06	2833	176.333	4.98428e+06	13379.7	1.6519e+06	4897.21	5088816	12378.4	6740721	9006.59	0.009157	121.67	6289.38	754876	2513.2	184517	2385.86	939393	2487.12	19	2.74964	36.1029	34019.5	446.028	99970.9	331.71	35687.7	412.502	135659	349.73	90.8891	86202.4
G21	2	95408	40.4225	7.74648	710	222.418	156.64	5.08691e+06	15371.9	22.6345	510432	10674.4	968089	2925.43	747179	5376.75	1715268	3650.38	148.573	3.35227e+06	10680.1	1.75854e+06	4268.29	3.60477e+06	8982.82	5.36331e+06	6594.53	0.040887	600.56	6952.63	826282	2611.7	234521	2551.86	1.0608e+06	2598.23	108	15.2113	45.5517	46249.2	480.592	147009	444.239	53825.9	387.335	200835	427.41	110.546	112750
G21	3	95408	48.6842	1.97368	608	176.97	134.043	1.65192e+06	5833.39	3.39515	111586	15557.1	731993	2584.88	307663	3392.5	1039656	2780.78	85.9908	2826686	15559.7	1.28055e+06	4580.19	3.07024e+06	10825	4350783	7725	0.000811	6.67637	3899	709450	2503.97	194132	2345.72	903582	2468.19	24	3.94737	39.5694	34843.4	416.81	104615	369.428	35979.3	396.732	140595	376.051	79.0964	70020.7
G21	4	95408	39.5062	8.64198	729	184.206	138.061	1.96525e+06	6737.9	15.0632	310327	9751.65	857629	2940.4	488853	5014.48	1.34648e+06	3459.98	86.8135	1.79145e+06	9767.75	1.23052e+06	3863.28	2.10801e+06	7202.19	3338529	5462.2	0.070648	838.471	5617.76	779712	2725.68	150521	2654.7	930234	2713.94	126	17.284	32.4101	30221.4	441.379	103498	354.847	35754.1	366.752	139252	357.829	79.6648	74754.7
G22	1	95408	27.8302	0.471698	636	165.02	140.569	1688191	5684.72	5.40996	108449	9488.7	772310	2600.63	198099	3835	970410	2783.53	98.2256	1.96978e+06	9492.28	2.02537e+06	5875.99	2.00878e+06	9028.81	4.03415e+06	7112.76	0.004726	51.5324	5161.83	699337	2377.15	92651.8	2221.48	791988	2357.82	35	5.50314	19.1265	19432.2	480.908	81856.5	275.639	21195.5	410.324	103052	295.595	65.8483	67877.8
G22	2	95408	14.3066	4.9635	685	196.816	142.807	1730797	5736.86	45.8867	963237	9936.26	1.17887e+06	3907.46	1.00787e+06	8833.07	2.18675e+06	5259.13	120.772	2.53592e+06	9939.07	1.78031e+06	5478.19	2579298	9517.71	4359603	7315.01	0.074621	1127.34	7151.03	810939	2821.11	46530	2568.22	857469	2806.11	260	37.9562	8.61072	7926.52	435.733	71621.6	237.395	23281	204.036	94902.6	228.241	55.473	52005.5
G22	3	95408	42.8051	0.728597	549	167.318	133.036	1.67797e+06	5970.22	2.89438	64292.3	10514.3	780389	2776.63	221790	3062.37	1.00218e+06	2835.17	79.3798	1763749	10517.3	2.39767e+06	7885.78	1.85325e+06	9243.14	4250921	8425.17	0.002684	40.6371	7165.67	719244	2567.01	160109	2369.1	879354	2528.55	20	3.64299	31.4959	28253.3	424.611	99478.2	353.944	29211.1	403.332	128689	364.063	71.2896	64453.8
G22	4	95408	33.4282	4.55192	703	176.87	141.5	2.0169e+06	6746.91	10.2102	201522	9342.53	864216	2890.97	333849	4467.76	1.19807e+06	3206.3	96.543	1.90868e+06	9358.14	1.49141e+06	4561.27	2.14266e+06	7378.17	3.63407e+06	5886.29	0.05343	679.93	6023.61	790428	2673.64	121048	2452.85	911476	2642.06	74	10.5263	25.5848	22865	423.025	93136.6	311.56	26360.6	352.772	119497	319.802	73.7812	66438.4
G23	1	95408	39.5833	0.694444	576	165.851	137.114	1.71911e+06	5934.73	2.45794	142367	27416.7	1.0902e+06	3763.59	320209	5274.24	1.41041e+06	4025.34	100.349	5840435	27549.2	4518218	18820.3	5995345	21660.6	10513563	20341.3	0.019372	422.324	10319.4	1.0048e+06	3454.05	178835	3232.2	1.18364e+06	3418.6	14	2.43056	26.3322	28067.8	504.542	96950.1	334.692	28936	476.613	125886	359.283	63.9118	69070.4
G23	2	95408	28.1429	5	700	175.234	140.49	1.96365e+06	6616.02	16.4413	368017	10595.2	1323697	4459.85	501191	6828.08	1.82489e+06	4929.41	89.658	2.00831e+06	10602.7	2.20253e+06	6552.27	2138241	9514.2	4340776	7739.08	0.057099	959.561	7954.62	1127034	3913.34	134858	3411.1	1.26189e+06	3852.71	128	18.2857	18.7228	17902	452.593	88868.6	299.42	23487.7	319.99	112356	303.498	63.9567	61658.8
G23	3	95408	29.6358	0.993378	604	163.935	143.27	1.82915e+06	6043.28	3.65353	134260	17394.5	1.25568e+06	4148.61	269260	6167.34	1.52494e+06	4403.09	109.934	4.04998e+06	17438	2975623	7931.82	4.16691e+06	15946.8	7142532	11222.5	0.013779	160.577	5516.29	1.19678e+06	3986.69	135778	3750.22	1.33256e+06	3961.24	20	3.31126	17.3209	15257.6	416.957	89112.1	294.415	16411.2	375.895	105523	304.686	55.6007	49459.2
G23	4	95408	37.6022	8.31063	734	176.437	139.059	1.94766e+06	6629.66	11.5866	300238	12265.5	1.4143e+06	4814.17	533488	6755.81	1.94779e+06	5225.51	74.3441	1.92913e+06	12282.6	2.27154e+06	6983.32	2.30985e+06	10049.7	4581394	8252.94	0.047334	731.711	7317.11	1.25668e+06	4363.68	206866	4038.32	1463550	4314.55	114	15.5313	27.7661	27322.3	465.779	99497.1	338.68	31467.3	398.485	130964	351.35	71.5247	70916.1
G24	1	95408	27.3743	0.744879	537	157.85	136.376	1.91972e+06	6663.11	4.44697	117863	12545.6	522089	1812.11	170299	3753.81	692388	2076.26	99.4417	2.63669e+06	12550.7	1.80304e+06	6166.86	2.69425e+06	11097	4497285	8403.52	0.002768	23.6082	4037	462162	1605.22	52219.1	1445.29	514381	1587.39	24	4.46927	17.1462	16171.8	446.444	80697.3	280.09	17565.3	387.183	98262.6	294.659	59.8023	57119.7
G24	2	95408	20.6198	5.60191	839	172.602	135.521	2.16585e+06	7564.78	22.3109	412669	8755.1	774542	2705.29	477215	6091.71	1.25176e+06	3432.81	110.561	2.04629e+06	8760.76	1.79964e+06	5498.81	2.13536e+06	7947.76	3.935e+06	6602.87	0.050867	607.604	5654.1	515973	1869.66	58966.7	1944.28	574939	1877.05	169	20.143	15.459	14081.5	431.165	78020.2	272.506	21737.5	277.482	99757.8	273.575	71.4284	65684.2
G24	3	95408	40.5295	0.203666	491	157.078	130.408	1.68317e+06	6109.44	1.05466	21640.1	9712.34	496673	1802.79	105517	1872.73	602191	1814.66	64.7298	1328163	9712.34	1.22963e+06	4451.17	1.33543e+06	9462.76	2.56507e+06	6145.71	0	0	0	484533	1758.8	85146	1549.8	569679	1724.05	8	1.62933	25.6155	27135.8	501.437	88196.4	320.128	27485.4	487.813	115682	348.6	61.6632	65829.4
G24	4	95408	28.5166	3.19693	782	168.452	132.68	1.92604e+06	6871.28	17.1106	323100	8938.17	650791	2321.74	391782	5184.07	1.04257e+06	2929.58	115.1	2.17409e+06	8940.83	1.2325e+06	4189.85	2.24362e+06	8025.27	3476121	6058.78	0.043354	705.731	7705.2	549471	1977.31	69239.7	1729.11	618711	1946.05	116	14.8338	18.9162	16946.6	424.059	81214.7	289.739	22838.2	302.196	104053	292.384	63.8102	57542.5
H01	1	95408	27.0607	4.19907	643	350.71	220.159	17221708	37026.8	18.749	333776	8426.63	803692	1727.94	719744	2609.62	1.52344e+06	2056.14	123.811	2.20657e+06	8435.98	2.34751e+06	3563.63	3905025	3289.37	6252538	3387.24	0.084092	1062.64	5981.47	529423	1229.17	153861	1350.9	683284	1254.63	97	15.0855	116.176	171533	698.889	129249	277.886	177912	645.067	307161	414.568	426.488	631802
H01	2	95408	32.0463	2.89575	518	155.806	126.848	1.53418e+06	5724.94	5.08159	129285	12042.8	300430	1121.08	177400	2899.75	477829	1451.66	87.5686	2.23025e+06	12055.4	871545	3186.63	2.33175e+06	9027.29	3.20329e+06	6023.49	0.01067	127.717	5666	265320	991.319	44960.3	916.446	310280	979.721	30	5.79151	25.4628	24403.1	453.645	83255	310.673	25542.2	417.509	108797	330.53	76.7673	74073.1
H01	3	95408	27.3543	5.53064	669	614.692	340.14	29697060	41326.8	17.876	299470	7929.77	1.18772e+06	1652.84	999735	1723.61	2.18745e+06	1684.45	90.7484	1.52376e+06	7947.95	2889993	2790.1	3.56939e+06	2319.8	6.45938e+06	2509.02	0.131973	1362.54	4886.98	773222	1205.61	374039	1079.16	1.14726e+06	1161.25	131	19.5815	260.26	363299	660.746	177894	247.559	369997	637.897	547890	421.903	949.355	1.32641e+06
H01	4	95408	30.8848	1.16861	599	227.998	203.442	10845734	25234.6	3.67533	99550.6	12821.1	318962	742.124	136979	2640.4	455942	946.576	115.62	3.13588e+06	12838.1	867780	2354.39	3.21833e+06	10297.8	4.08611e+06	5999.24	0.008161	84.5276	4902.6	300984	697.042	36038.2	831.53	337022	709.309	19	3.17195	21.178	20847.4	465.955	109990	255.912	22053.8	425.107	132044	274.135	66.4831	65806.9
H02	1	95408	34.0033	7.37018	597	175.465	123.329	1.34041e+06	5144.57	25.1808	429588	8075.32	603043	2314.5	522432	4743.24	1.12547e+06	3036.15	101.532	1.73232e+06	8076.09	1.15217e+06	3906.56	1.86185e+06	6772.68	3.01402e+06	5289.25	0.013705	179.628	6204.08	422038	1693.46	80932.1	1449.54	502970	1648.82	148	24.7906	28.9842	32979	538.584	82765.6	317.658	40836.5	370.761	123602	333.436	82.714	95205.5
H02	2	95408	38.448	2.6455	567	154.511	122.35	1.29457e+06	5008.41	5.03732	133295	12525.4	364773	1411.22	211039	3106.01	575812	1763.99	83.6984	2220041	12555.1	677804	2403.06	2319800	9888.82	2997604	5802.03	0.019538	182.199	4414.18	344805	1341.78	76521.2	1335.09	421326	1340.56	34	5.99647	27.5157	26126.3	449.443	84205	325.77	27785.9	408.945	111991	343.083	69.764	66641.2
H02	3	95408	39.7213	9.23345	574	186.527	127.137	1.52011e+06	5659.53	25.5911	451736	8355.51	584669	2176.79	583643	4651.64	1168312	2964.79	99.7661	1.76125e+06	8356.32	988392	3553.19	1.91161e+06	6906.7	2.9e+06	5225.73	0.055427	919.789	7855	445682	1679.95	126476	1723.53	572158	1689.39	147	25.6098	35.3103	31479.1	421.986	90626.4	337.412	40613.9	323.693	131240	333.044	86.9001	77773.3
H02	4	95408	39.1969	2.48566	523	158.193	121.464	1.3576e+06	5290.55	3.29169	58305.1	8384.27	282082	1099.27	136806	1763.08	418888	1253.39	86.0066	1.5239e+06	8386.9	832519	2709.14	1792844	4802.05	2625363	3857.14	0.002823	31.0418	5204.67	260196	1022.01	70959.4	1077.84	331155	1033.48	20	3.82409	34.0989	32199.5	446.978	87914.4	342.602	33187.7	427.706	121102	362.361	84.8648	80590.5
H03	1	95408	36.8917	9.57614	637	193.974	125.11	1.36489e+06	5163.95	42.3431	722585	8077.62	477950	1808.29	793763	5455.98	1.27171e+06	3103.28	138.88	2.37113e+06	8081.49	918488	3316.21	2.46941e+06	6893.22	3387893	5333.53	0.067315	651.167	4578.84	285028	1101.48	59960.8	1146.13	344989	1108.99	194	30.4553	28.4348	32189.6	535.848	85339	322.874	45979.4	316.042	131318	320.448	74.9032	85687.8
H03	2	95408	43.8475	2.94627	577	161.373	124.769	1.37509e+06	5216.74	5.96479	105847	8399.6	279177	1059.13	171731	2220.78	450908	1322.62	92.9161	1.64917e+06	8401.39	496770	1922.44	1.73771e+06	6599.14	2.23448e+06	4282.84	0.007013	100.398	6776.88	264268	1001.22	64432.5	997.635	328700	1000.51	37	6.41248	30.7682	31016.5	477.165	92620.7	351.381	32915.8	425.657	125537	368.228	68.4908	69595.4
H03	3	95408	29.7619	9.92064	504	202.907	126.475	1409613	5275.61	52.8474	856617	7672.56	619221	2317.49	930574	5763.06	1.5498e+06	3615.39	135.134	2.19089e+06	7674.21	994243	3666.18	2275152	6933.01	3.26939e+06	5454.85	0.044713	422.049	4467.9	378573	1430.58	67767.3	1243.25	446340	1398.58	197	39.0873	26.3204	25738.2	462.875	80338.6	300.675	44532.4	275.79	124871	291.301	86.3316	84797.7
H03	4	95408	53.3333	4.81482	540	169.682	118.077	1.42485e+06	5711.89	8.82962	241636	12953.8	293765	1177.63	328242	3010.83	622007	1735.15	105.735	2.89759e+06	12971.7	936512	3186.86	3.03296e+06	9130.53	3.96947e+06	6340.56	0.020081	185.65	4376.05	235333	958.916	82358.4	928.157	317692	950.748	45	8.33333	43.8159	41075.1	443.735	97203.5	389.665	43810.5	401.856	141014	393.373	80.9895	76173.8
H04	1	95408	28.7611	10.3245	678	231.369	129.308	1.42734e+06	5224.93	84.591	1.52378e+06	8526.59	766883	2807.24	1568493	7274.46	2.33538e+06	4777.81	175.276	3158170	8528.83	1.19869e+06	4217.51	3198280	8075.9	4396970	6463.81	0.106536	1145.84	5091.03	364601	1386.85	50144.3	1054.75	414745	1336	327	48.2301	19.8043	18718	447.38	81610.5	298.743	46306.6	214.764	127917	261.698	66.3483	63237.4
H04	2	95408	40.1975	3.38505	709	161.372	127.776	1.42791e+06	5289.67	6.36845	120491	8955.69	317697	1176.9	174366	2456.74	492063	1443.35	88.4782	1.67397e+06	8955.46	1.0699e+06	3314.79	1785602	6446.22	2.8555e+06	4761.03	0.004316	85.0015	9321.83	259396	975.724	49483.4	899.598	308879	962.673	51	7.19323	27.4439	27186.8	468.909	87697.9	324.875	29279.5	412.535	116977	343.125	66.2466	66155.6
H04	3	95408	45.5466	8.50202	494	196.509	126.552	1.40646e+06	5260.57	35.3274	598996	8025.82	528193	1975.6	678844	4593.25	1.20704e+06	2907.47	137.277	2.32817e+06	8027.72	1.15724e+06	3958.98	2.42187e+06	6902.24	3579111	5564.63	0.047721	617.905	6128.95	310513	1200.17	75670.1	976.234	386183	1148.54	127	25.7085	35.8151	45168.2	596.958	100684	376.587	57406.6	388.43	158090	380.803	76.7154	97774.1
H04	4	95408	48.6486	3.98293	703	165.526	121.294	1395514	5445.93	8.5074	168824	9393.22	309908	1209.4	240516	2573.87	550425	1574.02	97.7649	1.94182e+06	9401.64	798290	3155.29	2.00502e+06	7661.36	2803306	5446.43	0.026543	361.436	6445.61	263505	1027.08	72861.1	940.653	336366	1007.04	61	8.6771	36.9471	35420.6	453.788	98638.9	384.934	37888.8	405.466	136528	390.42	74.47	71745.2
H05	1	95408	32.9167	9.44444	720	193.91	125.455	1.33233e+06	5026.88	43.7607	831591	8995.04	722099	2724.49	907467	6274.86	1.62957e+06	3977.85	143.116	2.72057e+06	8998.09	1569883	5487.27	2811986	8034.66	4381869	6888.89	0.044494	440.006	4680.92	349074	1364.76	69478	1280.46	418552	1350.01	220	30.5556	26.953	26190.1	459.947	83099.1	313.534	40258.5	278.375	123358	301.122	79.4679	77849.7
H05	2	95408	38.7784	4.11932	704	156.226	122.01	1.2464e+06	4835.47	7.25211	142460	9298.33	315074	1222.34	197990	2739.01	513065	1554.51	79.3147	1.56259e+06	9325.44	712040	2712.37	1.68902e+06	6612.26	2.40106e+06	4635.67	0.045855	446.658	4610.66	275378	1070.31	48887.4	905.821	324265	1041.79	64	9.09091	27.614	25065.9	429.666	86230.1	334.533	27280.1	377.394	113510	343.92	68.9695	63048.5
H05	3	95408	36	7.04762	525	198.703	127.384	1268013	4711.8	46.0289	950801	9777.69	627215	2330.66	1.01463e+06	6734.07	1.64184e+06	3911.15	155.831	3.21984e+06	9780.43	1.34075e+06	4488.46	3.28607e+06	8922.65	4626815	6936.82	0.030703	256.684	3957.21	328302	1278.85	63076.1	1059.96	391379	1237.66	155	29.5238	26.5713	27461.2	489.197	89228.5	331.564	43846.5	291.009	133075	317.008	72.5694	75401.5
H05	4	95408	39.5498	2.57235	622	165.505	126.674	1.32308e+06	4944	6.52332	107347	7789.31	309352	1155.96	169642	2067.88	478994	1369.92	84.4032	1.38987e+06	7794.55	850273	2899.48	1.46262e+06	5925.06	2312898	4282.32	0.01072	98.2282	4337.15	264118	994.904	61518.4	901.311	325636	975.762	48	7.71704	32.5268	29935.3	435.631	89503.5	334.45	32081.5	391.062	121585	347.732	79.6372	73879.7
H06	1	95408	37.6902	3.31244	1117	180.103	136.69	1.8713e+06	6480.14	3.37316	79067.6	11095.3	530032	1835.45	269858	2942.35	799891	2102.26	81.3534	1914713	11140.5	1.44595e+06	3751.69	2.32468e+06	7564.74	3.77063e+06	5443.24	0.023866	225.733	4477.04	490693	1724	181603	2202.43	672296	1831.47	46	4.11817	41.4492	45064.9	514.635	90541.7	313.537	45881.5	500.26	136423	358.546	107.822	118078
H06	2	95408	17.8108	2.31911	1078	146.916	125.615	1.49618e+06	5637.92	2.70175	70931.4	12427.1	381749	1438.51	124399	2764.43	506148	1630.75	72.5518	1.90838e+06	12450.7	1.33834e+06	3796.16	2.08499e+06	9380.21	3.42332e+06	5955.42	0.010032	124.094	5855	344886	1316.26	48846.7	1279.76	393733	1311.62	40	3.71057	19.9186	104506	2483.48	88173.5	332.256	105087	2335.26	193260	622.66	106.017	582736
H06	3	95408	40.1822	2.73279	988	184.39	135.328	1.86355e+06	6518.22	3.11027	76708	11674	503272	1760.32	271398	2618.42	774671	1988.64	87.5145	2.16259e+06	11696.9	1.0056e+06	3301.07	2.45677e+06	8273.55	3.46237e+06	5755.55	0.01043	101.56	4608.9	484824	1699.88	191138	1979.66	675962	1770.64	35	3.54251	47.4681	37630.5	375.245	96301	336.836	38407.8	370.553	134709	345.807	115.787	91991.8
H06	4	95408	19.3694	1.08108	1110	146.037	127.608	1.66137e+06	6162.62	2.4051	134026	26377.4	404216	1499.38	203789	5234.18	608005	1970.7	132.536	7429118	26532.6	2.33619e+06	7067.57	7710013	20033.8	10046198	14042.8	0.01737	171.038	4660.77	368767	1373.59	66059.8	2027.17	434827	1444.34	20	1.8018	16.9466	14135.7	394.832	87287.8	323.782	14774.1	379.462	102062	330.808	82.5644	69568.8
H07	1	95408	27.5457	6.78851	766	185.549	124.874	1.30122e+06	4932.37	44.4702	818780	8715.15	569073	2157.11	861817	6723.28	1.43089e+06	3650.26	130.954	2.41138e+06	8716.12	1.00853e+06	3706.75	2447758	8173.23	3.45629e+06	6047.06	0.031806	447.091	6653.76	343262	1322.46	46906.3	1167.87	390169	1301.75	260	33.9426	17.3815	16024.9	436.401	74723.4	283.245	30121	234.982	104844	267.463	61.3396	56973.8
H07	2	95408	38.6364	3.75	880	161.803	124.515	1.37494e+06	5226.83	9.4373	256306	12855.5	325688	1238.1	319934	4061.3	645621	1888.72	106.181	2.88774e+06	12873.3	849483	2894.95	3.00078e+06	10127.2	3.85026e+06	6528.7	0.02833	380.448	6356.65	274745	1056.31	59203.6	1027.49	333949	1051.08	78	8.86364	28.6852	27813	458.951	89187.2	339.046	30915.2	392.444	120102	351.352	72.0221	70411.7
H07	3	95408	37.8457	4.51237	687	180.137	126.087	1.40922e+06	5290.37	26.395	507412	9099.48	516256	1938.08	571179	5002.11	1.08743e+06	2857.45	125.827	2.4192e+06	9100.66	1.2846e+06	4383.04	2.4663e+06	8243.89	3750894	6333.29	0.026152	419.339	7590.03	312497	1205.2	68606.4	1053.34	381103	1174.71	144	20.9607	28.2043	26959.1	452.447	87707.8	329.265	35863.8	314.078	123572	324.708	72.225	69528.6
H07	4	95408	43.5374	3.12925	735	158.394	122.21	1.35218e+06	5237.26	6.04206	114495	8969.73	304835	1180.69	181114	2369.2	485949	1452.2	86.9004	1.64805e+06	8976.9	902847	2927.59	1.74074e+06	7251.3	2643587	4820.1	0.013148	151.01	5436.37	260246	1022.82	64825.6	1009.03	325072	1020.04	51	6.93878	30.6894	28550.6	440.355	89283.1	345.812	30494.9	398.913	119778	357.943	68.3775	64090
H08	1	95408	26.4929	7.70901	921	190.24	133.88	1911356	6757.75	38.7859	685240	8362.67	673430	2380.96	732103	6148.65	1.40553e+06	3497.16	123.875	2189599	8366.78	1.37504e+06	4292.48	2.25736e+06	7335.53	3.6324e+06	5783.46	0.072535	791.709	5166.52	354214	1332.74	38149.3	1148.01	392363	1312.21	288	31.2704	18.9523	16992.7	424.402	83455.3	295.062	29391.8	246.85	112847	280.779	68.9045	62282.9
H08	2	95408	30.4645	4.09836	732	163.626	132.912	1.38865e+06	4945.44	10.2105	200395	9290.01	408513	1454.85	250279	3857.17	658792	1905.78	93.3494	1.83293e+06	9294.2	879253	2744.88	1.91362e+06	7598.99	2.79287e+06	4881.36	0.009438	84.0721	4216.54	350753	1271.11	46188.2	1101.05	396942	1248.67	80	10.929	21.2125	21013.7	468.906	76034	270.783	24086.7	371.213	100121	289.634	67.5226	67512.7
H08	3	95408	23.1844	6.00559	716	191.329	126.266	1.30426e+06	4889.39	50.8693	930354	8657.04	657668	2465.46	970645	7061.53	1.62831e+06	4028.4	144.445	2642261	8658.64	1.16275e+06	4353.4	2676263	8313.32	3.83902e+06	6517.68	0.047946	611.597	6037.89	383354	1438.11	44318.7	1189.14	427673	1407.57	252	35.1955	15.1642	12956.4	404.429	69213.4	259.466	29833.2	217.039	99046.6	245.039	62.7437	53915.6
H08	4	95408	28.3099	2.8169	710	148.504	122.845	1.31046e+06	5049.46	8.22285	160189	9221.19	362236	1395.76	205550	3791.85	567787	1809.77	106.089	2.06716e+06	9223.14	704316	2525.91	2.15413e+06	7857.09	2.85844e+06	5168.98	0.005059	61.9237	5794.29	333512	1293.16	41929.3	1173.21	375441	1278.56	55	7.74648	18.2044	15438.6	401.429	73644.8	283.767	17837.1	329.046	91481.9	291.591	61.0567	52340.3
H09	1	95408	30.3571	4.83193	952	164.741	126.867	1.41875e+06	5293.4	15.4662	331403	10142.6	432601	1614.04	401453	5017.38	834054	2396.46	105.838	2268786	10146.8	787512	2741.06	2.37992e+06	8370.24	3.16743e+06	5541.02	0.015138	165.513	5175.46	371921	1404.92	63191.8	1401.77	435113	1404.46	139	14.6008	23.3356	21993.4	446.119	86692.2	323.45	26924.1	336.498	113616	326.45	74.012	70463.1
H09	2	95408	27.4247	0.780379	897	144.498	125.173	1.30548e+06	4936.67	2.45696	47568.9	9164.37	383484	1450.15	100950	2472.69	484434	1586.9	81.1171	1.57547e+06	9193.35	809848	2804.4	1.63952e+06	7527.14	2.44937e+06	4834.99	0.015778	151.345	4540.34	370252	1404.12	53201.4	1505.7	423453	1416.12	27	3.01003	16.9591	15072.5	420.686	70891.2	268.076	15846	388.134	86737.2	284.132	59.2642	53175.3
H09	3	95408	33.4221	3.46205	751	159.739	123.328	1.31996e+06	5066.12	14.1543	308854	10328.6	464199	1781.63	374202	4864.74	838402	2484.38	103.033	2.25022e+06	10337.8	1.02885e+06	3572.74	2.32022e+06	9061.98	3.34906e+06	6156.26	0.027027	272.503	4772.49	374448	1461.61	64881.9	1339.14	439330	1442.13	103	13.715	22.665	18682.5	390.171	77069.6	295.799	23372.3	303.847	100442	297.633	65.1423	54078
H09	4	95408	27.2031	1.02171	783	141.777	120.871	1.37794e+06	5396.18	6.16133	198383	15240.8	393924	1542.65	239777	5428.83	633700	2115.7	120.383	3.88085e+06	15259.4	1.15682e+06	4235.89	3925253	14193.6	5.08207e+06	9246.02	0.012104	134.56	5262	352852	1387	41366.2	1306.71	394219	1378.11	40	5.10856	14.8683	12044.2	383.435	70059.7	274.362	14005.6	317.104	84065.3	280.665	51.8901	42355.1
H10	1	95408	43.0143	7.0407	909	172.634	124.55	1.38141e+06	5249.94	19.1025	317458	7866.36	428929	1630.12	383736	3777.56	812666	2228.25	107.02	1.77941e+06	7870.26	970653	3321.63	1863663	6577.49	2834316	4924.43	0.036119	408.992	5359.95	311447	1212.71	62788.4	1010.01	374235	1173.21	162	17.8218	29.6061	26968.2	431.168	96339.2	366.131	33559.8	330.368	129899	356.17	66.7342	61179.8
H10	2	95408	45.5964	4.12486	897	164.401	124.549	1.43565e+06	5456.16	6.35083	157570	11744.1	399146	1516.95	241026	2862.74	640172	1843.18	86.0984	2.13884e+06	11758.7	1.17046e+06	3599.56	2.29947e+06	8049.49	3.46993e+06	5680.65	0.017088	212.51	5886.53	337887	1308.64	77538.9	1137.06	415426	1272.79	66	7.35786	33.8111	31004	434.045	90361	343.415	33064.9	392.723	123426	355.368	72.5756	66878
H10	3	95408	40.7229	6.50602	830	176.165	125.741	1413288	5320.22	21.3387	334588	7421.98	453603	1707.56	407792	3828.08	861395	2314.51	114.192	1.79071e+06	7422.77	958604	3095.94	1.88308e+06	6182.4	2.84168e+06	4626.5	0.01683	220.016	6187.96	337640	1321.26	69021.6	1130.65	406662	1284.51	155	18.6747	29.957	27936.1	441.412	92298.1	347.45	35291.8	331.296	127590	342.826	71.2789	66918.8
H10	4	95408	45.1004	3.18772	847	160.301	122.075	1.3586e+06	5267.93	3.91976	61514.1	7428.35	337266	1307.74	128832	1595.31	466098	1376.32	64.7553	1.01801e+06	7441.35	916428	3041.84	1.13222e+06	4731.12	2.04865e+06	3789.67	0.022002	231.339	4976.92	300159	1176.54	64544.6	914.256	364703	1119.69	51	6.02125	34.5133	31769.1	435.707	92338.6	358.041	33063.7	409.423	125402	370.294	74.6322	69112.3
H11	1	95408	35.9287	5.06567	1066	168.19	124.909	1429979	5418.94	13.489	216149	7584.91	506827	1920.63	310447	3395.19	817274	2300.09	82.4571	1.32205e+06	7589.21	999980	3400.83	1.44693e+06	5939.14	2.44691e+06	4550.98	0.035554	423.582	5639.33	410629	1591.56	88755.7	1437.34	499384	1561.78	174	16.3227	30.8597	34652.1	531.513	91418	346.43	38948.7	425.961	130367	366.897	83.9005	94947.1
H11	2	95408	39.9782	4.3573	918	184.73	137.886	2193164	7528.84	7.76841	152896	9316.27	497866	1709.11	272854	2757.1	770720	1974.86	83.7652	1.65007e+06	9324.27	1.39508e+06	3553.55	2.01396e+06	5578.67	3409046	4523.68	0.013638	123.82	4297.58	406313	1446.13	95189.2	1317.96	501503	1419.92	85	9.25926	40.6065	46910.9	546.833	116339	399.376	49191.6	497.065	165531	424.148	99.5106	115779
H11	3	95408	36.8207	3.26087	736	169.085	131.276	1.44025e+06	5193.12	13.2781	226825	8085.99	659502	2377.97	322577	4038.46	982079	2749.27	100.705	1.72054e+06	8087.04	1.28443e+06	4107.65	1.81236e+06	7069.28	3.09679e+06	5441.91	0.006667	79.9515	5676.56	564638	2076.09	96428.9	1816.52	661067	2033.7	97	13.1793	24.8692	21897.4	416.78	91184.5	328.784	26312.6	329.417	117497	328.926	65.5258	58051.9
H11	4	95408	36.829	2.99626	801	153.92	122.424	1.35135e+06	5224.9	6.25157	168764	12778.1	409364	1582.78	229510	3449.31	638874	1964.71	110.794	2.99909e+06	12813	1.4917e+06	4570.15	3.13311e+06	9440.87	4.62481e+06	7025.74	0.028801	292.272	4803.43	344940	1354.81	56676.8	1116.9	401616	1315.27	45	5.61798	25.6794	23606.8	435.141	86880.4	335.917	25614.9	384.966	112495	345.953	67.5678	62549.1
H12	1	95408	23.6615	1.72712	1158	167.086	114.433	1.46584e+06	6063.35	22.2917	502051	10660.6	435420	1801.09	592246	5324.25	1.02767e+06	2911.32	299.885	6.75623e+06	10664.1	1.49501e+06	5392.15	6832135	10159.5	8327141	8767.77	0.022078	316.17	6778.68	350416	1466.75	91658.3	1384.36	442074	1448.87	86	7.4266	30.8381	30733	471.731	70244.3	290.561	38302.9	344.34	108547	307.508	128.375	128519
H12	2	95408	25.7117	2.38751	1089	165.71	119.651	1.47988e+06	5854.46	15.2548	365236	11333	445993	1764.36	463695	4765.43	909688	2598.49	199.882	4788459	11339.6	1191067	4266.29	4.98938e+06	9472.93	6.18045e+06	7669.2	0.022114	298.441	6387.92	384520	1534.4	90303.9	1459.42	474824	1519.55	83	7.62167	31.0977	32980	501.996	75741.3	299.635	38303.4	393.647	114045	325.765	119.011	126885
H12	3	95408	20.432	1.26013	1111	149.716	116.936	1.46511e+06	5930.58	9.67394	261978	12818.5	404420	1637.04	328701	4746.44	733121	2317.84	202.689	5.49066e+06	12822.4	1.80628e+06	6396.7	5.58045e+06	11348.9	7.38673e+06	9542.42	0.004921	49.9612	4805.36	334195	1362.54	65616.9	1364.49	399812	1362.86	53	4.77048	23.3894	22030	445.833	69038.6	279.46	25304.3	365.394	94342.9	298.275	111.553	105859
H12	4	95408	14.9639	0.722394	969	142.609	122.333	1.45367e+06	5624.68	4.39834	81463.4	8767	420454	1626.86	132640	3096.46	553093	1835.81	132.61	2460487	8782.55	1.37889e+06	4825.5	2.54707e+06	7982.99	3925959	6491.2	0.019702	216.06	5190.97	387722	1505.64	50183.2	1502.38	437905	1505.27	32	3.30237	16.1338	13655.4	400.633	59874.5	231.672	15039.4	351.093	74913.9	248.652	105.337	89587.2
H13	1	95408	33.6947	5.25438	1199	159.806	123.276	1.47222e+06	5652.88	13.1798	256878	9225.6	504885	1938.61	330002	4276.1	834887	2472.93	98.0675	1.912e+06	9228.7	1.1257e+06	3839.39	2.05434e+06	7234.38	3.18004e+06	5509.74	0.013224	158.066	5657.69	408593	1600.09	62546.8	1386.9	471140	1568.09	161	13.4279	24.2807	21827.2	425.515	81309.5	312.204	25945.6	336.198	107255	317.689	69.673	63114.2
H13	2	95408	34.1223	3.5503	1014	161.447	124.614	1.37596e+06	5226.57	10.5097	201021	9053.72	498715	1894.37	271869	3493.76	770584	2259.26	94.1871	1.80258e+06	9059.02	1423911	4806.34	1.90814e+06	7312.36	3.33205e+06	5979.95	0.015235	159.366	4951.34	382681	1476.82	66654.8	1215.27	449335	1431.13	113	11.144	26.9321	24593.4	432.242	82306.4	312.64	27984.8	359.63	110291	323.361	76.7789	70518.8
H13	3	95408	38.5149	4.25743	1010	170.869	122.271	1.39973e+06	5418.73	23.5294	706007	14202.8	2.14191e+06	8291.87	1.15524e+06	11252	3.29714e+06	9133.79	188.485	5.65642e+06	14205	3.18505e+06	10904.5	6.13653e+06	13793.9	9321585	12648.7	0.01767	406.079	10878	1.99322e+06	7862.81	445236	8261.37	2.43846e+06	7932.69	126	12.4752	25.9055	23543	430.176	84349.2	326.538	31615.6	307.936	115965	321.247	64.9443	59482.7
H13	4	95408	45.521	5.11883	1094	211.377	143.83	1.90274e+06	6261.89	9.18434	207313	10684.5	803463	2644.19	491897	3447.07	1.29536e+06	2900.75	84.9572	1.91728e+06	10682.2	1.77444e+06	4690.51	2.47829e+06	6251.88	4252731	5489.44	0.023279	574.995	11691.6	686070	2326.77	251739	2247.14	937809	2304.84	118	10.7861	59.2433	64726.5	517.154	116630	383.83	67759.6	474.839	184390	412.912	128.552	141053
H14	1	95408	27.8157	2.4744	1172	148.433	123.304	1401004	5378.21	6.12359	138064	10672.2	510326	1959.05	207838	3915.04	718164	2290.18	88.2699	1.99366e+06	10690.9	925096	3314.44	2099008	8749.02	3.0241e+06	5826.51	0.02473	298.233	5708.28	479531	1850.65	67430.4	1719.45	546962	1833.41	81	6.91126	19.3223	16349.8	400.526	72671.8	278.974	18334.5	345.367	91006.4	290.214	66.8402	56948.6
H14	2	95408	24.0777	2.23301	1030	147.598	122.1	1.35151e+06	5239.37	8.79271	333772	17968.2	549545	2130.41	395452	7341.13	944997	3030.58	98.1674	3.73316e+06	18000.6	1.45806e+06	4878.4	3.80181e+06	15734	5.25987e+06	9731.3	0.026745	356.03	6301.06	460438	1813.19	61352	1730.56	521790	1803.07	92	8.93204	16.9342	14698.5	410.852	70252.7	272.347	17605	326.817	87857.6	281.757	67.5832	59172.4
H14	3	95408	30.0514	3.16781	1168	152.795	120.928	1.38763e+06	5431.57	13.5624	289756	10112.8	1.10817e+06	4337.68	438253	6509.57	1.54642e+06	4790.66	125.616	2.68393e+06	10113.5	2.29071e+06	7158.13	2.91521e+06	9507.86	5205928	8307.86	0.012719	249.174	9272.82	965176	3897.01	138736	3613.89	1.10391e+06	3859.02	126	10.7877	18.8657	15332.8	384.704	70415.9	275.627	19773.4	293.703	90189.3	279.397	59.5847	48838.6
H14	4	95408	27.681	3.39138	1091	150.369	124.666	2.05273e+06	7794.02	8.19349	171926	9932.27	570438	2165.9	240159	4422.61	810597	2551.66	81.6888	1.71621e+06	9944.54	1.4312e+06	3928.61	1867955	7798.95	3.29916e+06	5463.84	0.03567	513.514	6814.47	474895	1883.24	59476.6	1762.56	534372	1869	109	9.99083	18.1832	15926.7	414.603	75106.1	285.171	18464	340.021	93570.1	294.547	62.2902	55110.8
H15	1	95408	32.9433	3.60036	1111	158.098	128.275	1.48819e+06	5491.55	7.30765	141870	9189.44	638881	2357.53	240404	3815.55	879285	2632.57	87.8825	1.70889e+06	9204.28	1.43037e+06	4661	1.90594e+06	7321.96	3.33631e+06	5882.23	0.032981	391.657	5621.1	567422	2119.17	90031.6	1992.14	657454	2100.83	92	8.28083	23.2207	21886.1	446.139	82602.7	304.811	24137.8	383.101	106740	319.58	67.6235	64438.8
H15	2	95408	29.393	4.79233	939	161.181	128.399	1584973	5843.03	13.2108	243650	8730	675789	2491.31	336934	4864.94	1.01272e+06	2974.08	98.1888	1.81213e+06	8735.83	1.31066e+06	4012.43	2.01733e+06	7207.83	3.328e+06	5486.93	0.040755	564.087	6551.47	577395	2198.14	76503.6	2089.41	653898	2184.84	126	13.4185	20.93	18746.1	423.954	83920.3	309.374	22923	330.981	106843	313.768	68.0947	61556.9
H15	3	95408	40.3147	2.94985	1017	159.982	125.225	1.51456e+06	5724.94	7.95237	147314	8768.47	586695	2217.67	250310	3408.92	837004	2476.47	99.6126	1.84661e+06	8774.82	1.17218e+06	3971.34	1.95705e+06	7326.74	3129236	5565.35	0.020228	259.042	6061.58	536028	2046.64	102611	1810.78	638638	2004.69	81	7.9646	27.0788	26631.5	465.525	88415.5	334.205	29270.2	398.626	117686	348.201	64.817	64380.9
H15	4	95408	34.2412	5.05837	1028	165.182	128.096	1.5605e+06	5766.42	11.5145	214670	8824.74	641870	2371.86	318143	4060.53	960013	2751	89.3688	1.66788e+06	8833.97	1.2763e+06	4070.46	1.80479e+06	7230.54	3081089	5471.08	0.044904	580.651	6120.74	548404	2074.98	99129.2	1866.12	647533	2040.03	132	12.8405	26.3779	27269.7	489.348	89735	331.592	31022	395.94	120757	346.039	74.6149	77927.8
H16	1	95408	30.5335	2.72418	881	162.117	133.773	1.55718e+06	5509.98	7.99957	150216	8888.47	484452	1714.2	216876	3621.8	701328	2047.72	101.831	1.91388e+06	8896.37	1.04816e+06	3575.41	2.01531e+06	7332.64	3.06347e+06	5393.44	0.026232	348.051	6280.38	436550	1549.61	64054	1539.22	500604	1548.28	69	7.83201	20.6735	18138.6	415.304	81427.1	288.124	20651.8	344.882	102079	298.047	64.4628	57207.1
H16	2	95408	25.2525	5.17677	792	157.845	127.302	1.56624e+06	5823.7	14.1483	242966	8128.63	537530	1998.68	297447	4609.78	834977	2503.93	90.9013	1.56222e+06	8134.85	1.1365e+06	3651.86	1.67301e+06	6684.64	2809509	5003.69	0.036792	412.278	5304.12	427405	1636.5	44541.6	1466.45	471946	1618.78	123	15.5303	17.4366	17882.5	485.448	75231	279.729	22316.3	345.853	97547.2	292.524	66.4409	68965
H16	3	95408	37.764	2.1118	805	158.53	125.384	1.37924e+06	5206.84	7.54998	131737	8259.19	445743	1682.74	206201	2944.73	651944	1946.6	99.5962	1.73794e+06	8259.77	958167	3670.91	1.82571e+06	7193.39	2.78387e+06	5407.47	0.003181	45.414	6757.6	403730	1522.31	73418.6	1335.96	477149	1490.33	61	7.57764	25.8187	21527.7	394.674	83361	314.7	23967.4	342.276	107328	320.465	66.0081	55377.3
H16	4	95408	20.0498	3.61146	803	169.669	129.457	1.59744e+06	5840.87	26.9965	585896	10272.8	652755	2386.72	630963	7427.12	1.28372e+06	3581.32	109.369	2.37446e+06	10276.6	1.26643e+06	4325.21	2.42037e+06	9553.51	3.6868e+06	6750.51	0.038337	548.855	6776.67	451914	1691.45	45339.8	1519.28	497254	1674.15	198	24.6575	13.7282	12403.5	427.671	74477.4	272.318	21582.4	254.049	96059.8	267.988	64.6952	59195.6
H17	1	95408	27.6023	1.16959	855	151.018	129.087	1.48586e+06	5448.46	4.71074	133063	13370.4	538828	1975.81	194480	4197.52	733309	2298.45	85.5041	2.41855e+06	13388.9	1.07517e+06	3769.98	2460051	11987.8	3.53522e+06	7208.78	0.011131	119.918	5099.68	507630	1866.38	62695.9	1690.36	570326	1845.26	47	5.49708	17.2596	14162	388.392	76409.4	280.183	15756.2	340.071	92165.6	288.88	58.8852	48863.6
H17	2	95408	18.4874	3.64146	714	160.6	127.408	1.4844e+06	5514.82	21.6213	386156	8453.9	631512	2346.18	433401	6180.57	1.06491e+06	3138.66	100.085	1.78854e+06	8458.77	1.13245e+06	3844.22	1850471	7921.62	2.98292e+06	5647.52	0.043953	501.596	5401.81	493754	1883.3	43707.2	1736.63	537461	1870.45	154	21.5686	12.0623	9798.2	384.496	71998.5	267.488	16814.5	239.784	88813	261.762	60.2796	49518.4
H17	3	95408	34.8449	1.43198	838	153.642	127.283	1.54813e+06	5757.23	5.29998	98818.4	8825.52	545720	2029.45	174826	3139.36	720546	2219.87	88.7331	1.65509e+06	8829.04	1.19606e+06	3667.78	1.71159e+06	7924.77	2907656	5363.89	0.006007	70.1574	5528.4	504454	1901.65	77316	1698.59	581770	1871.91	50	5.96659	21.1118	17178	385.145	81655.2	303.663	18946.1	340.215	100601	309.934	57.4286	47083.1
H17	4	95408	25.7889	7.50816	919	172.173	133.874	2.81878e+06	9966.49	21.9999	461624	9932.16	789759	2792.38	528053	6526.28	1317812	3622.97	103.461	2172491	9939.37	1.7458e+06	4764.87	2280284	8570.35	4.02608e+06	6365.79	0.059495	823.986	6555.67	532261	2044.65	56112.8	1807.59	588374	2019.39	195	21.2187	17.5338	15851.6	427.931	85048.5	300.71	23247.5	287.319	108296	297.731	64.1771	58757.8
H18	1	95408	27.7019	1.36646	805	157.859	136.385	1.79819e+06	6240.85	4.78518	119821	11852.5	467311	1621.87	162721	3586.81	630032	1889.16	78.4495	1.96667e+06	11866.4	1347329	3832.53	2.00564e+06	10661.4	3.35297e+06	6212.96	0.010644	117.437	5222.47	410273	1444.51	43272.3	1198.22	453545	1416.73	49	6.08696	16.774	14685.8	414.417	76992.8	267.214	16199.2	357.075	93192.1	279.438	57.68	51017.4
H18	2	95408	25.0996	3.32005	753	161.054	130.586	1.48307e+06	5375.78	15.8988	276930	8244.83	497163	1802.11	317044	4925.51	814208	2392.99	106.739	1.86033e+06	8249.81	1.10712e+06	3614.03	1.90686e+06	7654.76	3.01398e+06	5426.22	0.026584	266.744	4749.53	390587	1443.64	39261.5	1223.52	429849	1420.3	112	14.8738	14.9641	14774.3	467.342	74709.8	270.806	20022.2	311.06	94732.1	278.421	56.0625	56392.2
H18	3	95408	39.4517	1.07271	839	156.446	128.388	1.51073e+06	5569.8	2.41806	57036.2	11165	456946	1684.68	131497	2218.41	588443	1780.4	84.2158	1.99071e+06	11189	1.95522e+06	5919.66	2.07622e+06	9293.04	4.03144e+06	7280.79	0.009293	93.5939	4767.44	412825	1531.83	74229.1	1363.46	487054	1503.54	24	2.86055	25.9019	22632.4	413.596	86468.5	318.794	23403.2	394.822	109872	332.429	62.7503	55344.7
H18	4	95408	27.1375	4.08922	807	164.679	128.568	1.54358e+06	5682.94	17.2709	353386	9685.25	646044	2378.52	423582	5552.27	1.06963e+06	3074.47	106.917	2.19017e+06	9696.29	1.23484e+06	4074.57	2.27066e+06	8611.51	3.5055e+06	6185.39	0.056633	680.097	5684.27	532980	2006.87	68900.6	1709.39	601881	1967.67	130	16.109	19.3502	17851.9	436.693	75676.4	278.615	23883.9	313.067	99560.2	286.17	68.5917	63804
H19	1	95408	29.2453	2.24057	848	170.321	146.205	3.19807e+06	10353.9	5.7019	109114	9058.15	425108	1376.31	148655	2917.78	573763	1594.56	84.4878	1.6198e+06	9074.95	1.41828e+06	4599.84	1.66333e+06	7727.58	3.08161e+06	5885.67	0.024535	253.459	4889.9	353539	1144.45	39506.8	1010.18	393046	1129.36	57	6.7217	18.5977	16903.3	430.217	86824	281.096	18697.6	366.994	105522	293.259	61.3553	56293.1
H19	2	95408	15.5063	3.63924	632	197.162	142.653	1.63593e+06	5428.29	44.7565	799022	8450.45	820252	2721.73	825168	7165.51	1.64542e+06	3950.3	116.789	2085512	8452.56	1424263	4342.48	2108535	8085.08	3.5328e+06	6000.23	0.059471	739.167	5883.16	445455	1563.78	28821.5	1162.64	474277	1531.66	242	38.2911	10.1904	9332.59	433.5	69030.8	229.055	24091.4	209.203	93122.3	223.567	62.2496	57713.7
H19	3	95408	34.543	1.6129	744	157.732	129.551	1.51218e+06	5525.09	6.50975	153059	11129.4	386762	1413.13	204010	3426.66	590773	1772.88	100.891	2372335	11130.1	1.06211e+06	3154.58	2.41999e+06	9803.32	3.4821e+06	5967.18	0.00068	5.85201	4073	340187	1263	51184.1	1097.95	391371	1238.65	48	6.45161	21.6886	18584.2	405.592	81021.2	296.03	20694.3	347.591	101716	305.243	59.8218	51737.3
H19	4	95408	25.7384	2.67229	711	165.169	138.072	1.85071e+06	6344.69	12.3356	308246	11828.1	623185	2136.43	360976	6305.68	984161	2820.42	97.3458	2.43404e+06	11835.5	1.49745e+06	4237.79	2.5067e+06	10723.6	4.00415e+06	6820.08	0.015245	160.052	4969.6	496480	1755.85	50001.4	1579.07	546482	1738.04	90	12.6582	14.9213	13878.9	440.274	80457.6	275.828	18119.1	316.512	98576.7	282.503	54.5561	51500
H20	1	95408	8.78294	0.250941	797	147.531	136.614	1.57626e+06	5461.48	5.926	180503	14417.8	936498	3244.8	213584	9261.01	1.15008e+06	3689.97	96.3786	2.93585e+06	14418.8	1.62326e+06	5139.89	2943244	14325.9	4566506	8760.43	0.000633	5.85562	4380	891509	3108.11	34769.7	3128.19	926279	3108.86	49	6.14806	5.05415	5371.79	503.092	63650.9	220.539	7182.93	311.452	70833.8	227.266	53.7245	58504.3
H20	2	95408	8.31234	2.267	794	191.253	143.956	3180719	10458.6	42.6952	870663	9652.69	1.2405e+06	4078.92	901408	9021.12	2.14191e+06	5301.14	116.365	2.37365e+06	9655.47	1.81892e+06	5256.78	2.398e+06	9478.5	4216914	7039.84	0.075283	1140.71	7172.19	905870	3236.51	35588.1	3131.15	941458	3232.4	291	36.6499	4.86042	4069.76	396.344	65572.6	215.611	17708.7	177.225	83281.3	206.118	54.8577	46475.2
H20	3	95408	22.2834	0.137552	727	147.584	132.724	1.6868e+06	6015.78	2.99177	66122.2	10461.6	916602	3268.95	143348	4565.98	1059950	3399.55	82.999	1.83968e+06	10491.7	1.53094e+06	5097.92	1849077	10181.3	3380022	7013.61	0.024309	341.288	6645.64	893816	3196.11	80082.7	3101.2	973899	3188.09	26	3.57634	11.874	9023.9	359.729	72276.1	257.764	9977.79	317.817	82253.9	263.811	50.5835	38692.5
H20	4	95408	19.1959	2.46433	771	157.826	133.804	1.63511e+06	5784.35	13.7343	278247	9589.58	1.02717e+06	3633.7	348137	6860.07	1.3753e+06	4124.76	90.3237	1.83099e+06	9595.33	1.48426e+06	4681.56	1.88117e+06	9070.19	3.36543e+06	6417.13	0.03257	463.342	6733.91	945395	3418.77	73878.7	3251.24	1.01927e+06	3406.05	117	15.1751	10.459	8205.36	371.351	68010.6	240.593	12649.9	249.267	80660.4	241.914	51.6297	40821.3
H21	1	95408	34.8485	1.66667	660	167.559	137.556	1.59274e+06	5480.78	4.19125	129575	14633.7	674814	2322.1	245507	3873.27	920320	2599.85	72.6708	2.24914e+06	14649.9	1.20126e+06	3953.56	2406247	11209.7	3607505	6957.58	0.00761	83.4453	5190.3	642652	2217.6	113500	2096.29	756152	2198.51	38	5.75758	25.9679	23056	420.265	86019.8	296.003	24363.8	384.379	110384	311.827	72.0512	64464.6
H21	2	95408	20.6677	3.17965	629	176.601	139.85	1.77286e+06	6000.52	23.1826	458830	9368.43	888763	3008.15	527623	6795.7	1.41639e+06	3796.34	105.453	2.0878e+06	9371.48	1.63434e+06	5082.81	2.16196e+06	8679.03	3.7963e+06	6652.65	0.059771	992.475	7859.76	679211	2357.4	68278.2	2318.44	747489	2353.79	138	21.9396	14.1093	12668.4	425.006	77283.5	261.578	20316	261.667	97599.5	261.596	64.7935	58625.2
H21	3	95408	43.4343	0.865801	693	156.969	126.103	1.4671e+06	5506.93	1.82712	48048	12447.6	744633	2795.07	206157	3161.61	950790	2867.14	70.0812	1845801	12466.9	1545503	4626.49	1.99374e+06	10288.8	3.53924e+06	6705.23	0.007013	107.892	7282.7	723277	2733.41	158488	2565.45	881765	2701.62	18	2.5974	29.1581	24216.7	393.126	86135.2	323.318	24797.4	380.292	110933	334.521	65.3513	54493.5
H21	4	95408	23.6434	6.07235	774	178.877	137.643	1765189	6070.36	26.4437	518526	9281.67	937333	3223.42	599006	6876.24	1.53634e+06	4065.46	111.061	2.17859e+06	9285.19	1.62301e+06	4955.11	2.28314e+06	8380.16	3.90615e+06	6510.37	0.054555	811.949	7044.85	723494	2590.15	73784.8	2517.09	797279	2583.21	184	23.7726	15.728	13640.2	410.511	77956.8	268.088	22787.8	261.59	100745	266.59	63.8885	55781.8
H22	1	95408	5.18053	0	637	134.991	130.612	1.54687e+06	5605.91	1.91121	49906.1	12360.1	614531	2227.08	59920.5	6478.16	674452	2364.96	86.5881	2.26293e+06	12370.5	2.48454e+06	6711.08	2.26293e+06	12370.5	4747464	8582.71	0.008358	175.371	9932.36	572509	2090.84	10414.7	1947.88	582924	2088.11	14	2.1978	2.46704	3145.11	603.444	58720.4	212.805	3769.97	407.581	62490.4	219.122	43.9206	58216.4
H22	2	95408	4.44712	0.961538	832	143.947	133.026	1621142	5768.47	8.34667	165455	9383.02	702944	2501.27	179557	7782.44	882502	2901.94	75.1845	1492791	9398.26	1.23477e+06	3668.61	1.53716e+06	8974.4	2.77193e+06	5458.07	0.0371	434.461	5543.12	636826	2323.08	10774.5	2319.12	647600	2323.02	92	11.0577	2.96466	2378.33	379.73	56398.3	200.681	4976.98	215.714	61375.2	201.821	63.1339	51184.5
H22	3	95408	3.27381	0.297619	672	136.229	132.856	1.60208e+06	5707.96	1.48272	56019.4	17883.6	695430	2477.7	64612.5	9066.52	760042	2640.85	58.5276	2211243	17883.5	3.98834e+06	8948.36	2.22974e+06	17159.6	6218077	10801.9	0.002168	82.2473	17957.3	609965	2206.88	8418.29	2137.2	618384	2205.9	17	2.52976	1.93846	1362.17	332.624	57169.6	203.686	1860.79	261.109	59030.4	205.108	53.1221	37520.5
H22	4	95408	5.09804	0.915033	765	147.065	133.727	1.80697e+06	6395.99	9.81771	183748	8859.07	786538	2784.04	203047	7206.27	989585	3185.09	80.4074	1.5069e+06	8870.86	1.36828e+06	4382.05	1545226	8513.39	2.91351e+06	5900.74	0.048602	632.643	6161.39	706028	2536.01	17299.1	2486.64	723328	2534.8	93	12.1569	3.63392	3816.65	497.146	57754.2	204.428	7083.51	251.398	64837.7	208.688	67.3119	72027.6
H23	1	95408	30.4348	0.905797	552	161.289	138.484	1567854	5358.99	5.62096	120308	10131.2	477490	1632.08	168712	3501.74	646201	1896.44	110.644	2.36999e+06	10139	994996	3253.14	2.41825e+06	9336.86	3.41324e+06	6042.67	0.009033	95.4847	5003.4	449836	1541.3	48507.5	1314.06	498344	1515.79	28	5.07246	17.2573	15072.9	413.428	84503.4	288.836	16811.9	348.944	101315	297.335	54.4571	47930.6
H23	2	95408	28.3172	3.88349	618	170.421	137.672	1699254	5842.38	11.8175	261582	10477.5	633198	2177.06	331752	4794.96	964950	2680.14	105.679	2.34099e+06	10485.5	1.64586e+06	4575.51	2.46437e+06	8698.68	4.11023e+06	6392.13	0.020693	234.936	5374.17	505923	1792.82	63717.6	1507.15	569641	1755.59	69	11.165	21.613	20640.9	452.055	87339.1	300.29	24614	355.757	111953	310.949	73.4846	70872.7
H23	3	95408	26.8877	0.368324	543	154.625	129.75	1.54457e+06	5634.76	5.02459	115766	10905.8	513920	1874.84	175000	3330.12	688920	2108.95	123.844	2855592	10914.4	1.71262e+06	6965.74	2.86117e+06	10809.9	4573793	8958.64	0.007268	73.0979	4760.5	463303	1682.86	61572.5	1412.44	524875	1645.89	22	4.05157	19.8996	20296.8	482.792	85884.6	313.317	21953.1	417.752	107838	330.117	70.5509	73059.5
H23	4	95408	24.6951	6.25	656	177.974	134.846	1.70945e+06	6000.6	26.7071	509784	9035.15	729485	2560.68	572943	6288.17	1.30243e+06	3463.96	108.663	2.07487e+06	9038.27	1.29063e+06	4379.8	2.15806e+06	8085.26	3.44869e+06	6140.94	0.050681	734.471	6859.68	546971	1941.73	57378.5	1690.82	604350	1914.75	161	24.5427	17.3333	15188.3	414.767	82079.5	288.12	24804.1	272.231	106884	284.27	65.9146	58373.2
H24	1	95408	33.5125	1.07527	558	180.197	154.012	2721121	8363.18	2.21403	124516	26620.6	591896	1819.15	195215	3528.78	787110	2067.59	88.2448	4962838	26620.6	1.95648e+06	4664.62	5078681	17869.2	7035156	9998.19	0	0	0	556778	1724.04	69537.3	1406.78	626315	1681.93	14	2.50896	23.9717	21903	432.496	94297.9	289.818	22643.5	409.313	116941	307.183	68.9943	63554.2
H24	2	95408	29.6192	3.24401	709	171.829	136.076	2.01329e+06	7003.28	13.0387	279852	10159.5	634672	2207.72	356714	4722.71	991386	2731.02	99.051	2.12881e+06	10173.1	1.27078e+06	4015.97	2.24192e+06	8839.56	3.5127e+06	6162.04	0.053021	707.742	6318.39	538637	1902.59	72097	1482.12	610734	1840.94	93	13.1171	23.4889	24771.3	499.186	86943.2	302.434	29030.3	384.346	115973	319.478	76.4879	81489
H24	3	95408	38.7283	0.385356	519	167.573	139.6	1.86006e+06	6306.95	1.30147	39661.7	14425	543488	1842.81	126259	2136.5	669747	1891.84	74.2624	2.27788e+06	14519	1.98898e+06	6627.47	2.33299e+06	12250.2	4.32196e+06	8810.34	0.013922	163.784	5568.67	517979	1756.86	87317.3	1537.86	605296	1721.5	9	1.7341	26.7015	24717.9	438.18	94944.5	321.93	25132.9	425.287	120077	339.183	67.335	62652.8
H24	4	95408	28.1294	3.65682	711	174.872	134.068	1.92382e+06	6792.26	19.2886	364750	8951	753550	2660.5	451494	5237.6	1.20504e+06	3261.82	106.095	2.00788e+06	8958.15	1.64728e+06	5024.94	2.09649e+06	8029.19	3.74377e+06	6356.91	0.047985	552.359	5448.69	555455	2032	86881.6	1831.6	642336	2002.37	129	18.1435	22.1233	21902.6	468.622	84254.2	297.47	28698.2	332.916	112952	305.74	76.2131	75988.8
I01	1	95408	26.3949	7.93991	932	171.609	122.322	1.44062e+06	5574.67	29.9847	514379	8120.08	490249	1897.09	562551	5402.68	1.0528e+06	2903.91	106.968	1.83565e+06	8122.89	833258	3093.43	1.89872e+06	7061.94	2.73197e+06	5075.85	0.04021	442.812	5212.75	356828	1403.92	42820.9	1069.33	399649	1358.38	261	28.0043	20.655	19994.9	458.218	74441.8	288.063	29829	286.475	104271	287.607	76.1641	74115.3
I01	2	95408	34.1818	0.909091	550	159.738	132.49	2.14346e+06	7657.91	2.29529	45837.5	9452.8	305083	1089.96	92161	1600.98	397244	1177.13	62.9311	1.259e+06	9469.74	742187	3120.4	1.30882e+06	7509.01	2.05101e+06	4976.36	0.007145	57.683	3821.5	288588	1025.22	46249.3	869.996	334837	1000.56	20	3.63636	25.0322	27609.7	522.084	89193.1	318.659	28391.9	493.211	117585	348.434	71.2987	79406.7
I01	3	95408	29.2096	4.811	582	177.959	125.905	1380765	5191.05	26.6886	401323	7117.79	483752	1818.69	449474	4087.21	933226	2482.24	106.292	1598852	7120.1	930406	3458.49	1.64541e+06	6370.1	2.57581e+06	4884.71	0.03257	316.17	4595	334185	1261.19	49000.8	812.61	383185	1178.03	146	25.0859	26.012	30684.9	558.379	92585.5	348.079	39797	361.887	132382	352.118	87.5881	103708
I01	4	95408	44.4444	1.81406	441	177.636	127.177	1.69903e+06	6323.67	4.80965	115060	11323.7	368221	1370.49	205870	1931.22	574091	1529.77	96.347	2.30592e+06	11328.8	2318151	5936.37	2700951	6796.4	5019102	6370.15	0.003389	27.1122	3786.67	265838	1013.56	74863.5	819.688	340701	963.486	22	4.98866	46.1602	55119.3	565.214	124778	464.413	56628.9	531.224	181406	483.391	101.957	122553
I02	1	95408	30.9651	10.0536	746	194.535	128.097	1539640	5689.26	44.172	850474	9113.62	575898	2128.06	905992	6454.87	1481890	3605.75	128.615	2477124	9116.63	1.02589e+06	3503.71	2.54997e+06	7892.82	3.57586e+06	5806.14	0.055062	632.447	5436.82	340802	1315.66	47098.3	1049.01	387900	1276.27	256	34.3164	23.7713	50720.4	1009.97	91543.2	338.27	65290.6	465.172	156834	381.609	74.2658	161882
I02	2	95408	40.0362	2.71739	552	167.482	131.921	1.50551e+06	5401.88	8.47303	259072	14473	394855	1416.77	308926	4112.05	703781	1989.05	95.1615	2.91468e+06	14497.9	1.03187e+06	3300.57	2.95032e+06	12679	3982183	7302.38	0.028231	374.459	6278.43	332800	1208.44	51613.2	863.424	384414	1146.91	49	8.87681	27.1247	24503.7	427.606	95904.7	344.113	27156.3	361.473	123061	347.799	65.6192	59699.1
I02	3	95408	36.4842	10.6136	603	204.913	132.932	1.70763e+06	6080.51	46.4332	845770	8621.84	743746	2648.33	926622	6093.41	1.67037e+06	3858.5	124.899	2.27568e+06	8624.36	1.30572e+06	4410.9	2.36822e+06	7830.1	3.67394e+06	6138.86	0.057451	653.546	5384.65	411600	1514.01	74596.1	1180.51	486196	1451.11	224	37.1476	27.7923	24936.3	424.702	99903.5	355.736	42093.2	276.802	141997	328.009	74.3537	66958.9
I02	4	95408	38.6243	1.5873	567	166.343	130.299	1.49906e+06	5445.71	5.18341	138447	12642.8	342868	1245.56	199158	2615.4	542027	1542.38	101.083	2704521	12664.5	902390	3592.22	2.77765e+06	9681.7	3.68004e+06	6838.9	0.014077	126.532	4254.62	312708	1130.66	60169	928.705	372877	1092.33	29	5.11464	30.87	34350.8	526.716	114578	416.235	36089.3	473.935	150668	428.738	78.0088	87612.1
I03	1	95408	21.9178	6.9863	730	209.159	124.379	1325694	5045.16	69.2269	1.28452e+06	8783.03	756430	2878.72	1.33423e+06	7449.21	2.09066e+06	4731.32	155.4	2884038	8784.72	1.18528e+06	4268.04	2929682	8270.47	4.11496e+06	6511.59	0.075969	962.711	5998.43	412290	1644.08	53921.1	1397.72	466211	1611.23	325	44.5206	16.4639	19247.4	553.37	70336	267.676	41933.4	234.122	112269	254.075	72.534	85934.9
I03	2	95408	35.2071	2.36686	676	161.625	130.135	1.54739e+06	5628.38	8.06855	328334	19261.8	437120	1589.95	383076	5758.1	820196	2402.07	111.284	4529403	19265.7	1.26458e+06	4664.6	4.58363e+06	16585.3	5848210	10682.3	0.002265	20.8006	4347.33	372454	1353.27	54802.9	1093.23	427257	1313.21	49	7.24852	23.6441	25019.4	500.876	94876.8	345.099	27663.4	415.816	122540	358.878	64.5498	69179
I03	3	95408	38.8254	5.38336	613	192.413	128.17	1.53204e+06	5657.97	31.9596	567374	8403.21	629420	2324.5	663531	4888.93	1.29295e+06	3180.71	135.932	2.41403e+06	8406.16	1.2199e+06	4380.79	2.47584e+06	7696.25	3.69574e+06	6157.93	0.036333	384.136	5004.44	448122	1669.51	107086	1362.07	555208	1599.86	144	23.491	33.1302	31528.3	450.457	97553.1	360.272	42274.3	311.479	139827	343.981	83.5154	79852.8
I03	4	95408	48.9474	2.2807	570	173.902	127.647	1.43762e+06	5331.03	6.98224	143410	9722.1	390087	1446.53	235679	2411.8	625766	1703.28	96.9662	1.99284e+06	9728.09	815004	3322.91	2.07648e+06	7717.85	2.89148e+06	5621.98	0.008053	70.3157	4133	357154	1315.19	93008.6	1101.47	450162	1264.49	41	7.19298	39.4154	36123.4	433.81	107542	398.791	38459.7	393.573	146002	397.403	78.9602	72664.6
I04	1	95408	37.5	5.46875	640	188.382	130.114	1599861	5820.16	30.5484	518044	8027.02	520979	1895.28	581788	4726.2	1.10277e+06	2770.9	130.182	2.20859e+06	8030.46	1.08024e+06	3678.29	2.28488e+06	6974.04	3.36512e+06	5416.2	0.0483	528.776	5182	349776	1299.66	60432.4	999.085	410209	1244.5	150	23.4375	28.6773	27903.9	460.58	102291	372.128	37909.6	307.962	140201	352.281	74.0211	72640.1
I04	2	95408	41.206	1.38191	796	162.571	127.067	1.55156e+06	5779.81	6.39371	245146	18148.9	365712	1362.34	304896	4064.87	670608	1952.55	130.206	5.00086e+06	18179.8	1439539	5413.89	5063010	15802.9	6502549	11091.2	0.015007	136.262	4297.92	310389	1155.69	59761.7	958.242	370151	1118.48	39	4.8995	29.2106	29304.4	474.864	95210.2	354.673	31418.6	418.873	126629	368.694	68.9798	69726.5
I04	3	95408	37.833	7.28242	563	188.215	127.946	1.52238e+06	5632.15	36.5652	673965	8724.62	542335	2006.4	731461	5744.75	1.2738e+06	3203.48	135.32	2.49505e+06	8727.58	1.04248e+06	3694.85	2.5528e+06	7952	3.59529e+06	5960.64	0.042612	471.983	5242.84	357365	1343.87	57875.4	1039.22	415241	1291.12	152	26.9982	25.4345	23564.2	438.538	98755.9	365.354	37114.7	291.491	135871	341.702	65.4815	60924.3
I04	4	95408	51.9071	1.65837	603	173.926	122.632	1.48188e+06	5719.87	4.18945	84630.7	9561.99	295022	1138.75	180537	1666.01	475560	1294.25	86.8505	1.75751e+06	9578.62	866023	2881.44	1.81024e+06	7726.98	2.67627e+06	5003.98	0.013194	112.341	4030.25	266174	1035.77	98200.2	962.714	364374	1015.01	29	4.80929	47.1774	50774.8	509.438	112510	434.274	52217.8	481.871	164728	448.311	88.8919	96348.1
I05	1	95408	28.2225	5.56309	737	181.541	131.836	1.54606e+06	5550.97	32.0544	542016	8003.89	575056	2064.68	593696	5653.81	1.16875e+06	3047.36	133.32	2254951	8006.06	1.08488e+06	3561.01	2.30526e+06	7403.14	3.39014e+06	5503.07	0.047334	606.623	6066.23	413915	1531.54	52718.6	1325.36	466634	1505.09	177	24.0163	18.1618	16022.4	417.588	81462.7	292.483	26457	251.952	107920	281.386	61.7941	54983.7
I05	2	95408	21.197	1.1222	802	155.654	136.895	2.79406e+06	9661.07	6.02009	206160	16209.8	438969	1517.83	243613	6147.05	682583	2075.73	83.129	2849607	16225.9	850407	2702.37	2.87557e+06	15103.1	3.72598e+06	7376.92	0.008907	84.3871	4484.57	406895	1416.66	38433.6	1378.65	445329	1413.3	58	7.23192	12.8789	11569.8	425.23	77213.1	266.981	13496.1	340.545	90709.2	275.847	57.4528	52191.2
I05	3	95408	37.8284	5.42907	571	205.273	131.299	1.41914e+06	5116.11	46.551	846439	8606.83	684603	2468.04	918828	5879.43	1.60343e+06	3697.39	136.214	2477499	8609.33	1.20421e+06	4173.18	2.51182e+06	8193.05	3.71603e+06	6243.98	0.050356	543.378	5107.75	415127	1528.49	92674.4	1183.13	507801	1451.18	195	34.1506	28.1039	23866.4	401.974	94039.7	339.02	40258.3	257.606	134298	309.681	72.8424	62028
I05	4	95408	42.4965	2.24404	713	162.09	127.154	1.70034e+06	6329.73	5.13044	122494	11301.5	433372	1613.28	201591	2731.29	634963	1854.25	74.3826	1779553	11324.4	1.05453e+06	3513.42	1.8536e+06	8889.75	2.90813e+06	5717.32	0.01996	210.726	4997.21	387534	1455.24	79680.2	1247.59	467214	1415.07	49	6.87237	29.8578	27874.3	441.898	104545	389.181	29573.1	400.677	134118	391.659	67.9194	63904.9
I06	1	95408	48.8558	8.3524	874	226.935	131.46	1.86163e+06	6703.15	46.4467	1.34573e+06	13714.4	736971	2653.6	1569288	7780.17	2.30626e+06	4810.43	340.899	9878804	13716.9	2.05978e+06	6375.19	10265668	12008.6	12325444	10463.5	0.036363	777.752	10124.2	528476	1953.16	198600	2011.01	727076	1968.63	119	13.6156	52.701	51441.8	462.035	97386.6	350.658	67825.5	336.263	165212	344.602	106.58	104362
I06	2	95408	39.0418	3.26198	981	175.574	132.654	1.89495e+06	6761.66	8.84106	209959	11241.1	458096	1634.6	327726	3614.3	785822	2118.56	127.218	3.02579e+06	11258.1	990622	3167.16	3.22563e+06	8764.95	4216252	6193.14	0.024367	237.165	4607.06	418433	1506.1	111891	1598.02	530325	1524.6	68	6.9317	34.8422	31980.3	434.465	87505	312.241	34863.7	384.491	122369	329.903	87.4772	80652.9
I06	3	95408	52.7646	3.79147	633	206.604	132.281	2.00919e+06	7189.5	13.8975	322028	10968.2	555412	1987.44	560217	3567.9	1.11563e+06	2555.99	214.471	4.97079e+06	10970.7	1.58234e+06	4316.14	5485440	8298.39	7.06778e+06	6877.72	0.006397	70.0439	5183.25	484290	1771.2	219112	1794.39	703402	1778.35	41	6.47709	62.1277	58150.3	443.041	103893	371.76	63174.5	402.345	167067	382.763	116.56	109382
I06	4	95408	38.6792	2.00472	848	165.443	123.381	1.66396e+06	6383.67	5.22967	127549	11544.7	486799	1867.57	250355	2817.42	737154	2109.05	113.069	2.766e+06	11579.4	1.60818e+06	5463.32	2.98208e+06	8412.36	4590253	7074.49	0.03101	355.689	5429.28	432740	1670.59	118665	1560.27	551405	1645.55	39	4.59906	37.4098	52757.8	667.542	88476.7	339.434	54572.4	614.141	143049	409.274	94.6183	134844
I07	1	95408	23.8958	4.64326	883	181.026	127.481	1.4916e+06	5538.37	37.7576	729570	9146.17	758725	2817.18	791639	6998.22	1.55036e+06	4053.87	121.549	2.3494e+06	9149.15	1.31149e+06	4588.51	2.39878e+06	8616.93	3.71027e+06	6576.15	0.058294	782.371	6352.85	510025	1947.43	68558.4	1768.48	578583	1924.35	274	31.0306	16.3462	14027.7	406.205	73787.5	273.976	26241.9	231.982	100029	261.555	65.3304	56521.8
I07	2	95408	34.8552	3.67483	898	157.861	125.368	1451107	5478.85	8.3531	169516	9605.97	529593	1999.55	251886	3669.35	781479	2343.25	91.0206	1.85074e+06	9624.61	1.02363e+06	3660.76	1.96203e+06	7838.96	2985663	5634.23	0.045826	569.707	5884.57	479947	1822.31	80032.7	1588.2	559980	1784.71	82	9.1314	24.5285	27158.3	524.093	84369	318.546	29769.9	433.673	114139	342.243	67.909	76109.3
I07	3	95408	31.0436	3.96301	757	179.856	127.457	1471959	5466.49	30.4347	565771	8799.3	782742	2906.91	651486	5885.21	1.43423e+06	3774.6	119.914	2.22948e+06	8800.56	1.40986e+06	4989.08	2.27857e+06	8248.23	3.68843e+06	6600.17	0.027647	405.703	6946.12	569635	2151.65	98564.3	1810.49	668199	2093.46	192	25.3633	22.3116	22733.9	482.304	78467	291.407	32838.6	296.648	111306	292.934	69.6259	71690.4
I07	4	95408	35.5247	2.2756	791	153.41	123.639	1.56059e+06	5974.62	6.98407	172149	11667.4	576769	2208.13	257401	4092.46	834170	2573.81	91.9629	2.26847e+06	11676.1	1.2197e+06	4184.93	2.35367e+06	10036.3	3.57337e+06	6793.91	0.009065	84.9809	4437.21	523997	2025.35	85340.3	1748.42	609338	1981.4	60	7.58533	22.9647	19615.4	404.309	85322.9	326.655	21918.2	348.481	107241	330.89	61.5196	53002.6
I08	1	95408	24.972	3.1355	893	175.694	134.412	1706467	6009.47	25.0538	498602	9420.13	834165	2937.58	585280	6710.86	1.41945e+06	3824.17	109.586	2.18147e+06	9422.59	1.31384e+06	4389.79	2.2456e+06	8909.39	3559440	6455.94	0.025419	337.314	6281.32	692143	2477.04	93690.1	2439.26	785833	2472.47	204	22.8443	16.69	14322.8	406.207	76495	269.384	22270.7	255.357	98765.8	266.088	63.9566	55358.2
I08	2	95408	22.3898	2.5522	862	155.397	133.189	1.55778e+06	5536.25	8.57236	211009	11651.4	775499	2756.07	286874	6114.41	1.06237e+06	3236.02	89.7218	2213064	11675.4	1376020	4485.54	2.31068e+06	10299.3	3.6867e+06	6941.34	0.041266	536.006	6148.31	712367	2555.95	74115	2622.23	786482	2562.06	82	9.51276	13.8923	13948.4	475.255	73049.4	259.613	16590.6	353.611	89640	273.046	58.9865	60188
I08	3	95408	20.6986	2.45796	773	166.15	131.468	1.58825e+06	5718.43	21.0298	410138	9231.48	838839	3020.2	475480	6489.28	1.31432e+06	3744.35	117.698	2.29605e+06	9233.98	1429990	4855.41	2343653	8824.43	3773643	6737.43	0.021617	286.225	6267.34	710368	2591.66	69483.6	2207.43	779852	2552.08	138	17.8525	13.8519	10688.9	365.258	71665.9	258.03	17534.8	239.312	89200.7	254.123	62.8335	48858.1
I08	4	95408	17.6678	0.942285	849	145.155	128.758	1.5582e+06	5728.3	6.16351	128729	9886.13	745437	2740.4	180534	5211.44	925971	3019.54	91.5713	1.91444e+06	9896.01	1.53082e+06	4709.19	1.96605e+06	9293.81	3.49687e+06	6516.54	0.016734	211.953	5995.25	688913	2568.66	52031.4	2374.74	740944	2554.01	57	6.71378	10.2904	9235.12	424.804	71511.2	262.892	11237.3	324.383	82748.5	269.838	53.9644	49337.7
I09	1	95408	12.8259	2.50261	959	163.424	135.086	1.62272e+06	5686.07	20.6011	402157	9240.23	856032	2999.56	447132	7468.56	1.30316e+06	3774.51	111.399	2.17593e+06	9245.71	1421848	4453.97	2.21851e+06	8899.36	3.64035e+06	6403.21	0.049635	677.113	6457.34	727964	2621.17	46195.2	2718.18	774159	2626.76	177	18.4567	8.18554	7008.18	405.261	65574.1	229.773	13422.8	224.205	78996.9	228.808	59.9954	52040.3
I09	2	95408	11.3082	0.776053	902	145.752	132.321	1.528e+06	5466.05	6.37545	174112	12926.9	786066	2811.96	212410	7485.91	998477	3242.66	100.274	2.74822e+06	12973	1.55402e+06	5241.69	2.78286e+06	12442	4336885	8337.91	0.041453	473.761	5409.84	734263	2637.42	39019.1	2566.85	773282	2633.76	57	6.31929	7.09019	8534.71	569.78	66263.7	237.042	10514.2	370.55	76777.9	249.345	58.755	72665.9
I09	3	95408	17.0644	2.2673	838	172.803	128.984	1.43233e+06	5256.36	34.3485	719986	9921.86	943695	3463.16	767470	8290.44	1.71116e+06	4687.25	125.06	2.62171e+06	9923.03	1.52196e+06	5098.34	2.64923e+06	9657.37	4.17119e+06	7281.55	0.033477	584.906	8270.3	724942	2760.11	55621	2335.14	780563	2724.78	230	27.4463	9.68322	8405.23	410.872	67815.3	248.868	19594.9	211.671	87410.2	239.436	53.7725	47287.6
I09	4	95408	20.6019	0.925926	864	140.813	123.859	1.50332e+06	5745.16	5.60672	101197	8543.52	667281	2550.11	156621	4372.8	823902	2769.56	81.9768	1.48005e+06	8545.99	1.26444e+06	4147.56	1.51138e+06	8074.18	2.77582e+06	5641.33	0.009408	138.373	6961.88	623514	2412.03	57328.6	2318.84	680842	2403.89	59	6.8287	11.3488	8963.55	373.86	70222.7	268.366	10793	301.335	81015.6	272.335	51.3445	41014.3
I10	1	95408	36.1683	6.26679	1117	182.407	135.241	2.20543e+06	7719.01	16.5687	353696	10104.6	816767	2858.68	513608	5154.49	1.33037e+06	3452.31	99.7758	2.13175e+06	10113.2	1.30771e+06	4523.36	2.33328e+06	8175.31	3.64099e+06	6337.58	0.052312	755.865	6839.48	719314	2523.54	152407	2428.05	871721	2506.31	185	16.5622	32.0518	31495.8	465.133	94927.8	332.247	36726.6	368.583	131654	341.642	86.3361	85448.9
I10	2	95408	30.321	2.0214	841	156.396	128.974	1.41751e+06	5202.37	5.30078	111087	9919.72	703610	2582.31	213987	3693.66	917597	2777.17	74.0468	1.55416e+06	9934.99	1.27436e+06	4206.28	1.68773e+06	8063.07	2.9621e+06	5782.15	0.019394	222.875	5439.53	659762	2442.38	100767	2176.22	760529	2403.43	60	7.13436	22.3929	19609.3	414.504	81533.8	299.236	21250.7	366.812	102785	311.085	71.1835	62796.8
I10	3	95408	30.43	5.29217	907	186.524	132.013	1.54435e+06	5537.41	33.4576	733165	10372.5	998274	3579.4	839856	7292.89	1.83813e+06	4664.65	121.273	2.65837e+06	10376	1.69592e+06	5758.86	2727725	9690.1	4.42364e+06	7680.15	0.042507	591.425	6585.86	732809	2684.67	121489	2342.29	854298	2630	250	27.5634	22.7336	21880.8	455.589	87604.4	314.113	33064.8	287.118	120669	306.224	72.1112	69963.7
I10	4	95408	33.3726	2.00472	848	153.87	124.964	1.40353e+06	5316.32	5.6779	123641	10307.5	719496	2725.33	236010	3864.83	955505	2939.39	75.025	1.63582e+06	10320.6	1.44338e+06	4912.6	1.74747e+06	8558.17	3.19085e+06	6407.34	0.016905	198.39	5554.93	660403	2524.76	112625	2280.66	773028	2486	64	7.54717	23.3435	22018.6	446.48	84102.4	318.565	23874.2	390.958	107977	332.165	67.2935	64137.1
I11	1	95408	35.8194	1.57017	1019	174.162	144.284	1.76855e+06	5802	3.74494	123298	15584.3	1.07068e+06	3512.53	280389	4441.97	1.35107e+06	3671.98	105.713	3.48581e+06	15608.1	4.92978e+06	12653.1	3.72602e+06	12956.3	8655794	12781.8	0.010594	154.381	6898.05	929349	3080.25	154201	2808.65	1.08355e+06	3038.44	36	3.53288	26.4055	24767.4	443.978	94086.1	308.664	25998.6	411.875	120085	326.37	71.4179	67507.2
I11	2	95408	28.714	0.776053	902	161.78	139.257	1.57468e+06	5352.46	4.23543	223259	24951	878766	2987	326466	6860.96	1.20523e+06	3526.33	173.502	9152040	24968.4	2.49692e+06	9320.04	9316610	22058.3	11813532	17114.3	0.003765	39.7841	5001.43	838312	2843.14	101713	2661.68	940025	2822.32	22	2.43902	18.3607	16112.4	415.382	81036.4	275.449	17544.7	368.716	98581	288.434	60.6648	53798.5
I11	3	95408	40.0962	1.25	1040	219.093	171.331	2.29138e+06	6330.49	3.39397	102631	14313.6	1.20376e+06	3325.69	425876	4220.65	1.62964e+06	3520.79	159.99	4838732	14315.8	2.97706e+06	5559.4	5.83823e+06	9580.87	8815292	7699.86	0.009764	279.2	13534.6	1.16544e+06	3253.52	308909	3435.58	1.47435e+06	3290.05	22	2.11538	44.6741	45787.3	485.139	114571	316.531	47028.3	466.075	161600	349.131	109.251	112635
I11	4	95408	17.9444	0.42123	1187	161.423	144.252	1.76397e+06	5788.25	4.85985	158560	15443.6	965021	3166.59	232448	6407.84	1.19747e+06	3511.37	108.673	3548765	15457.3	1.64352e+06	5229.12	3.58693e+06	14896.4	5230452	9422.64	0.007931	111.432	6650.74	933310	3067.03	75668.4	2832.22	1.00898e+06	3048.08	53	4.46504	12.3293	10523.8	404.03	76690.8	251.651	12212.1	336.649	88902.9	260.692	64.5459	55781.5
I12	1	95408	22.0269	1.75801	967	147.948	122.944	1.58903e+06	6117.87	10.1811	206640	9607.25	543328	2091.85	261865	4957.38	805193	2576.14	95.2938	1.9362e+06	9617.53	1.11835e+06	4120.42	1.99251e+06	8836.55	3.11087e+06	6260.51	0.034515	453.953	6225.63	474778	1837.78	55548.7	1723	530326	1825.05	103	10.6515	15.0888	12332.4	386.876	69113.4	266.092	15471.8	292.899	84585.2	270.622	65.4237	53876.7
I12	2	95408	24.1414	2.82828	990	147.893	122.639	1.40899e+06	5438.25	9.27228	217595	11108.1	516643	1994.07	274565	5146.15	791208	2532.33	100.619	2.3643e+06	11122.4	1.13153e+06	3317.95	2.47491e+06	9301.09	3.60644e+06	5940.23	0.0258	298.112	5469.45	454402	1811.84	51838.9	1629.14	506241	1791.27	91	9.19192	16.2606	16152.1	470.187	72823.6	281.075	19021.4	356.517	91845	293.957	64.145	64624.1
I12	3	95408	16.8339	4.57079	897	175.514	126.384	1.47019e+06	5506.27	37.1551	669116	8524.32	697408	2611.99	713086	6870.29	1410494	3803.97	123.808	2.22995e+06	8525.53	1.16744e+06	4064.36	2.27925e+06	7950.61	3446692	6005.58	0.037687	542.449	6813.16	496073	1920.27	42228	1658.9	538301	1896.83	269	29.9889	12.7676	15049	557.924	67412.4	252.479	27061	260.721	94473.3	254.786	72.6755	87124.5
I12	4	95408	26.81	3.61991	884	151.092	123.576	1462025	5600.12	11.4593	255410	10550.1	523663	2005.83	309656	5326.96	833320	2610.65	107.479	2.39885e+06	10564.6	1.06656e+06	3457.47	2.49334e+06	9048.15	3.5599e+06	6095.28	0.034153	368.741	5110.61	459066	1797.23	49825.4	1544.58	508891	1768.9	94	10.6335	16.4155	13693.9	394.867	76434	292.772	17316.7	297.895	93750.6	293.705	57.3266	48440.8
I13	1	95408	34.8223	1.21827	985	154.475	126.659	1.4603e+06	5457.35	2.28647	52686.4	10907.1	413685	1546	131236	2233.26	544922	1669.76	102.264	2357931	10914	818190	2591.45	2.47318e+06	8614.62	3.29137e+06	5459.97	0.002458	22.433	4320.6	404444	1517.71	77734	1451.66	482178	1506.66	22	2.2335	25.6879	22969.3	423.248	78591	293.706	23638	402.25	102229	313.251	71.4943	64414.2
I13	2	95408	30.4515	0.768492	1041	152.906	126.789	1.50316e+06	5611.76	2.37218	62436.1	12458.5	436371	1629.11	138015	2501.41	574386	1778.1	70.2037	1.8536e+06	12497.8	960419	2978.44	1.88543e+06	10950.9	2845853	5753.52	0.012234	119.253	4614.19	418138	1572.19	77220	1511.02	495358	1562.33	35	3.36215	23.7677	22001.4	438.168	76989.2	287.425	22748.6	412.301	99737.8	308.754	76.0098	70840.2
I13	3	95408	40.7407	0.569801	1053	153.743	122.748	1.45982e+06	5629.43	1.06042	48767.1	21768.5	386262	1489.52	134344	2051.61	520606	1602.84	73.8732	3.41656e+06	21891.7	745616	2779.39	3.5359e+06	14250	4281521	8291.09	0.008208	99.5992	5743.56	381069	1470.23	85188.6	1355.58	466258	1447.85	15	1.4245	29.9362	26591.2	420.453	86344.1	332.964	26956	411.652	113300	348.828	71.3337	63759.9
I13	4	95408	29.2089	0.507099	986	149.76	124.001	1.5393e+06	5875.92	1.81417	48941.3	12769.6	413885	1579.91	122151	2244.6	536036	1694.24	88.8467	2.40374e+06	12806.3	1347081	5139.57	2.59018e+06	8856.83	3.93726e+06	7099.92	0.01225	187.686	7252.2	394564	1506.17	71053.1	1435.66	465617	1494.97	20	2.0284	24.0642	25007.2	491.893	83023.7	316.923	25618.1	470.749	108642	343.382	79.9606	83916
I14	1	95408	20.6349	2.05416	1071	150.893	131.178	1630908	5885	6.53621	182241	13197.6	1.02527e+06	3699.59	283909	6816.25	1.30918e+06	4106.81	85.0634	2.37567e+06	13219.6	1.72965e+06	5449.82	2.56311e+06	11350.4	4292761	7902.8	0.025366	379.252	7076.98	966866	3531.38	94935.4	3598.46	1.0618e+06	3537.27	82	7.6564	13.4556	13242.1	465.835	71609.3	258.396	15323.1	367.885	86932.3	272.702	61.3098	61535.8
I14	2	95408	23.2334	2.78373	934	154.484	132.767	1.59904e+06	5700.93	7.11688	187989	12503.2	1.10526e+06	3940.47	304558	6638.13	1.40981e+06	4319.7	76.154	2.01411e+06	12519	1.81332e+06	5629.21	2.14699e+06	11092.6	3960307	7679.8	0.025707	417.989	7696.46	1.03253e+06	3738.18	115312	3754.62	1.14784e+06	3739.83	87	9.31477	14.8825	13523.3	430.116	71324.7	254.288	15779.6	343.931	87104.3	266.889	61.7027	56547.4
I14	3	95408	26.5928	2.40074	1083	154.244	129.103	1.63512e+06	5995.02	9.64957	228119	11190	1179355	4323.99	352710	6640.67	1.53206e+06	4701.6	87.0243	2.05769e+06	11192.2	1.94475e+06	6211.45	2.18535e+06	10143.2	4130102	7814.15	0.007864	135.308	8143.88	1.08398e+06	4048.93	124343	3781.18	1.20832e+06	4019.64	120	11.0803	15.7117	13136.8	395.769	82324.3	301.834	16393.1	308.642	98717.4	302.944	55.4092	46912.8
I14	4	95408	28.3217	4.1958	1144	155.134	127.116	1.70718e+06	6357.05	10.4504	269589	12210.9	1.10879e+06	4128.82	406959	6875.41	1.51575e+06	4624.86	88.4172	2.28223e+06	12218	2.19839e+06	6350.86	2.54161e+06	10159.2	4739995	7948.57	0.018765	306.184	7723.5	963008	3730.2	121352	3607.67	1.08436e+06	3716.07	135	11.8007	18.3971	16115.2	414.632	81915.6	305.03	19556.6	330.401	101472	309.612	61.9847	54815.8
I15	1	95408	31.5305	4.71807	869	172.152	137.713	1.72655e+06	5934.48	11.5563	440278	18033.6	930909	3199.71	570770	7844.86	1.50168e+06	4128.98	112.534	4.2949e+06	18065.4	2.37035e+06	6790.08	4.52722e+06	14432.9	6897570	10407.3	0.034591	455.337	6230.93	766665	2696.68	119329	2636.05	885994	2688.35	89	10.2417	24.0665	28602.8	562.566	89402.4	307.293	32000.9	439.831	121403	333.807	74.0887	89146.9
I15	2	95408	26.849	3.64742	987	170.421	139.766	3.00709e+06	10184.1	11.3708	250660	10434.5	871435	2951.28	356596	5506.18	1.22803e+06	3410.85	94.0403	2.07553e+06	10447	1.70324e+06	5300.5	2194151	9137.5	3.89739e+06	6941.51	0.037082	477.245	6091.9	757397	2596.49	104674	2570.49	862070	2593.3	119	12.0567	19.5299	17298.3	419.256	78121	264.571	20995.2	324.185	99116.1	275.295	70.0871	62548.6
I15	3	95408	40.3974	5.62914	906	168.733	130.099	1.61362e+06	5870.9	13.0415	269215	9771.19	896258	3260.9	412247	5050.86	1.30851e+06	3670.74	97.505	2.01388e+06	9776.52	1.82033e+06	5619.44	2.20939e+06	8080.04	4.02972e+06	6745.74	0.02231	291.292	6180.11	753822	2820.3	135235	2598.07	889057	2784.08	121	13.3554	26.1426	24281.5	439.646	92346	335.987	28585.1	350.225	120931	339.247	62.7608	58744.6
I15	4	95408	24.5989	5.5615	935	174.006	132.287	1.68995e+06	6046.9	24.3719	484129	9402.62	984251	3521.8	583731	6623.08	1.56798e+06	4265.34	106.782	2.12223e+06	9407.38	1.69379e+06	5490.38	2.24068e+06	8555.9	3934476	6897.87	0.05966	868.414	6890.06	774926	2860.46	94907	2573.63	869833	2826.09	213	22.7807	18.3394	18914.6	488.189	79975.6	286.165	26960.3	305.895	106936	290.895	70.8658	74193.4
I16	1	95408	24.2056	1.96262	1070	173.936	150.599	4.89101e+06	15372.8	5.40453	104041	9112.23	747882	2350.65	191655	3887.3	939537	2556.82	91.5507	1764416	9122.54	1.73387e+06	3224.61	2.04654e+06	6514.69	3.78041e+06	4437.93	0.015042	164.783	5185.5	686197	2254.07	75609.1	2309.81	761806	2259.49	63	5.88785	18.049	17239.7	452.119	82155.8	258.222	18967.7	384.718	101123	275.194	72.3028	69619.6
I16	2	95408	12.5841	2.59366	1041	152.777	129.729	1.68761e+06	6157.57	10.7601	261948	11523.3	742608	2709.56	321214	6596.89	1.06382e+06	3296	93.8892	2.2881e+06	11535.5	1.48881e+06	4579.16	2.41686e+06	9882.35	3.90566e+06	6855.78	0.030803	438.174	6733.27	646299	2416.25	50734.7	2167.12	697033	2396.2	119	11.4313	12.6148	14510.8	544.489	65356.7	238.467	17945.1	368.546	83301.9	258.091	96.8585	113033
I16	3	95408	18.3365	1.89036	1058	146.419	126.36	1.49677e+06	5606.91	8.67231	186180	10161.9	759989	2846.93	246092	5807.19	1.00608e+06	3252.47	89.8565	1.92967e+06	10165.1	1.42169e+06	4577.11	1.99047e+06	9466.48	3.41215e+06	6550.84	0.010398	158.295	7206.19	689390	2628.32	59976.7	2451.59	749366	2613.24	102	9.64083	11.635	10687.1	434.783	67635.3	253.362	13516.9	318.966	81152.1	262.35	59.7926	55813.4
I16	4	95408	10.3061	2.65306	980	152.828	127.427	1.58008e+06	5869.4	17.947	355866	9385.81	792792	2944.93	393888	7340.13	1.18668e+06	3675.43	97.4773	1.93457e+06	9394.14	1.31551e+06	4542.68	1.98771e+06	8804.69	3.30322e+06	6409.73	0.05266	658.44	5918.56	675180	2551.51	35278.2	2361.13	710459	2541.33	180	18.3673	7.7923	6983.39	424.206	62094.3	230.657	12801.6	238.56	74895.9	231.97	71.2969	64828.1
I17	1	95408	34.806	2.15517	928	167.198	138.325	1.62897e+06	5574.29	5.31951	160021	14239.1	1.14931e+06	3932.9	337498	5533.05	1.48681e+06	4209.22	84.8673	2.55658e+06	14259.2	2.06359e+06	5786.8	2.77982e+06	11097.1	4843415	7977.91	0.016322	250.341	7259.9	1.08836e+06	3779.84	174676	3611.76	1.26303e+06	3755.67	58	6.25	23.5917	21356.7	428.5	86652.4	296.522	23079	378.364	109731	310.655	64.9624	59396.5
I17	2	95408	32.4691	5.30864	810	174.617	140.272	1.76695e+06	5962.52	12.775	284209	10530.6	1.13372e+06	3825.69	430213	5929.22	1.56393e+06	4239.43	88.2685	1.96517e+06	10538.3	1.86447e+06	5746.49	2.14822e+06	9004.46	4.01268e+06	7127	0.029371	409.893	6605.95	1.01034e+06	3464.86	140160	3147.56	1.1505e+06	3422.82	117	14.4444	22.1519	21058.5	449.979	90843.5	306.548	25281.2	348.427	116125	314.785	65.3611	62787.3
I17	3	95408	27.2727	1.77096	847	158.613	134.99	1.93794e+06	6795.41	5.69522	139005	11553.1	1.14193e+06	4004.19	277280	5555.97	1.41921e+06	4235.3	96.1835	2.35101e+06	11570	1.83442e+06	6694.95	2.50766e+06	10302.6	4342075	8392.11	0.018411	234.066	6017.77	1.09849e+06	3842.4	137357	3636.87	1.23584e+06	3818.42	50	5.90319	18.3688	16240	418.487	79145.8	277.525	18010.9	360.892	97156.8	289.941	64.4486	57522.9
I17	4	95408	27.931	5.51724	870	184.762	136.314	1.77847e+06	6175.65	31.035	769701	11739.4	1.24797e+06	4333.53	896532	8759.13	2.1445e+06	5494.01	111.886	2776346	11745.6	1.90409e+06	6020	2895571	10809.4	4799664	8216.21	0.057193	858.72	7107.04	996580	3596.05	130604	3354.43	1127184	3566.28	241	27.7011	18.1563	17305.5	451.165	84103.6	292.046	28134.9	274.878	112238	287.544	62.2321	60000.8
I18	1	95408	5.99769	0.461361	867	137.054	129.026	1.40365e+06	5149.42	4.18639	206615	23361.4	841149	3085.84	225943	13321.5	1.06709e+06	3685.42	164.659	8.13844e+06	23395.5	3.95378e+06	11229.4	8176869	22776.8	12130646	17059.2	0.008403	105.802	5960.2	760110	2809.88	18937.1	2350.8	779047	2796.6	22	2.53749	3.87902	5825.23	710.833	57908	212.441	7133.46	420.585	65041.5	224.634	61.2525	94898.9
I18	2	95408	13.6364	0.935829	748	140.491	122.333	1.47135e+06	5693.1	7.79436	235578	14306.4	806224	3119.52	301550	7861.12	1.10777e+06	3732.33	135.244	4.09347e+06	14326.8	1.99398e+06	5813.76	4.17612e+06	13656.8	6170100	9510.5	0.020814	274.295	6238	733779	2897	65228.6	2958.45	799007	2901.92	43	5.74866	10.523	13199.2	593.723	64644.9	250.13	15808.8	412.121	80453.7	271.066	74.5842	95008.4
I18	3	95408	3.64706	0.117647	850	131.531	125.347	1.60199e+06	6049.57	2.92861	73007.5	11800	958865	3620.95	97445.4	7458.67	1.05631e+06	3801.38	85.4631	2.13507e+06	11825.3	1.269e+06	4311.27	2260441	10518.7	3.52944e+06	6930.78	0.013261	169.728	6058.57	947910	3593.74	21042.3	3545.2	968953	3592.67	29	3.41176	3.27053	4370.67	632.568	56525.3	213.456	5351.05	409.581	61876.3	222.677	86.2555	117403
I18	4	95408	7.79537	0.609013	821	136.488	122.707	1.48641e+06	5733.87	8.91282	159686	8480.63	1.02422e+06	3950.94	198481	6817.25	1.2227e+06	4240.35	107.289	1.92455e+06	8490.83	1.50798e+06	4942.06	1.94923e+06	8379.03	3.45722e+06	6428.87	0.028916	309.43	5065.24	980531	3843.88	40378.2	3761.11	1.02091e+06	3840.54	68	8.28258	4.88161	4818.71	467.244	58667.2	226.31	7902.54	271.43	66569.8	230.866	59.1828	59546.3
I19	1	95408	38.6635	2.02864	838	170.365	133.267	1.56655e+06	5564.17	5.64285	170198	14276.9	868229	3083.82	346480	4420.81	1.21471e+06	3374.96	92.3671	2.79176e+06	14306.6	1.62866e+06	4869.93	3.07293e+06	10227.1	4.70159e+06	7405.22	0.022855	313.015	6482.71	818951	2944.64	169797	2653.82	988748	2890.25	51	6.08592	31.7378	36118	538.671	94576.6	335.923	37894.7	483.507	132471	368.06	80.2523	92097.3
I19	2	95408	27.9465	8.26245	823	190.05	134.693	1.72034e+06	6045.69	33.413	731146	10357.7	1.12057e+06	3937.95	847420	7246.14	1.96799e+06	4901.54	110.261	2.41395e+06	10363	1.69678e+06	5494.34	2.51517e+06	9523.84	4.21195e+06	7351.79	0.076692	1149.41	7094.2	870611	3177.07	123952	2333.58	994563	3040.12	249	30.2552	22.9396	58987.8	1217.17	86895.8	305.373	70218.1	600.423	157114	391.313	78.8468	208665
I19	3	95408	39.7122	2.15827	695	170.144	133.059	1.54655e+06	5501.7	6.7208	181842	12807.1	946792	3368.12	380835	4860.89	1.32763e+06	3693.49	108.528	2.93765e+06	12812.6	1.35124e+06	4360.8	3.11826e+06	10638.3	4469500	7412.39	0.006534	93.8558	6799.33	920118	3295.47	200299	3120.77	1.12042e+06	3262.82	43	6.18705	30.3655	26860	418.699	92629.1	329.52	29081	371.183	121710	338.601	74.255	66084.2
I19	4	95408	25.2511	4.16069	697	175.145	136.571	1.84849e+06	6406.73	24.2411	512451	10006.4	1.07365e+06	3721.19	603738	7408.41	1.67739e+06	4533.27	119.706	2.53153e+06	10010.3	1.84751e+06	5888.97	2.61214e+06	9460.86	4.45964e+06	7560.99	0.0315	418.295	6285.73	877404	3109.89	94413.6	2937.38	971817	3092.25	141	20.2296	14.7552	11832.3	379.58	79091.5	274.125	20296.3	249.054	99387.8	268.603	55.5507	44863.2
I20	1	95408	2.59259	0.37037	810	150.369	137.556	1.65947e+06	5710.42	9.46571	252692	12636.2	1.22943e+06	4230.61	284994	10528.4	1.51442e+06	4767.24	147.319	3.93408e+06	12640.4	1.80511e+06	5466.86	4.0838e+06	12046.6	5888914	8800.03	0.008743	143.264	7756.71	1.18994e+06	4133.33	24389.6	4301.37	1.21433e+06	4136.58	52	6.41975	3.55592	5840.1	777.4	54350.8	187.027	8606.73	317.954	62957.6	198.184	135.714	224306
I20	2	95408	4.84914	0.323276	928	150.447	128.978	1.80354e+06	6618.93	14.8093	386549	12355.1	1.07994e+06	3963.37	450182	9925.14	1.53013e+06	4814.15	173.645	4.53589e+06	12364.5	1.58808e+06	5587.36	4569848	12168.2	6.15793e+06	9333.24	0.029549	450.157	7211	1.03266e+06	3805.1	66844.5	4568.22	1.09951e+06	3844.14	79	8.51293	6.66558	6314.29	448.398	51757.7	189.949	11104.5	244.82	62862.2	197.78	134.209	128085
I20	3	95408	1.18265	0	761	137.621	130.736	1.5963e+06	5779.57	5.16635	161372	14785	1.34029e+06	4852.65	177496	12204	1.51778e+06	5220.39	157.207	4911168	14787.3	1950654	6030.96	4911168	14787.3	6861822	10467.1	0.001929	33.659	8257.67	1319555	4805.5	16705.4	4446.72	1.33626e+06	4800.66	25	3.28515	1.71797	1886.02	519.646	47035.2	170.296	3420.29	235.168	50455.4	173.541	145.211	159442
I20	4	95408	3.31492	0.138122	724	146.084	133.633	1.78461e+06	6321.27	7.77683	156850	9546.8	1.16032e+06	4109.99	198452	7544.99	1.35877e+06	4402.74	127.631	2576169	9554.23	1.84601e+06	5343.36	2.57951e+06	9534.48	4.42552e+06	7184.02	0.021579	305.465	6700.52	1.11595e+06	4010.89	44383.6	4227.6	1160338	4018.77	44	6.07735	4.67394	5314.46	538.211	51059.9	180.86	7810.36	296.944	58870.3	190.753	139.005	159079
I21	1	95408	35.2651	1.10974	811	171.919	142.333	1.85606e+06	6172.53	4.03714	132632	15550.7	1082239	3599.11	295571	4728.8	1.37781e+06	3793.52	95.5041	3.15208e+06	15622.5	1882492	6636.74	3248220	14063.3	5130712	9969.95	0.034724	506.785	6908.28	1.04722e+06	3474.03	166368	3017.61	1.21359e+06	3403.46	34	4.19236	25.5938	26119.8	483.072	98830.7	328.672	27469.7	439.485	126300	347.742	69.8282	72204.8
I21	2	95408	26.1438	3.52941	765	182.57	146.329	2.12224e+06	6865.03	19.477	415744	10103.7	1.20162e+06	3887	527451	6889.08	1.72907e+06	4482.92	102.507	2.18961e+06	10110.9	2124857	5942.45	2.27437e+06	9423.21	4399230	7345.14	0.058786	889.032	7158.44	985703	3309.82	118897	3127.01	1.1046e+06	3289.12	145	18.9542	17.3968	16432.4	447.103	89153.3	288.393	22910.9	299.241	112064	290.546	63.279	60499.2
I21	3	95408	43.7401	1.58479	631	176.67	139.4	1.76984e+06	6009.62	6.17223	212959	16331.7	1.2332e+06	4187.44	467400	5936.22	1.7006e+06	4556.36	129.759	4.47878e+06	16338	2.2858e+06	6376	4.67622e+06	14499.9	6.96202e+06	10223.2	0.00315	23.2779	3497.5	1180662	4052.99	257309	3865.3	1.43797e+06	4018.08	30	4.75436	31.453	28180.2	424.091	96136.1	326.437	30234.1	383.988	126370	338.578	70.3825	63365.1
I21	4	95408	28.036	5.54723	667	186.896	140.957	1.99291e+06	6692.33	28.6341	667891	11040.8	1336552	4488.23	790944	8149.66	2.1275e+06	5388.21	111.521	2602521	11046.2	2151002	6338.91	2.72613e+06	10157.1	4.87713e+06	8025.15	0.058214	912.185	7417.11	1.05576e+06	3724.46	123774	3258.93	1.17954e+06	3669.45	171	25.6372	18.3412	17862.4	460.986	90852.7	305.09	28376	292.378	119229	301.965	62.6561	61647.3
I22	1	95408	32.7692	2.15385	650	186.401	141.685	1.67839e+06	5607.2	5.34879	146295	12946.4	892729	2982.45	329127	3483.95	1.22186e+06	3102.76	86.7166	2369487	12933.9	1.49371e+06	5027.64	2.65018e+06	6702.52	4.14389e+06	5983.96	0.013192	511.433	18351.4	853320	2849.4	176926	2367.35	1.03025e+06	2753.13	40	6.15385	39.5825	71564.4	855.797	94315.4	315.091	73299.2	775.905	167615	425.637	118.22	216588
I22	2	95408	21.8373	5.12048	664	215.781	141.04	1.73583e+06	5825.61	61.0036	1.3841e+06	10739.6	1.31836e+06	4424.56	1467593	9294.41	2.78596e+06	6111.35	147.645	3.35144e+06	10744.6	1.87467e+06	6050.16	3.4013e+06	10379.6	5.27597e+06	8275.46	0.132294	1907.93	6826.54	927527	3202.64	109038	2823.88	1.03656e+06	3158.08	274	41.2651	14.9866	16015.5	505.842	79607.2	267.169	36480.6	231.035	116088	254.653	65.6675	71122.7
I22	3	95408	40.2821	1.41066	638	163.157	127.393	1.51018e+06	5611.22	4.67335	190896	19335.1	857788	3187.21	367670	4866.27	1.22546e+06	3555.25	106.485	4.3497e+06	19335.1	1.39766e+06	4878.41	4602180	13547.2	5.99984e+06	9581.14	0	0	0	833007	3104.32	173299	2732.16	1.00631e+06	3033.17	28	4.38872	31.4047	27030.2	407.41	92898.2	345.173	28497.6	377.178	121396	352.189	75.7885	65572.8
I22	4	95408	21.2625	4.65116	602	172.7	139.333	1.79729e+06	6105.79	20.2508	406469	9500.85	1.11474e+06	3787	493481	7000.55	1.60822e+06	4407.88	113.735	2.28391e+06	9505.2	1.83853e+06	5740.86	2.4192e+06	8690.77	4257728	7112.61	0.043031	638.267	7020.93	958280	3318.59	77213.5	3021.16	1.03549e+06	3294.4	107	17.7741	14.297	15371.3	508.911	86031.3	292.267	22033.1	312.564	108064	296.188	63.4429	69521.8
I23	1	95408	31.0105	0.87108	574	164.365	140.408	1.83343e+06	6180.86	2.14407	51455.8	11359.9	705230	2377.47	153326	3029.48	858556	2472.5	81.6361	1.96385e+06	11386.8	1.35296e+06	3167.53	2.05096e+06	9689.58	3403917	5328.61	0.011008	139.313	5990.46	687849	2346.58	102406	2212.28	790255	2328.26	15	2.61324	21.8159	28341.8	614.939	105143	354.458	29030.7	573.599	134174	386.398	67.986	89696.5
I23	2	95408	24.1532	5.30192	679	167.808	133.533	1.76451e+06	6254.79	20.2778	393776	9191.89	882856	3129.52	463018	6394.44	1.34587e+06	3796.37	88.7169	1.72351e+06	9195.7	1.4529e+06	4603.6	1.80734e+06	8280.74	3.26024e+06	6106.93	0.033423	438.265	6206.78	714237	2623.96	65365.7	2233.41	779602	2586.04	155	22.8277	14.5496	13395.5	435.799	76567	271.412	20263.2	279.842	96830.1	273.134	56.7753	52927.2
I23	3	95408	33.8073	0.315956	633	181.779	155.409	3451021	10511.1	1.79317	84947.5	22423.6	800924	2439.46	197883	3551.96	998806	2600.84	94.3138	4477683	22472.7	1.37795e+06	4303.85	4.5483e+06	19555.6	5926249	10721.4	0.005336	63.6844	5649.71	789773	2404.34	113817	2176.52	903590	2373.05	12	1.89573	24.5959	27033.4	520.253	97114.2	295.791	27643.9	496.202	124758	324.864	69.9664	77972.1
I23	4	95408	31.7972	2.61137	651	171.477	137.641	1.93471e+06	6653.42	10.7408	203448	8965.91	882630	3035.34	324572	4540.6	1.2072e+06	3332.35	91.7602	1.73875e+06	8969.34	1.67181e+06	5410.61	1.82135e+06	8149.72	3.49316e+06	6560.25	0.032105	520.219	7669.9	778322	2698.95	126737	2466.11	905058	2663.73	76	11.6743	23.4956	21881.6	440.828	92791.5	319.107	25652.5	358.865	118444	326.952	71.0108	66630.7
I24	1	95408	34.1253	1.07991	463	171.194	140.35	1.74031e+06	5869.36	3.04453	88295.5	13727.6	366000	1234.37	140167	2151.05	506166	1399.53	87.9828	2.5538e+06	13739.4	947585	3292.37	2679842	9278.83	3627427	6290.79	0.004236	44.6532	4990	345182	1162.94	49261.1	861.861	394443	1114.32	16	3.45572	28.0081	28336.2	478.889	93504.3	315.352	29258.4	449.01	122763	339.433	79.387	81066
I24	2	95408	22.8947	5.92105	760	175.414	132.442	1.97676e+06	7064.89	28.9985	527054	8603.12	603893	2158.3	571347	6293.37	1.17524e+06	3171.31	117.67	2.13999e+06	8608.38	1.21771e+06	4066.5	2.20395e+06	7815.72	3421659	5884.82	0.060304	669.14	5252.29	403573	1476.2	38542.9	1357.83	442116	1465.06	187	24.6053	15.3363	15062.4	464.888	76183.2	272.277	24605.6	271.03	100789	271.972	63.7845	63371
I24	3	95408	41.2993	0.928074	431	165.019	132.306	1.74829e+06	6254.78	3.33537	69761.3	9900.27	400022	1431.14	137163	1984.67	537185	1540.87	71.5223	1.49937e+06	9923.01	1.07259e+06	3677.02	1.53854e+06	8578.43	2.61113e+06	5543.21	0.017275	194.075	5317.67	367294	1316.84	68969.7	1081.93	436264	1273.14	20	4.64037	29.8877	29554.7	468.07	98311.5	351.724	30524.1	441.665	128836	369.554	70.6054	70289.5
I24	4	95408	22.0423	4.60772	803	181.097	133.297	1.92332e+06	6829.82	33.3604	595907	8455.19	669357	2376.92	638829	6326.06	1.30819e+06	3419.29	129.289	2310269	8458.18	1.3003e+06	4210.91	2.35446e+06	7963.74	3.65476e+06	6046.52	0.042887	482.378	5324.02	450221	1654.23	42965	1287.37	493186	1614.15	207	25.7783	15.1376	15614.8	488.268	77868.4	276.515	27115.8	268.516	104984	274.404	66.1478	68923.5
J01	1	95408	44.942	8.95522	603	183.264	119.353	1.39885e+06	5547.76	23.5251	382684	7699.9	432626	1715.76	464431	3439.68	897056	2316.96	103.476	1.68374e+06	7702.19	925835	3495.45	1.77605e+06	5853.65	2.70188e+06	4754.52	0.020315	183.182	4268.15	287626	1157.88	78826.4	921.761	366453	1097.41	137	22.7197	41.2304	39763.8	456.507	93652.1	371.418	47724.4	353.458	141377	365.154	90.5519	87602.2
J01	1	95408	44.942	8.95522	603	183.264	119.353	1.39885e+06	5547.76	23.5251	382684	7699.9	432626	1715.76	464431	3439.68	897056	2316.96	103.476	1.68374e+06	7702.19	925835	3495.45	1.77605e+06	5853.65	2.70188e+06	4754.52	0.020315	183.182	4268.15	287626	1157.88	78826.4	921.761	366453	1097.41	137	22.7197	41.2304	39763.8	456.507	93652.1	371.418	47724.4	353.458	141377	365.154	90.5519	87602.2
J01	2	95408	46.9979	3.31263	483	171.005	123.051	1.49739e+06	5760.07	8.05567	158754	9328.22	256921	988.305	221378	2185.19	478299	1323.94	97.1539	1.91585e+06	9334.23	641885	2246.71	1968030	7151.92	2.60992e+06	4653.29	0.010685	99.2664	4397.5	222161	862.303	63667.3	743.695	285828	832.721	40	8.28157	40.1235	39989.4	471.762	98656.6	379.506	42555.1	420.055	141212	390.877	83.8382	83995.3
J01	2	95408	46.9979	3.31263	483	171.005	123.051	1.49739e+06	5760.07	8.05567	158754	9328.22	256921	988.305	221378	2185.19	478299	1323.94	97.1539	1.91585e+06	9334.23	641885	2246.71	1968030	7151.92	2.60992e+06	4653.29	0.010685	99.2664	4397.5	222161	862.303	63667.3	743.695	285828	832.721	40	8.28157	40.1235	39989.4	471.762	98656.6	379.506	42555.1	420.055	141212	390.877	83.8382	83995.3
J01	3	95408	27.8598	5.90406	542	198.791	122.304	1.37078e+06	5305.25	54.3542	851887	7418.67	605561	2343.67	902733	5586.62	1.50829e+06	3591.43	147.257	2.30822e+06	7419.56	1106668	4014.32	2.33747e+06	7141.12	3.44414e+06	5711.62	0.024913	228.187	4335.56	312517	1258.8	63707	985.159	376224	1202.25	200	36.9004	23.2908	21244.8	431.764	75701.8	292.984	40698.3	251.864	116400	277.162	82.0264	74941.8
J01	3	95408	27.8598	5.90406	542	198.791	122.304	1.37078e+06	5305.25	54.3542	851887	7418.67	605561	2343.67	902733	5586.62	1.50829e+06	3591.43	147.257	2.30822e+06	7419.56	1106668	4014.32	2.33747e+06	7141.12	3.44414e+06	5711.62	0.024913	228.187	4335.56	312517	1258.8	63707	985.159	376224	1202.25	200	36.9004	23.2908	21244.8	431.764	75701.8	292.984	40698.3	251.864	116400	277.162	82.0264	74941.8
J01	4	95408	44.5972	2.35756	509	160.546	122.17	1.52178e+06	5896.09	5.09054	86793.9	8070.53	257894	999.199	141768	1748.61	399661	1178.33	75.9578	1.2973e+06	8084.35	656485	2516.12	1366784	6092.91	2.02327e+06	4169.67	0.017937	147.122	3882.39	229363	889.352	54082.5	763.65	283445	862.27	34	6.67976	34.3969	32270.2	444.077	95320.9	369.318	33705.9	415.739	129027	380.414	75.0052	70731.6
J01	4	95408	44.5972	2.35756	509	160.546	122.17	1.52178e+06	5896.09	5.09054	86793.9	8070.53	257894	999.199	141768	1748.61	399661	1178.33	75.9578	1.2973e+06	8084.35	656485	2516.12	1366784	6092.91	2.02327e+06	4169.67	0.017937	147.122	3882.39	229363	889.352	54082.5	763.65	283445	862.27	34	6.67976	34.3969	32270.2	444.077	95320.9	369.318	33705.9	415.739	129027	380.414	75.0052	70731.6
J02	1	95408	31.4685	8.95105	715	175.273	125.274	1.45837e+06	5510.4	28.349	450609	7523.83	439821	1661.85	503309	4764.86	943130	2547.03	105.42	1.67626e+06	7526.53	798844	2762.52	1.77115e+06	6217.97	2569993	4477.22	0.055208	656.874	5631.89	308019	1204.81	37869.3	950.595	345888	1170.54	192	26.8531	23.1925	20777.7	424.058	80073.9	302.557	30171.7	285.638	110246	297.73	70.9743	64085.2
J02	2	95408	36.9048	1.78571	504	156.939	125.816	1.35047e+06	5080.73	4.22065	106129	11902.3	386284	1453.28	177841	2704.72	564124	1701.46	96.5837	2.42983e+06	11908.3	775608	3026.49	2.53792e+06	10007.9	3.31353e+06	6498.85	0.00491	68.2697	6581.2	368514	1384.16	70119.4	1226.33	438633	1356.25	22	4.36508	27.5873	25345.4	434.877	88673.9	333.609	26511.9	403.211	115186	347.413	72.3097	66994.7
J02	3	95408	31.2092	2.61438	612	182.305	126.468	1488994	5573	33.3213	530198	7531.71	444565	1663.92	578290	4902.33	1.02285e+06	2655.79	147.656	2.35004e+06	7533.59	960253	3597.23	2388175	7213.92	3.34843e+06	5599.45	0.033953	369.605	5152.74	294427	1101.7	51361.9	918.423	345789	1069.98	138	22.549	23.4004	21173.7	428.304	79794.8	298.656	32306.7	273.873	112101	291.065	72.895	66317.5
J02	4	95408	39.0651	0.66778	599	155.626	128.76	1.44298e+06	5304.66	1.96292	62905.6	15169.3	274722	1009.93	108596	1913.33	383319	1165.88	73.1612	2.35179e+06	15215.8	1.19686e+06	4259.29	2.40009e+06	12261	3.59695e+06	7544.74	0.008931	88.8919	4711.27	249415	917.725	45708	863.337	295123	908.858	16	2.67112	24.9031	22056.8	419.242	89886.6	330.439	22700.4	399.952	112587	342.439	61.3466	54709.6
J03	1	95408	41.9907	12.5972	643	196.671	124.778	1.52718e+06	5793.32	40.1834	741714	8737.08	507841	1926.49	829121	5458.93	1.33696e+06	3217.77	125.328	2.31409e+06	8739.95	873913	3309.3	2.43649e+06	7317.95	3.3104e+06	5544.83	0.046576	501.762	5099.3	335276	1272.93	71416	1073.43	406692	1232.7	206	32.0373	34.6263	32231.1	440.601	99407.2	377.1	45286.3	298.165	144693	348.245	80.6403	75334.5
J03	2	95408	40.942	4.34783	552	175.325	135.201	2.49047e+06	8719.24	11.181	229672	9723.06	810526	2837.69	297317	3507.41	1.10784e+06	2990.96	128.493	2640416	9726.78	6302781	12552.2	2.75601e+06	7699.68	9058786	10532.7	0.008453	77.3452	4331.33	287454	1084.69	63155.8	1074.96	350610	1082.92	48	8.69565	30.5641	30699.9	475.447	100764	352.778	33938.4	400.367	134702	363.669	72.5347	73441
J03	3	95408	44.48	8.64	625	185.432	122.427	1.5478e+06	5984.29	31.1612	588638	8941.52	545668	2109.73	679506	5105.02	1.22517e+06	3127.45	113.099	2.13742e+06	8945.57	1066343	4009.51	2.22989e+06	7554.2	3.29624e+06	5874.18	0.050156	580.199	5475.62	347973	1359.97	90838.4	1269.31	438811	1340.16	172	27.52	33.6604	30052.4	422.607	100101	387.023	40963.3	307.75	141064	360.089	73.8808	66222.4
J03	4	95408	43.6036	1.26126	555	157.653	120.824	1.302e+06	5100.77	4.39997	118435	12741.2	374090	1465.55	201374	2588.17	575464	1727.8	87.0784	2346261	12753.9	897600	3621.44	2.42476e+06	9794.18	3322360	6706.03	0.007185	69.0152	4546.38	346275	1354.49	83243.2	1210.18	429518	1323.9	28	5.04505	32.5192	29233	425.511	86361.3	338.332	30711.2	394.717	117072	351.504	72.9224	65838
J04	1	95408	22.5552	5.99369	634	198.826	122.598	1.24386e+06	4802.49	61.2174	1.08612e+06	8398.07	690451	2665.8	1.12893e+06	7010.14	1.81938e+06	4331.39	162.298	2.88011e+06	8399.89	1.1856e+06	4373.98	2.92284e+06	8005.11	4.10844e+06	6457.99	0.05752	644.671	5305.1	390852	1552.8	43505.3	1158.23	434358	1501.56	239	37.6972	16.031	19312.1	570.226	67419.6	260.304	39404	244.681	106824	254.314	68.4661	83882.2
J04	2	95408	36.7127	2.15054	651	163.429	125.363	1.36045e+06	5136.76	8.3835	180311	10180.6	364375	1375.81	261027	3245.77	625403	1811.37	102.635	2.21103e+06	10197.1	670425	2514.33	2.36003e+06	7409.18	3.03046e+06	5178.77	0.030079	330.724	5204.55	337251	1274.16	74995.1	1264.3	412246	1272.35	53	8.14132	29.7792	30043.5	477.544	83701.8	316.041	32870.7	408.733	116572	337.631	78.6028	80060.5
J04	3	95408	30.6228	2.59516	578	186.597	127.59	1.32406e+06	4912.1	39.1835	645444	7797.07	570602	2116.87	686200	5504.61	1.2568e+06	3188.16	127.173	2.09515e+06	7798.27	1.11439e+06	3815.81	2.11348e+06	7519.04	3.22787e+06	5632.01	0.028401	324.737	5412.29	328617	1266.15	51059.7	927.515	379676	1206.89	178	30.7958	20.1081	17852.3	420.242	77520.1	287.591	31087.5	249.38	108608	275.508	64.0726	57100.6
J04	4	95408	44.8062	3.41085	645	167.446	121.508	1.45418e+06	5664.89	11.2091	356977	15074.6	320432	1248.27	421096	4338.91	741528	2096.18	118.189	3.77036e+06	15100.2	914532	3209.25	3.86139e+06	11693.6	4.77592e+06	7763.45	0.034852	441.973	6002.6	258377	1018.24	61750	849.417	320127	980.645	61	9.45736	35.2256	32216.1	432.903	96239.5	374.909	35975.1	370.681	132215	373.749	76.8095	70603.9
J05	1	95408	40.9929	8.51064	705	181.722	126.903	1.42809e+06	5326.72	26.0809	461886	8382.79	463996	1730.69	521526	4503.24	985523	2567.06	119.234	2.11297e+06	8388.25	1.03806e+06	3672.43	2194659	7202.96	3.23272e+06	5503.89	0.04553	421.733	4384.43	303551	1149.69	53899.6	855.253	357451	1092.95	154	21.844	29.5226	27880.1	447.009	89877.8	335.241	36635.7	316.34	126514	329.539	70.5987	67005.8
J05	2	95408	36.7263	3.43879	727	155.198	121.923	1.35157e+06	5247.25	8.02536	273452	16128.5	350006	1358.84	336251	4783.28	686257	2093.04	113.983	3893525	16168.9	780257	2561.51	3.95919e+06	13670.9	4.73945e+06	7975.98	0.03151	340.033	5108.04	317546	1250.04	62922.2	1170.61	380468	1236.17	51	7.01513	25.8386	23940.2	438.566	85368	331.426	26361.6	375.002	111730	340.769	67.5464	63272.6
J05	3	95408	40.8348	5.44465	551	189.822	127.469	1.76384e+06	6549.88	28.0338	438008	7395.66	761463	2827.63	528778	4014.12	1.29024e+06	3217.37	107.975	1.68729e+06	7396.76	2.04565e+06	6711.83	1.82116e+06	6856.73	3866808	6779.3	0.015082	147.966	4643.85	311367	1212.23	75812.2	893.918	387179	1133.22	143	25.9528	36.993	37284.5	477.074	107454	399.021	46439.9	352.54	153894	383.753	88.7383	90000.5
J05	4	95408	48.0499	2.4961	641	156.744	118.741	1.36466e+06	5440.02	4.74156	94369.3	9420.77	264725	1055.29	154465	1923.95	419190	1265.89	91.7857	1.82983e+06	9436.54	737007	2664.47	1.91897e+06	6863.86	2.65598e+06	4775.38	0.017128	174.883	4833.14	239092	958.441	58694.3	844.902	297786	933.71	33	5.14821	33.5609	30178.7	425.641	87938.1	350.552	31811.7	396.232	119750	361.627	68.0401	61517.6
J06	1	95408	44.9923	8.16641	649	188.965	128.06	1.47525e+06	5452.91	29.8907	566112	8964.86	459551	1698.62	631566	4908.46	1.09112e+06	2733.17	138.477	2623366	8967.24	1.05306e+06	3464.33	2.69096e+06	7879.98	3744014	5800.5	0.024179	266.218	5211.73	296308	1133.76	65131.9	928.709	361440	1090.38	140	21.5717	32.0007	30510.2	451.297	99447	367.582	40268.3	312.961	139715	349.977	69.0272	66304.5
J06	2	95408	35.535	3.17041	757	161.108	125.731	1.39975e+06	5269.71	9.30055	208588	10615.9	419427	1579.03	287021	3840.28	706448	2075.58	100.45	2.25446e+06	10623.5	713825	2639.47	2326462	8989.92	3.04029e+06	5744.75	0.013091	129.473	4681.47	389430	1468.82	79218.2	1414.94	468648	1459.43	70	9.24703	26.2565	22305.6	402.118	83994	316.216	25212.5	337.337	109206	320.854	70.2713	60263.4
J06	3	95408	25.2951	4.38449	593	183.564	121.167	1.18996e+06	4648.62	42.751	740894	8203.26	543746	2124.16	790932	6000.03	1.33468e+06	3441.64	142.258	2.46638e+06	8206.51	1.05595e+06	3831.37	2.50604e+06	7774.06	3.56199e+06	5956.85	0.070716	806.554	5398.71	324053	1308.97	55293.5	1103.74	379347	1274.43	178	30.0169	20.3179	17834.3	415.485	69114.9	269.999	32694.7	248.023	101810	262.529	78.7045	69283.7
J06	4	95408	41.1437	2.7894	717	159.239	121.731	1.56135e+06	6071.25	5.91317	93141.9	7455.93	323952	1259.67	161370	2036.44	485323	1442.64	72.8052	1148500	7466.99	814570	2755.3	1.22642e+06	5733.71	2.04099e+06	4005.6	0.025858	257.557	4714.72	280772	1106.33	67632.9	1003.6	348405	1084.78	58	8.08926	31.7319	28350.9	422.91	86714.3	337.184	30343.1	382.921	117057	347.958	74.9376	67332.2
J07	1	95408	34.9183	5.05201	673	175.626	125.858	1.36103e+06	5118.76	27.2444	487896	8476.72	559301	2103.49	555842	5286.62	1.11514e+06	3005.51	127.228	2.27883e+06	8478.29	1158376	4174.43	2.35139e+06	7673.48	3.50977e+06	6010.66	0.027738	381.586	6511.58	396225	1508.09	67072.4	1332.18	463298	1479.8	144	21.3967	23.0581	20330.8	417.356	81735.3	307.401	29275.1	278.436	111010	299.193	63.9317	56750.9
J07	2	95408	34.8898	2.85344	771	153.917	125.154	1.40714e+06	5321.93	6.65322	171779	12221.2	452266	1710.51	238780	3929.47	691046	2125.19	86.5578	2.24076e+06	12253.7	1.14177e+06	3631.11	2.3381e+06	9832.33	3.47986e+06	6301.39	0.031911	332.004	4924.73	395130	1518.23	64820.3	1406.18	459950	1501.37	59	7.6524	22.788	22941	476.522	85044.5	321.647	24908.9	409.911	109953	338.141	62.594	63775.2
J07	3	95408	28.2246	5.76631	659	182.181	121.088	1.24906e+06	4882.7	44.0504	873301	9384.05	855480	3344.16	945404	7324.84	1.80088e+06	4679.06	125.598	2.49024e+06	9385.03	1.47741e+06	5455.37	2.54165e+06	8860.61	4.01907e+06	7206.93	0.037602	606.082	7629.5	519811	2098.42	83877.4	1910.16	603688	2070.08	231	35.0531	17.8226	15628.7	415.077	69847.8	273.042	30732.5	238.11	100580	261.328	61.0563	53795
J07	4	95408	35.3642	3.57616	755	170.645	137.528	4276396	14718.5	7.66504	218761	13509.3	811522	2793.09	351362	5022.12	1162884	3225.68	90.0759	2.57659e+06	13539.8	1.89056e+06	4430.15	2.85091e+06	9775.41	4.74147e+06	6600.13	0.032196	380.654	5596.43	711581	2560.28	119856	2424.7	831437	2539.81	64	8.47682	26.1399	24253.2	439.18	86618.5	298.123	26653.9	380.972	113272	314.202	71.5902	66784.7
J08	1	95408	30.9156	3.21046	841	158.811	127.409	1.43897e+06	5345.98	11.2708	201233	8451.27	366085	1360.06	246485	3715.54	612570	1825.8	93.6893	1.67383e+06	8456.63	801478	2666.84	1.741e+06	7063.59	2.54248e+06	4647.96	0.021748	243.605	5302	306660	1157.7	42503.3	1017.98	349163	1138.67	101	12.0095	20.3093	16536.7	385.417	76354.7	283.668	20251.7	305.277	96606.4	287.941	62.942	51626.1
J08	2	95408	24.7821	1.61893	803	145.528	125.357	1.3322e+06	5030.36	5.0211	98591.6	9294.33	340132	1284.33	132912	3118.97	473043	1538.62	81.9465	1612350	9313.35	687213	2373.54	1.69617e+06	7718.47	2.38339e+06	4679.86	0.021972	217.42	4683.86	317576	1206.47	31320.4	1007.02	348896	1185.4	49	6.10212	15.15	12999.7	406.162	70618.3	266.653	14598.3	342.571	85216.6	277.176	58.257	50531.3
J08	3	95408	19.7772	1.94986	718	169.585	126.566	1.28334e+06	4799.54	31.9606	548813	8128.05	614131	2296.78	578450	6364.77	1.19258e+06	3328.72	118.849	2.04122e+06	8129.66	1.17724e+06	4249.27	2058641	7956.38	3.23589e+06	6039.49	0.018934	176.379	4409.48	407119	1543.08	34303	1175.76	441422	1506.5	193	26.8802	11.1961	9588.97	405.399	64635.3	241.729	20181.4	222.059	84816.7	236.739	54.3346	46944.8
J08	4	95408	32.2581	2.72953	806	152.83	124.411	1.36824e+06	5205.71	6.71138	164393	11594.4	436591	1661.09	223724	3726.27	660315	2045.12	80.5957	1.97622e+06	11606.5	1.12567e+06	4005.95	2.03159e+06	9851.36	3.15726e+06	6480.09	0.01281	127.229	4701.1	374117	1432.37	59817.7	1278.53	433935	1409	67	8.31265	21.9688	18757.8	404.159	76282.3	290.23	20925.6	348.529	97207.9	301.071	65.458	56326.8
J09	1	95408	26.1968	2.79255	752	153.679	123.458	1.33734e+06	5127.41	15.5725	322298	9796.6	419712	1609.19	359515	5631.11	779228	2400.09	115.772	2.39743e+06	9802.06	1.01621e+06	3881.29	2.44122e+06	9019.4	3457428	6493	0.026903	349.674	6152.38	327169	1255.12	36546.7	1150.81	363716	1243.8	101	13.4309	14.9135	11716.8	371.882	71357	273.585	16683.3	261.312	88040.3	271.172	53.6104	42512.5
J09	2	95408	20.9635	1.5625	768	143.098	122.988	1320918	5083.81	7.63144	225846	14008.2	377561	1453.12	260352	6128.18	637913	2110.11	94.2489	2.79411e+06	14032.8	923955	3320.88	2.83513e+06	12545.7	3.75908e+06	7455.4	0.024807	303.595	5792.92	329577	1276.38	34238.4	1298.4	363816	1278.42	62	8.07292	12.559	11003.5	414.719	66102.8	254.41	13406.3	315.558	79509.1	263.003	56.4691	50071.3
J09	3	95408	23.6702	6.78191	752	198.453	127.093	1.44661e+06	5387.71	57.0373	1.08357e+06	8992.4	765238	2850.04	1.12547e+06	7465.54	1.89071e+06	4509.67	142.393	2706084	8995.57	1.29975e+06	4691.45	2748666	8469.9	4.04842e+06	6729.77	0.070319	698.368	4700.96	408502	1554.43	42138.5	1211.48	450641	1514.35	301	40.0266	15.4573	13042.5	399.396	73113.2	272.301	32277.1	214.103	105390	251.374	62.3777	53063
J09	4	95408	25.0292	3.50877	855	143.951	121.175	1.37694e+06	5378.72	7.87744	165514	9945.49	409206	1598.47	208541	4334.05	617747	2031.3	89.5946	1.88472e+06	9957.33	971915	3583.93	1.96971e+06	8389.85	2941628	5813.95	0.020026	205.308	4852.73	355099	1395.08	39197.6	1299.26	394297	1384.92	75	8.77193	15.3214	12228.3	377.786	72415.9	282.877	14844.6	308.511	87260.5	286.933	58.2545	46771
J10	1	95408	45.0249	3.73134	804	189.366	121.108	1.35498e+06	5295.86	18.9049	524331	13128.3	335946	1313.02	626321	4343.3	962267	2405.3	237.264	6.58448e+06	13136.1	1.32293e+06	4860.93	6702585	11418.4	8.02552e+06	9341.16	0.019829	210.592	5027.03	250585	984.823	100806	951.828	351392	975.126	64	7.9602	50.3087	47752	449.288	88365.6	345.371	54478.8	377.79	142844	357.057	109.884	104770
J10	2	95408	43.9376	3.2413	833	174.095	121.694	2028972	7891.92	10.1044	269718	12635	336643	1309.41	353645	3194.53	690289	1876.81	168.208	4.49117e+06	12638.4	1.74945e+06	5672.66	4629010	9926.68	6.37846e+06	8233.24	0.008463	149.248	8347.21	246426	970.874	80633.7	916.345	327060	956.837	50	6.0024	44.2471	44826.5	479.542	97472.4	379.13	47773.7	431.547	145246	394.907	98.8151	100671
J10	3	95408	51.3557	2.39234	627	213.591	121.738	1.56969e+06	6103.32	11.1383	307310	13059.8	304576	1184.26	464688	2394.65	769264	1704.78	225.235	6.21511e+06	13061.4	1.28829e+06	4387.22	6.4646e+06	10394.9	7752888	8468.03	0.002383	25.448	5055.67	253410	992.634	152612	888.316	406021	950.672	31	4.94418	82.1633	84458.7	486.568	106557	414.316	88613.2	456.645	195170	432.52	158.914	163672
J10	4	95408	49.5695	1.72202	813	186.822	127.098	2.48004e+06	9236.27	3.68428	61158	7857.37	273200	1017.47	170114	1348.24	443314	1123.21	115.114	1.91146e+06	7859.85	766764	2118.13	2178629	4957.93	2.94539e+06	3675.2	0.003007	29.9898	4720.4	256894	967.872	103759	895.821	360654	945.982	26	3.19803	56.2843	54005.9	454.183	98231.6	365.839	55366.4	438.808	153598	389.166	111.939	107778
J11	1	95408	35.4994	2.88809	831	167.43	136.996	1.59041e+06	5495.13	4.56313	73046	7577.24	462756	1598.9	148022	2302.15	610777	1726.73	73.9902	1186152	7588.28	1.38786e+06	3547.21	1.33738e+06	5450.85	2.72524e+06	4280.88	0.023667	266.001	5320.03	402268	1422.63	70255.8	1339.25	472524	1409.59	51	6.13718	26.4173	30007.1	537.667	85052.9	293.872	31398.3	488.33	116451	329.22	71.8456	82824.4
J11	2	95408	27.3494	1.68675	830	155.501	130.445	1.92069e+06	6969.57	4.3599	91574.4	9942.02	344001	1248.27	137698	2601.27	481699	1466.28	73.5325	1.5476e+06	9962.2	564129	2245.52	1.60402e+06	8242.13	2.16815e+06	4863.1	0.02	223.36	5286.18	330190	1191.55	45701.1	1037.58	375891	1170.43	49	5.90362	20.8511	90797.8	2061.22	84736.3	307.481	92186.8	1741.51	176923	538.551	73.2807	329953
J11	3	95408	19.2308	2.65252	754	162.235	125.346	1.28288e+06	4844.51	25.4149	427573	7963.39	545640	2060.49	453955	5824.99	999596	2916.46	102.313	1.72221e+06	7967.69	1.08051e+06	3747.24	1.73755e+06	7626.36	2.81805e+06	5459.42	0.053429	592.981	5253.44	369237	1436.46	30619.8	1074.61	399857	1400.35	187	24.8011	11.7614	9705.99	390.623	67788.4	255.989	18516.5	237.597	86304.9	251.807	57.3203	47762
J11	4	95408	28.229	3.99467	751	161.829	134.072	1383770	4885.44	7.73612	117778	7206.4	404238	1427.17	166509	2839.49	570747	1669.42	71.4983	1.08958e+06	7213.37	865226	2865.22	1171596	5609.37	2.03682e+06	3987.21	0.027553	292.102	5018.15	348506	1240.33	44998.7	1111.65	393505	1224.12	81	10.7856	20.2252	15416.4	360.799	77641.6	274.116	18034.3	307.54	95675.8	279.849	68.5054	52536.3
J12	1	95408	24.0244	2.92683	820	160.228	137.51	1.44243e+06	4965.18	8.14613	168259	9776.95	501127	1725	206352	4299.66	707479	2090.03	88.8183	1.83641e+06	9786.89	1772602	5388.5	1.91788e+06	8080.49	3.69048e+06	6516.75	0.024779	323.957	6188.41	373126	1301.74	34051	1177	407177	1290.3	75	9.14634	14.811	11872.7	379.438	70905.4	244.073	14409.5	300.244	85314.9	252.037	59.4035	47931.3
J12	2	95408	7.34788	1.14811	871	141.173	129.882	1.51124e+06	5507.6	7.5572	155619	9747.18	394553	1437.92	165767	6949.52	560321	1878.72	97.8762	2018737	9762.91	947305	2864.14	2.03769e+06	9194.25	2.985e+06	5403.95	0.030614	359.378	5556.54	348491	1292.16	9773.43	1325.77	358264	1293.05	67	7.69231	3.77534	3461.17	433.954	56923.2	207.452	5856.91	245.542	62780.1	210.498	46.9202	44082.8
J12	3	95408	18.1055	3.71703	834	168.065	119.546	1.2927e+06	5118.44	39.7416	689357	8210.62	595302	2357.11	712857	6954.54	1.30816e+06	3684.35	120.47	2.09005e+06	8212.08	1.07956e+06	4146.48	2.11995e+06	7815.25	3199511	6018.48	0.027097	287.172	5016.53	357071	1435.64	20638.8	1059.32	377709	1408.3	275	32.9736	9.14734	8362.94	432.754	63425.2	251.133	22011.5	214.742	85436.8	240.627	48.0617	44547.5
J12	4	95408	9.52381	3.33333	840	178.29	152.624	6063413	18805	20.1064	346971	8168.37	536344	1663.41	364275	6718.14	900619	2391.07	109.49	1.89087e+06	8174.54	1.27256e+06	2380.87	1.93262e+06	7544.72	3.20518e+06	4053.86	0.04071	382.241	4444.36	371071	1350.17	12196.7	1371.86	383268	1350.85	154	18.3333	6.04697	5049.47	395.261	72259.9	224.106	11556.2	213.126	83816.2	222.525	59.4106	50399.5
J13	1	95408	36.3224	1.24858	881	157.971	130.761	1.45537e+06	5268.31	3.83833	58583.3	7224.5	363373	1315.38	113649	1977.03	477022	1429.35	80.2656	1.22651e+06	7233.03	926338	3549.19	1.27635e+06	6200.2	2.20269e+06	4718.13	0.012412	117.086	4465.23	335192	1210.02	55444	1107.61	390636	1194.35	42	4.76731	23.4125	20402	412.478	80828.3	292.591	21608	375.892	102436	306.94	62.4074	54777.7
J13	2	95408	31.6919	1.64141	792	158.383	129.135	1.44344e+06	5290.94	6.86588	113283	7809.87	335854	1231.07	156217	2528.23	492071	1470.61	139.139	2.29791e+06	7817.38	987293	3447.44	2365699	6732.02	3.35299e+06	5257.16	0.015087	134.607	4223.29	302114	1110.26	41781.6	892.982	343896	1078.38	39	4.92424	23.2632	20611.5	419.389	76974.6	282.15	22710.4	367.547	99685	297.92	71.226	63544.3
J13	3	95408	42.8281	3.96745	983	162.761	119.926	1.36704e+06	5395.65	17.5638	365893	9860.81	926026	3654.98	538043	5945.66	1.46407e+06	4257.83	142.578	2.97082e+06	9862.8	1.8282e+06	6172.56	3.13548e+06	9251.24	4963684	7815.5	0.015375	235.955	7264.04	799386	3231.81	173437	3118.21	972823	3210.96	121	12.3093	25.7864	22378.5	410.787	87060	343.622	28489.1	314.819	115549	336.042	58.056	50749
J13	4	95408	36.4851	7.91367	973	180.793	126.293	1.56929e+06	5881.65	27.3781	508583	8792.99	621775	2330.4	600791	5218.06	1.22257e+06	3200.87	106.81	1.98523e+06	8797.79	1.17461e+06	4040.43	2.08482e+06	7558.64	3.25943e+06	5753.28	0.059495	732.075	5824.42	431642	1669.22	90400.1	1509.83	522042	1639.25	249	25.591	28.784	27840.6	457.83	93531.6	350.554	37387.9	324.726	130919	342.768	76.7084	74646.7
J14	1	95408	34.152	2.45614	855	160.127	132.01	1.49426e+06	5357.92	6.1424	109863	8466.21	431691	1547.89	167525	2820.28	599216	1771.31	104.969	1878026	8468.73	1.29291e+06	4316.02	1.98269e+06	6908.33	3.2756e+06	5584.42	0.004116	38.9031	4473.86	378199	1362.36	54781.6	1210.29	432981	1341.04	50	5.84795	22.1769	19108.3	407.848	81881.8	293.6	21159.6	356.223	103041	304.596	62.6857	54430.3
J14	2	95408	24.2489	3.75536	932	154.104	130.98	1.52024e+06	5493.93	8.14842	180796	10502.5	467923	1691.01	226453	4635.39	694376	2132.83	83.1109	1.84697e+06	10519.1	1.08422e+06	3437.76	1.95556e+06	8453.96	3.03977e+06	5560.19	0.037147	507.841	6471.12	401238	1472.28	39355.6	1351.99	440593	1460.67	91	9.76395	15.5223	13371.4	407.752	74647	269.764	15856.7	324.581	90503.8	277.989	61.1116	53148
J14	3	95408	28.195	3.0303	759	178.007	134.069	1.637e+06	5779.62	27.3654	486307	8411.74	663977	2344.24	537826	5793.92	1.2018e+06	3195.75	128.13	2.27738e+06	8413.19	1.43077e+06	4508.54	2313435	8025.36	3.7442e+06	6182.52	0.0222	288.315	6147.29	455904	1663.99	56003.1	1407.38	511907	1631.45	162	21.3439	17.0722	14593.4	404.618	78988	278.876	23761.1	255.974	102749	273.223	57.6905	49724.8
J14	4	95408	15.0059	3.63423	853	181.069	129.549	1542799	5637.04	43.016	780553	8589.12	746350	2727	811358	7454.48	1.55771e+06	4072.11	127.671	2317067	8590.6	1.32871e+06	4389.72	2352352	8232.93	3.68106e+06	6255.93	0.09032	1437.06	7531.27	451056	1741.62	29970.9	1565.05	481027	1729.47	287	33.646	9.40584	8047.71	404.997	65298.4	238.586	22184.7	203.825	87483.1	228.695	58.8648	50942.3
J15	1	95408	32.4586	1.79558	724	157.095	130.668	1.49016e+06	5398.09	5.36239	92631.7	8176.71	345817	1252.72	132014	2364.57	477831	1439.76	90.2876	1.55966e+06	8176.71	957613	3106.32	1.60449e+06	7002.23	2.5621e+06	4767.42	0	0	0	307186	1121.05	39038.7	869.712	346225	1085.67	43	5.93923	21.2658	18000.5	400.662	79488.7	287.948	19641.1	351.802	99129.8	298.689	62.8722	53660.5
J15	2	95408	30.3468	3.46821	692	154.189	127.502	1.52373e+06	5656.76	8.42648	153373	8615.48	366198	1359.49	193903	3439.22	560101	1719.45	78.396	1.42946e+06	8630.89	1.01407e+06	3026.47	1.52463e+06	6746.55	2538699	4524.87	0.048254	572.649	5617.41	288621	1103.73	34560.6	958.123	323182	1086.08	74	10.6936	18.8688	16008.6	401.594	76098.9	282.513	18584.1	329.621	94682.9	290.666	59.8758	51110.2
J15	3	95408	40.9524	1.54762	840	165.075	128.006	1.47739e+06	5463.12	7.95951	157341	9356.9	372713	1378.22	211980	2706.83	584693	1676.57	91.4202	1.80862e+06	9364.42	1.01101e+06	3391.55	1.84008e+06	8569.98	2851089	5559.76	0.016046	179.07	5282.58	311963	1164.92	57023.7	872.841	368986	1107.64	73	8.69048	29.2487	28943.6	468.407	87920.1	325.112	31656.4	404.229	119577	342.879	69.2142	69170.6
J15	4	95408	23.3259	7.36607	896	176.625	123.497	1.50341e+06	5762.32	38.2933	706510	8733.18	568239	2177.96	743818	6627.1	1.31206e+06	3516.23	117.019	2.1597e+06	8735.98	1.07634e+06	3733.43	2.20614e+06	7970.09	3.28248e+06	5808.67	0.040034	401.522	4747.41	321351	1297.9	33271.3	1030.81	354623	1267.1	293	32.7009	15.8565	15034.8	448.815	76496.6	293.198	28219.7	251.425	104716	280.633	64.0713	61586
J16	1	95408	31.8841	1.75983	966	154.801	126.777	1.40495e+06	5245.6	3.4952	113937	15430.1	465920	1739.59	187894	3173.67	653814	1999.2	79.9162	2.61579e+06	15493.3	1.44121e+06	4926.82	2719873	11883.4	4.16108e+06	7980.53	0.021516	216.476	4762.48	421589	1580.7	72804	1413.91	494393	1553.71	42	4.34783	24.7741	21034.4	401.892	77874.8	290.758	22098.1	373.253	99972.9	305.693	75.9379	64756.1
J16	2	95408	29.0249	1.92744	882	158.077	129.809	1.49669e+06	5457.63	4.10768	93632.6	10789.7	358357	1306.74	157466	2636.74	515823	1544.57	84.1892	1919881	10794.3	753098	2444.94	2.01286e+06	8406.48	2765962	5052.31	0.003385	34.6889	4850.67	338126	1240.8	62373.8	1234.91	400500	1239.88	43	4.87528	24.2076	20295.6	396.851	76701.4	279.689	21774	364.602	98475.4	294.874	81.2857	68496.9
J16	3	95408	44.0639	3.88128	876	165.583	126.895	1.54309e+06	5756.03	7.90095	150284	9003.46	408237	1522.81	227578	2784.41	635815	1817.57	87.3829	1.66337e+06	9010.31	1130676	3680.1	1.78048e+06	6999.31	2.91116e+06	5183.5	0.022568	303.931	6374.55	336628	1274.14	73651.3	1139.76	410279	1247.73	79	9.01826	31.3882	27334.3	412.209	95736.9	357.118	29988.6	366.91	125726	359.406	69.3854	60712.9
J16	4	95408	35.4586	7.38255	894	168.041	126.04	1.57195e+06	5903.49	17.5471	305892	8251.64	473347	1777.66	378175	4261.9	851522	2398.59	105.86	1.84608e+06	8254.62	1.04715e+06	3524.55	1.97931e+06	6607.98	3026461	5072.55	0.026649	332.554	5906.79	359510	1381.88	60522.3	1290.1	420033	1367.86	148	16.5548	25.4997	22926.2	425.573	84922	318.926	29104.5	327.998	114027	321.193	69.2456	62784
J17	1	95408	27.4699	1.44578	830	158.575	134.412	1.5035e+06	5294.71	5.91452	143506	11484.9	467027	1644.68	194164	3803.63	661191	1973.65	81.5177	1.9821e+06	11509.3	1.12241e+06	3745.1	2.01924e+06	10385.2	3141645	6357.89	0.02336	238.719	4837.21	415959	1471.19	51950.3	1302.86	467909	1450.38	60	7.22892	18.3515	16061.2	414.27	78317	275.801	17928.8	351.222	96245.9	287.293	63.6087	56262.9
J17	2	95408	30.5085	4.37853	708	167.162	132.769	1.56915e+06	5594.28	14.8167	252612	8070.09	546319	1947.72	308717	4248.81	855036	2421.16	104.77	1.78706e+06	8073.82	1.25392e+06	3826.31	1.88273e+06	6896.96	3.13665e+06	5221.75	0.021799	235.854	5121.39	429938	1576.45	49832.9	1254.85	479771	1535.57	100	14.1243	20.0549	19605	462.723	83242.7	296.774	24536.3	337.689	107779	305.192	63.1169	62441.5
J17	3	95408	39.2357	2.67516	785	160.59	127.523	1.49981e+06	5567.03	7.24789	132416	8647.8	464722	1724.97	204723	2930.59	669445	1973.21	88.8186	1623374	8651.51	1.29677e+06	3666.58	1.70477e+06	7161.97	3.00154e+06	5072.71	0.007222	70.1872	4600.45	390864	1492.25	71570.2	1302.95	462435	1459.44	64	8.15287	26.1232	21696.7	393.138	85010.4	315.544	24121.4	345.295	109132	321.67	63.7846	53354.7
J17	4	95408	25.687	6.33214	837	175.878	130.657	1.59072e+06	5762.85	29.746	601111	9565.39	697206	2525.84	651494	6819.41	1.3487e+06	3629.78	109.025	2.20446e+06	9570.91	1.37993e+06	4383.73	2.27153e+06	8475.03	3.65146e+06	6265.26	0.065289	843.067	6112.24	441605	1688.61	44977	1452.87	486582	1663.65	228	27.2401	15.8437	13441.5	401.577	76675.5	277.78	23876.5	249.924	100552	270.617	58.1068	49785.8
J18	1	95408	18.7927	1.93622	878	147.05	130.79	1.57975e+06	5717.3	6.10711	112515	8720.71	426836	1544.77	138684	4037.14	565519	1820.36	93.938	1.73141e+06	8724.38	1.12941e+06	3502.53	1.77549e+06	7740.19	2.9049e+06	5264.01	0.009225	119.352	6124.25	378057	1384.28	25044.3	1203.41	403102	1371.47	57	6.49203	10.2189	7781.47	360.44	65845.7	238.303	9696.62	282.273	75542.3	243.165	51.4568	39485.6
J18	2	95408	26.5734	4.47552	715	181.871	146.572	4.07102e+06	13147	17.1807	316923	8731.49	568671	1836.48	368036	4935.31	936707	2437.91	116.835	2.15602e+06	8734.88	1.29662e+06	3457.57	2.26038e+06	7619.74	3.557e+06	5295.86	0.027159	357.149	6224.6	443368	1485.8	42304.8	1163.95	485673	1450.86	105	14.6853	18.8067	15950.7	401.463	81039.4	261.71	21497.6	288.279	102537	266.867	66.6717	57201.4
J18	3	95408	28.3636	2.18182	825	152.205	124.188	1.4025e+06	5345.64	10.4136	179717	8168.94	604737	2304.96	248817	4203.76	853554	2654.48	122.583	2.11653e+06	8172.84	1.58604e+06	5125.46	2230452	7331.16	3.81649e+06	6218.96	0.013793	144.313	4952.55	513756	1991.31	65088.9	1784.78	578845	1965.73	70	8.48485	17.9549	14089.1	371.43	71935.3	274.182	17458.9	294.968	89394.2	278.008	58.9718	46762.2
J18	4	95408	20.4866	7.55442	781	183.842	130.419	1.57406e+06	5712.91	42.3616	817665	9136.51	730772	2652.28	858613	7607.57	1.58939e+06	4092.25	141.188	2.72663e+06	9141.26	1.37222e+06	4524.18	2.79089e+06	8447.73	4.16311e+06	6569.74	0.084804	1031.22	5755.87	456369	1731.02	32008.1	1615.32	488377	1722.93	234	29.9616	12.2633	12626.4	487.361	73527.8	266.863	27421.2	242.96	100949	259.917	56.2806	59221.6
J19	1	95408	41.9737	1.18421	760	166.676	131.402	1.52927e+06	5508.81	1.95379	60523.2	14662.9	262717	946.374	108657	1458.07	371374	1054.66	82.1778	2.55203e+06	14699.7	1.35894e+06	5004.28	2.59288e+06	10866.5	3.95181e+06	7746.12	0.007655	82.442	5097.67	236124	850.13	48392.7	686.027	284517	816.894	18	2.36842	33.3433	28601.7	406.031	91580	329.895	29225.3	392.175	120805	343.075	77.5765	66846.3
J19	2	95408	44.6996	1.06007	566	176.925	130.293	1.60387e+06	5826.71	4.80536	126846	12494.8	266942	969.778	192594	1954.95	459536	1229.44	180.565	4.77748e+06	12524	812116	3099.68	4827535	11470.5	5639651	8258.79	0.020618	240.824	5528.92	252101	914.661	66415.7	740.086	318517	871.782	15	2.65018	41.8725	37249.9	421.088	93995.8	341.478	38931.6	395.18	132927	355.632	92.5416	82549.7
J19	3	95408	46.4419	1.12359	801	167.798	128.837	1.49e+06	5474.23	3.32936	128749	18304.6	316335	1162.21	190729	2317.22	507064	1430.39	166.44	6.44306e+06	18323.7	3.54962e+06	8975.01	6589354	13547.9	10138969	11497.1	0.004824	49.8611	4892.62	250433	928.661	60311.4	814.205	310745	903.997	16	1.9975	36.0906	33316.4	436.959	93372.1	343.047	34391.4	417.829	127763	360.41	75.3609	70090.3
J19	4	95408	40.1114	2.22841	718	170.825	129.871	1.62379e+06	5918.26	6.25038	123676	9366.05	396864	1446.46	212925	2460.97	609789	1689.68	186.695	3.69674e+06	9372.69	1.72925e+06	4701.72	3921717	7749.15	5650969	6466.56	0.010231	111.873	5176	350787	1293.76	84667.1	1175.74	435454	1268.99	24	3.34262	34.9543	31018.5	420.047	90521.8	329.927	33372.2	385.713	123894	343.301	85.3679	76083.4
J20	1	95408	17.3469	0.382653	784	151.064	137.458	1.60708e+06	5534.09	3.83988	114765	14147.1	809093	2786.16	170259	5922.84	979351	3068.69	99.8756	2993018	14184.9	1.31734e+06	4704.21	3.02876e+06	13626.7	4.3461e+06	8652.39	0.018833	245.427	6168.4	788871	2712.68	56525.5	2685.75	845396	2710.86	30	3.82653	9.78687	7843.74	379.364	69776.2	240.279	9048.8	314.783	78825	246.99	52.9762	42872.7
J20	2	95408	23.7288	4.66102	708	172.562	139.069	1.73039e+06	5889.68	18.7746	394242	9939.59	926373	3153.06	478548	6763.11	1.40492e+06	3853.75	102.969	2.16273e+06	9942.01	1.55068e+06	4870.78	2.28478e+06	8866.92	3.83546e+06	6658.33	0.01635	225.874	6539.05	787278	2730.49	76123.3	2614.66	863401	2719.87	129	18.2203	15.2366	13509.6	419.691	81358.8	276.918	19863.9	280.728	101223	277.658	60.8754	54567.3
J20	3	95408	26.7442	0.775194	774	146.777	127.734	1.51703e+06	5621.65	4.60868	112565	11561.2	828158	3068.89	196226	4877.6	1.02438e+06	3303.55	98.7711	2.41413e+06	11569.3	2.05191e+06	6141.39	2.4495e+06	11124.2	4501402	8120.8	0.015393	293.554	9026.79	768462	2881.15	86310.2	2744.26	854773	2866.71	36	4.65116	14.4511	11002.8	360.398	76508.4	283.516	12567.5	312.392	89075.9	287.263	50.7233	38878.8
J20	4	95408	21.8421	4.34211	760	176.034	137.181	1.71532e+06	5918.72	22.7548	513958	10691.3	1.08023e+06	3727.34	617212	7519.5	1.69745e+06	4564.32	104.039	2.35081e+06	10695.5	1.65391e+06	5522	2.45825e+06	9727.53	4.11216e+06	7446.56	0.039047	627.997	7612.86	919913	3204.13	102712	2986.06	1.02263e+06	3180.8	166	21.8421	16.7813	19294.8	544.242	80986.5	279.444	27120	330.403	108106	290.691	72.972	85592.1
J21	1	95408	29.0715	2.2831	657	165.888	137.517	1.57368e+06	5416.74	7.06918	172578	11555.6	458461	1578.06	224944	3752.97	683405	1950.02	94.6591	2.31102e+06	11556.3	1.00518e+06	2800.75	2.34912e+06	10453.8	3.35431e+06	5747.49	0.010121	236.451	11058.6	414399	1453.97	53751.9	1152.04	468151	1411.5	49	7.45814	21.4964	46582.4	1025.73	85116.2	292.977	48783.7	813.908	133900	382.069	70.9669	158176
J21	2	95408	22.5505	3.88802	643	187.632	138.296	1650823	5650.25	32.8139	606540	8749.42	703095	2406.47	659159	6324.16	1.36225e+06	3436.59	131.717	2.43569e+06	8753	1.2119e+06	3969.38	2.47807e+06	8193.67	3.68997e+06	6071.53	0.05096	612.472	5688.92	534546	1857.27	56620.3	1468.01	591166	1811.27	160	24.8834	16.8667	16165.9	453.679	87346.6	298.96	27171.2	260.689	114518	288.897	71.2856	68998.7
J21	3	95408	40.429	2.14521	606	164.827	133.261	1.56777e+06	5568.71	4.48193	131676	13906.6	528636	1877.72	210169	3151.6	738805	2121.68	93.4773	2.74868e+06	13918.6	2.39473e+06	6976.81	2834334	11650.7	5.22906e+06	8915.45	0.009024	145.858	7650.91	434846	1561.78	78278.7	1354.04	513125	1526.06	29	4.78548	27.2907	24188.8	419.542	93930.9	333.643	25678.5	385.063	119609	343.49	65.306	58322.8
J21	4	95408	29.5541	5.73248	785	177.024	133.886	1.77133e+06	6262.43	20.3261	415981	9687.19	620789	2194.76	498363	5468.4	1.11915e+06	2992.5	103.413	2.11814e+06	9695.14	1.13843e+06	3713.67	2.24063e+06	7931.96	3.37906e+06	5736.63	0.04801	558.67	5508.14	494454	1784.6	73151	1646.22	567605	1765.48	154	19.6178	23.5237	23682.8	476.546	84553.8	298.934	30814	338.113	115368	308.482	76.5736	77898.5
J22	1	95408	39.9727	0.95498	733	179.408	135.595	1.69774e+06	5926.55	2.7658	57679.4	9871.35	604437	2110	227612	2459.09	832049	2195.25	112.209	2344468	9889.95	1561227	4742.17	2.58336e+06	7462.76	4.14459e+06	6136.59	0.010592	109.883	4910.38	580350	2033.56	168307	1953.08	748656	2014.9	18	2.45566	41.2901	41222.5	472.569	99520.9	347.413	42062.2	454.435	141583	373.549	101.294	101747
J22	2	95408	20.0777	0.777202	772	163.031	130.976	1.55132e+06	5606.39	13.2346	330185	11809.3	646968	2338.12	417310	6162.38	1.06428e+06	3090.03	127.371	3181611	11823.7	1.06525e+06	3230.96	3.22421e+06	11329.9	4289457	6982.96	0.039673	540.513	6448.88	598612	2212.35	92812.9	2176.21	691425	2207.43	80	10.3627	18.9853	19436.9	484.605	69823.8	252.341	23873.1	352.532	93696.9	272.04	92.0303	95099.9
J22	3	95408	55.4675	0.316957	631	198.631	125.485	1.55255e+06	5856.42	1.30151	54754.3	19913.5	690223	2603.6	435482	2818.09	1.12571e+06	2682.59	136.796	5.75752e+06	19922.2	697674	2614.64	5.81851e+06	18559.9	6516188	11228.4	0.000757	7.728	4830	690152	2603.5	383805	2508.45	1.07396e+06	2568.71	6	0.950872	71.8448	73304.8	482.963	112271	423.501	73759.4	477.311	186031	443.317	128.119	131139
J22	4	95408	41.25	5.375	800	199.313	126.881	1.69979e+06	6341.25	21.6466	514608	11252.9	922490	3441.45	859850	5619.15	1.78234e+06	4232.85	176.369	4.19672e+06	11263.3	1.33273e+06	4604.21	4.59768e+06	9603.21	5930413	7719.64	0.0472	581.856	5835.19	865220	3264.19	338044	3143.22	1.20326e+06	3229.28	98	12.25	51.5087	51572.1	473.926	96104.5	358.529	59494.3	388.798	155599	369.529	123.058	123698
J23	1	95408	37.276	0.716846	558	167.633	139.441	1.68363e+06	5715.21	4.38988	72581.3	7826.16	530534	1800.94	143561	2410.39	674095	1903.43	111.021	1837649	7834.94	1351597	4773.66	1.93208e+06	6736.27	3.28368e+06	5761.3	0.013247	134.494	4805.93	496834	1683.85	70151.1	1396.56	566985	1642.06	22	3.94265	23.8835	22354	443.032	98314.1	333.735	23755.6	398.858	122070	344.687	61.9512	58427.8
J23	2	95408	14.8265	4.25868	634	186.993	139.067	1.66033e+06	5651.28	39.4428	798454	9582.05	799692	2721.92	831672	8214.11	1.63136e+06	4129.56	131.46	2.6622e+06	9585.71	1.29563e+06	4287.33	2.70023e+06	9192.53	3.99586e+06	6705.12	0.066098	903.196	6468.05	587466	2024.34	32062.5	1698.57	619528	2004.45	190	29.9685	8.90693	7785.07	413.725	79026.1	268.983	21107.4	208.47	100134	253.473	54.208	48153.3
J23	3	95408	49.0401	0.69808	573	175.156	131.978	1640521	5883.79	4.34518	131997	14379.1	512515	1838.16	272091	2982.8	784606	2120.33	108.211	3.28793e+06	14382.3	1.19731e+06	4243.15	3.48872e+06	13313.5	4.68603e+06	8610.59	0.001721	21.2745	5850.5	483879	1736.32	137577	1636.33	621456	1713.15	23	4.01396	38.8406	34703.2	422.922	105087	376.898	36176.4	396.585	141263	381.751	77.4886	69513.3
J23	4	95408	34.3802	5.78512	605	181.128	132.392	1.64245e+06	5872.32	18.8461	444124	11154.7	681040	2434.95	560104	5439.91	1.24114e+06	3243.5	108.346	2.55572e+06	11165.5	1.23225e+06	4126.88	2677417	9412.37	3909665	6705.57	0.051121	688.516	6375.15	565287	2050.18	115468	1780.6	680755	1998.85	105	17.3554	31.0529	28813.6	439.209	92085.4	329.236	35193.6	341.812	127279	332.62	88.1854	82262.7
J24	1	95408	31.1688	0.927644	539	160.256	139.956	1.79383e+06	6066.9	1.33573	36271.4	12853.6	376961	1274.92	75775.9	1766.88	452737	1337.23	65.4506	1.7773e+06	12853.6	1.10163e+06	3234.04	1.86185e+06	8623.3	2.96348e+06	5324.78	0	0	0	361864	1227.74	38566.1	981.769	400430	1198.82	11	2.04082	18.9961	17018.7	424.072	89401.2	302.363	17442.1	406.701	106843	315.58	58.2269	52671.1
J24	2	95408	30.4786	2.89672	794	178.616	145.15	3.30105e+06	10764.9	7.36247	145819	9374.92	487626	1590.18	216325	3059.75	703951	1865.52	80.738	1.6033e+06	9399.69	960622	3072.9	1.6726e+06	7950.56	2633221	5034.97	0.045236	474.51	4965.16	440458	1439.15	71101	1252.41	511559	1409.93	72	9.06801	26.4876	28931.2	517.013	101563	331.203	31453.8	444.889	133017	352.504	84.3237	92974.9
J24	3	95408	48.6022	1.07527	465	160.101	123.261	1.658e+06	6367.02	1.78547	88282.2	23404.3	499833	1919.45	215846	2773.29	715679	2115.92	75.3478	3730130	23433.1	1.47039e+06	4226.35	3.80664e+06	19340.9	5.27703e+06	9687.47	0.003128	43.5617	6592.33	476317	1844.16	128844	1719.13	605161	1816.04	11	2.36559	35.1476	33479.6	450.881	97018.8	372.57	34055.2	437.558	131074	387.524	70.6707	67713.4
J24	4	95408	25.1605	4.62131	779	171.697	136.891	2.03103e+06	7022.96	16.832	282937	7956.68	622509	2152.53	347630	4727.55	970139	2674.54	96.8988	1.62948e+06	7959.89	1.3437e+06	3906.26	1.71434e+06	7001.54	3.05804e+06	5193.35	0.047775	665.449	6593.06	471328	1697.17	61130.3	1624.96	532458	1688.55	135	17.3299	18.695	20365	515.629	83552.5	288.91	26336	358.153	109889	302.947	70.9147	78391.2
K01	1	95408	26.162	6.2417	753	176.745	124.619	1.46548e+06	5566.38	32.9725	827950	11885.8	906724	3444.04	1.01698e+06	9234.86	1.9237e+06	5151.89	122.833	3.08556e+06	11890.4	2.49001e+06	9085	3.67838e+06	12345.2	6168386	10783.1	0.029208	296.165	4799.62	326282	1258.26	41289.5	1000.68	367571	1222.9	202	26.826	22.0422	21159.5	454.387	77488.1	294.325	31648.8	287.393	109137	292.281	82.5084	79542
K01	1	95408	26.162	6.2417	753	176.745	124.619	1.46548e+06	5566.38	32.9725	827950	11885.8	906724	3444.04	1.01698e+06	9234.86	1.9237e+06	5151.89	122.833	3.08556e+06	11890.4	2.49001e+06	9085	3.67838e+06	12345.2	6168386	10783.1	0.029208	296.165	4799.62	326282	1258.26	41289.5	1000.68	367571	1222.9	202	26.826	22.0422	21159.5	454.387	77488.1	294.325	31648.8	287.393	109137	292.281	82.5084	79542
K01	2	95408	39.2593	2.40741	540	169.867	133.71	1.65787e+06	5868.99	4.03745	74138.9	8691.92	311745	1103.6	123857	1621.49	435602	1213.83	90.3693	1.66363e+06	8713.92	1.47831e+06	3438.93	1.79931e+06	6014.39	3.27762e+06	4495.79	0.022016	208.905	4491.46	257486	934.192	45929.6	695.658	303415	888.095	24	4.44444	32.6213	36447.7	528.866	104498	369.93	37593.6	492.158	142091	395.947	81.2767	91513.6
K01	2	95408	39.2593	2.40741	540	169.867	133.71	1.65787e+06	5868.99	4.03745	74138.9	8691.92	311745	1103.6	123857	1621.49	435602	1213.83	90.3693	1.66363e+06	8713.92	1.47831e+06	3438.93	1.79931e+06	6014.39	3.27762e+06	4495.79	0.022016	208.905	4491.46	257486	934.192	45929.6	695.658	303415	888.095	24	4.44444	32.6213	36447.7	528.866	104498	369.93	37593.6	492.158	142091	395.947	81.2767	91513.6
K01	3	95408	19.2506	5.29716	774	172.89	123.552	1.36071e+06	5213.06	36.856	551043	7077.07	541856	2075.92	581480	5578.68	1.12334e+06	3075.51	117.827	1.76193e+06	7078.14	937587	3493.29	1793282	6689.29	2.73087e+06	5090.35	0.023133	225.4	4612.04	361842	1404.32	30246.2	1018.42	392088	1364.44	242	31.2661	12.8843	12066.3	443.295	69428.1	265.988	24473.3	234.795	93901.4	257.087	64.559	60946.7
K01	3	95408	19.2506	5.29716	774	172.89	123.552	1.36071e+06	5213.06	36.856	551043	7077.07	541856	2075.92	581480	5578.68	1.12334e+06	3075.51	117.827	1.76193e+06	7078.14	937587	3493.29	1793282	6689.29	2.73087e+06	5090.35	0.023133	225.4	4612.04	361842	1404.32	30246.2	1018.42	392088	1364.44	242	31.2661	12.8843	12066.3	443.295	69428.1	265.988	24473.3	234.795	93901.4	257.087	64.559	60946.7
K01	4	95408	35.9184	0.816327	490	155.539	123.578	1.51188e+06	5791.02	3.68919	87271.4	11197.4	266661	1021.4	130309	1929.87	396970	1208.08	90.1957	2.13668e+06	11213.2	750984	2891.74	2147022	10566.1	2.89801e+06	6260.54	0.008057	62.6234	3679.12	246051	942.248	44491.8	720.528	290543	899.846	20	4.08163	28.2818	38638.9	646.687	102868	394.02	39843.3	590.075	142711	434.307	75.9045	105573
K01	4	95408	35.9184	0.816327	490	155.539	123.578	1.51188e+06	5791.02	3.68919	87271.4	11197.4	266661	1021.4	130309	1929.87	396970	1208.08	90.1957	2.13668e+06	11213.2	750984	2891.74	2147022	10566.1	2.89801e+06	6260.54	0.008057	62.6234	3679.12	246051	942.248	44491.8	720.528	290543	899.846	20	4.08163	28.2818	38638.9	646.687	102868	394.02	39843.3	590.075	142711	434.307	75.9045	105573
K02	1	95408	21.059	5.05415	831	199.29	132.866	1.59258e+06	5673.69	51.2835	935596	8635.5	735617	2620.69	973184	6934.98	1.7088e+06	4058.67	145.372	2.65244e+06	8636.6	1.35849e+06	4627.37	2685494	8278.18	4.04398e+06	6543.84	0.042231	586.348	6571.98	396396	1448.39	40643.2	1014.05	437039	1392.91	293	35.2587	17.3998	19249.4	523.66	81841.7	291.568	35503.2	252.998	117345	278.712	80.1791	89633.7
K02	2	95408	33.887	1.82724	602	163.827	135.485	1776007	6204.84	4.80342	144955	14284.4	369401	1290.58	190009	3173.31	559410	1616.3	82.3213	2489824	14316.4	961565	3139.73	2.52351e+06	12475	3.48507e+06	6853.06	0.018366	210.466	5424.27	332848	1167.92	45965.3	899.756	378813	1127.15	35	5.81395	23.6169	22259.8	446.144	92305.3	322.487	23758	396.779	116063	335.34	66.6464	63452.2
K02	3	95408	23.3333	4.92063	630	188.398	130.589	1.6863e+06	6112.31	41.9405	775009	8746.81	691393	2506.09	822188	6732.15	1.51358e+06	3802.83	135.391	2.50227e+06	8748.25	1236558	4278.6	2.54014e+06	8303.34	3.7767e+06	6348.16	0.048967	720.182	6961.76	447009	1655.58	52071.6	1310.3	499081	1611.28	195	30.9524	17.1426	16070.7	443.747	75587.5	273.981	30389.5	248.832	105977	266.264	69.7426	66147.2
K02	4	95408	37.9365	1.74603	630	159.701	131.24	1.5897e+06	5733.58	3.3119	60400.2	8632.51	350568	1264.39	112721	1874.72	463289	1373.16	83.0813	1.51855e+06	8651.71	1.33312e+06	4717.33	1.59399e+06	6762.23	2.92711e+06	5647.3	0.015648	146.121	4420.15	309967	1118.85	51511.8	974.29	361478	1095.68	25	3.96825	25.2691	22436.9	420.292	93660.9	337.807	23591	392.353	117252	347.528	64.6897	57760.3
K03	1	95408	37.0513	9.10256	780	193.828	136.082	1.84838e+06	6429.39	27.298	477591	8281.38	474589	1650.8	554647	4546.43	1029236	2513.48	120.232	2103763	8282.35	980221	3141.28	2221589	6596.68	3.20181e+06	4934.83	0.01884	257.179	6461.62	326170	1163.72	65345.5	1108.45	391515	1154.12	177	22.6923	32.7785	36293.3	524.1	102610	356.916	45019.9	369.027	147629	360.524	86.1961	96274
K03	2	95408	35.4074	2.96296	675	161.208	128.69	1.47877e+06	5439.18	8.70532	159000	8645.49	395564	1454.95	209036	3042.77	604600	1775.24	104.846	1.91496e+06	8645.44	1.14808e+06	3655.47	1.99674e+06	7143.97	3144819	5298.13	0.007647	140.766	8713.4	327485	1221.7	47304.9	953.181	374790	1179.75	56	8.2963	24.3762	28234.5	548.266	98782.8	363.34	31047.2	451.93	129830	381.21	67.1317	78557.7
K03	3	95408	19.845	2.48062	645	196.331	131.112	1.49612e+06	5401.35	51.7266	861546	7883.91	705483	2546.96	892857	6480.17	1.59834e+06	3853.52	128.247	2.13641e+06	7885.24	1.1704e+06	4115.34	2.1478e+06	7709.78	3.3182e+06	5893.99	0.050408	596.366	5600.02	391510	1439.45	45365.1	1062.45	436876	1388.29	260	40.3101	13.6345	15547.6	539.758	76940.9	277.774	33787.4	245.222	110728	266.961	66.0537	76334.3
K03	4	95408	46.3175	5.07365	611	187.753	135.621	1.84423e+06	6436.73	13.1072	349593	12624.9	452214	1578.31	434325	3943.6	886539	2235.06	145.231	3.87892e+06	12642.4	1.558e+06	4924.44	4082212	9322.83	5.64021e+06	7477.87	0.037459	468.61	5921.52	342828	1209	73472.9	945.427	416301	1152.3	55	9.00164	40.6185	41494.6	483.553	114434	399.397	45776.6	415.644	160211	403.908	85.9161	88296.6
K04	1	95408	49.1453	3.7037	702	180.258	129.075	1.56479e+06	5738.38	9.82492	182439	8789.55	385726	1414.53	259798	2402.62	645524	1695.09	118.573	2.20435e+06	8799.81	1.33909e+06	4454.69	2.29459e+06	7401.91	3.63369e+06	5950.98	0.03087	341.564	5237.31	299863	1109.89	76540.1	850.915	376403	1045.2	58	8.26211	42.0137	41151	463.625	104688	383.909	44339.4	410.053	149027	391.333	83.9699	82654.2
K04	2	95408	45.1007	2.95302	745	169.354	129.633	1.65213e+06	6032.6	5.51112	137603	11818.6	353138	1289.45	200442	2388.66	553580	1547.26	87.2967	2.18062e+06	11823.9	936851	3157.09	2.28395e+06	7919.87	3220805	5504.45	0.004069	36.1562	4206.17	313833	1152.41	60148.4	857.474	373982	1092	47	6.30872	34.4474	32090.1	440.952	107149	391.245	33816.9	402.994	140966	394.001	74.2305	69535
K04	3	95408	10.1106	3.63349	633	224.418	140.461	2.20741e+06	7438.86	76.5785	1.33863e+06	8274.3	1.05094e+06	3541.61	1.36346e+06	7687.06	2.4144e+06	5092.47	161.51	2823725	8275.62	1632948	5270.29	2.84502e+06	8142.81	4.47796e+06	6792.72	0.063965	711.937	5268.33	526608	1848.14	28731	1282.67	555339	1806.92	300	47.3934	8.06106	10273	603.232	84015.7	283.128	37514.4	211.502	121530	256.332	77.6432	100109
K04	4	95408	41.9697	5.75758	660	176.78	128.869	1.59516e+06	5859.12	12.2352	195497	7563.21	421153	1546.92	280509	2771.37	701662	1878.77	87.5275	1.3999e+06	7570.6	973952	3172.37	1.54697e+06	5582.76	2520924	4315.85	0.040001	417.852	4944.58	331615	1243.76	75377.6	1036.42	406993	1199.32	92	13.9394	36.4417	39913.3	518.437	96394.5	354.062	44174.6	436.436	140569	376.387	84.9798	93746.1
K05	1	95408	34.7774	3.97112	831	159.085	126.161	1.52186e+06	5709.88	8.02349	165466	9761.62	399282	1498.06	227573	3271.85	626855	1865.16	70.0898	1.44638e+06	9768	889938	2970.21	1.54465e+06	6941.1	2.43459e+06	4662.55	0.012219	130.122	5040.53	335950	1280.98	57569.7	1155.82	393520	1261	95	11.432	25.1619	26522.1	498.932	83853.6	314.61	29067.2	417.904	112921	335.987	70.43	74903.4
K05	2	95408	29.233	3.32851	691	160.845	128.247	1.52941e+06	5644.87	11.7665	238615	9599.05	388723	1434.73	286150	4155.03	674873	1986.05	105.402	2139313	9607.32	786472	2466.33	2.21963e+06	7452.63	3006099	4874.38	0.023898	253.754	5025.97	338842	1279.01	43678.3	1087.75	382520	1253.84	77	11.1433	20.9484	22025.9	497.692	81597.2	301.166	25716.6	373.417	107314	315.809	68.7099	73320.1
K05	3	95408	14.1136	2.92599	581	209.554	131.08	1.28753e+06	4649.44	69.0593	1.26805e+06	8691.45	849397	3067.27	1.29332e+06	7801.09	2.14271e+06	4840	143.732	2.63963e+06	8692.92	1.25104e+06	4524.4	2.65167e+06	8544.28	3.90271e+06	6650.23	0.073666	939.5	6036.79	478345	1724.98	38416.4	1191.64	516761	1669.43	279	48.0207	9.68522	8656.5	423.067	65162.7	235.31	32786.1	197.761	97948.8	221.249	65.7313	59261.9
K05	4	95408	32.3259	4.73062	761	154.746	122.885	1.48987e+06	5738.85	11.0088	206971	8899.07	409536	1577.5	263083	3908.6	672618	2057.44	89.859	1.69122e+06	8908.74	856173	2868.2	1.77763e+06	7259.44	2.6338e+06	4847.1	0.031178	330.51	5017.75	347354	1366.48	52226.1	1226.3	399580	1346.36	93	12.2208	21.1344	18901.9	423.343	81222	312.86	22696.2	337.194	103918	317.87	62.4891	56482.5
K06	1	95408	33.0033	3.41034	909	159.848	127.782	1.52858e+06	5662.36	8.79983	206545	11110.1	466914	1729.6	270667	3995.46	737581	2184.14	115.585	2717380	11128.2	1.57419e+06	5102.11	2.8623e+06	8711.51	4436484	6963.54	0.028175	298.332	5011.98	375960	1409.22	57783	1247.5	433743	1385.3	69	7.59076	24.7847	21760.1	415.58	81512.9	301.95	24371.5	359.76	105884	313.547	72.6362	64205.1
K06	2	95408	28.4794	1.93299	776	152.553	128.584	1.54231e+06	5677.57	5.90887	159998	12817	376997	1387.81	205878	4065.69	582875	1808.56	106.436	2.88478e+06	12829.2	745056	2371.38	2951292	10893.2	3.69635e+06	6317.29	0.011624	154.087	6274.78	355406	1320.45	44823.6	1188.49	400229	1304.23	43	5.54124	18.1444	18110.1	472.448	83294.6	306.625	19964.6	394.263	103259	320.395	60.8301	61534.3
K06	3	95408	20.5607	3.11526	642	177.411	132.159	1323888	4741.68	33.1665	570032	8135.35	732839	2624.76	606320	6342.18	1.33916e+06	3572.96	109.134	1.87611e+06	8137.22	1.22788e+06	4258.56	1.89603e+06	7894.9	3123914	5910.99	0.026473	267.181	4777.2	516880	1878.07	43695.2	1342.85	560575	1821.48	195	30.3738	12.5274	11094.1	419.189	72006.4	257.9	22964.1	240.207	94970.4	253.387	58.874	52533.7
K06	4	95408	29.5597	3.01887	795	157.154	125.246	1.47376e+06	5569.81	11.0917	195873	8358.96	465402	1758.91	260367	3862.43	725769	2186	92.7505	1638457	8361.72	989685	3182.8	1.72843e+06	7005.75	2718114	4874.11	0.009467	93.7814	4689.07	394250	1526.28	61129.5	1419.12	455379	1510.97	95	11.9497	21.1469	21372.1	478.386	83673.1	316.228	25264.4	374.787	108938	328.118	68.6651	70258.5
K07	1	95408	34.4603	4.94148	769	171.386	122.653	1.54748e+06	5972.03	21.5485	440917	9685.36	466646	1800.88	514884	5001.14	981529	2710.85	136.789	2.79993e+06	9688.91	1.0476e+06	3674.2	2916076	8049.03	3.96368e+06	6122.33	0.029949	421.657	6664.24	358165	1408.63	66513	1219.8	424678	1375.28	121	15.7347	27.8922	30104.8	510.893	91091.4	351.54	37068.1	360.048	128160	353.959	78.8412	85887.5
K07	2	95408	37.3843	2.5463	864	154.066	120.074	1.4566e+06	5742.06	5.36292	110979	9795.23	360314	1420.4	185295	2580.22	545609	1676.29	90.7985	1.87963e+06	9798.74	713198	2732.77	1.98412e+06	7373.76	2697318	5088.71	0.003493	30.0664	4074	338177	1335.54	72453.6	1218.95	410631	1313.38	51	5.90278	28.9375	30418.4	497.567	83532.2	329.293	32042.2	446.185	115574	355.084	75.099	79697.8
K07	3	95408	21.1244	4.25894	587	203.177	131.468	1.29279e+06	4654.64	58.035	1.00454e+06	8193.19	727465	2619.2	1.04338e+06	6887.24	1.77084e+06	4125.56	145.529	2.51934e+06	8194.34	1.14286e+06	3870.45	2.55253e+06	7786.67	3.69539e+06	5930.79	0.036205	391.034	5112.41	452104	1698.88	42974.4	1241.4	495078	1646.22	234	39.8637	14.1374	16440.9	550.469	67282	242.246	35475.8	234.173	102758	239.396	64.9321	76352.8
K07	4	95408	40.2242	5.23039	803	160.858	117.797	1.41519e+06	5686.66	11.0555	168401	7210.14	402844	1618.75	262983	2890.83	665827	1959.28	91.3798	1.39259e+06	7213.57	700596	2691.08	1.53106e+06	5677.73	2.23165e+06	4210.67	0.019443	205.01	4990.93	361935	1463.64	88757.3	1336.29	450693	1436.67	97	12.0797	32.8729	32349	465.8	82927.5	333.227	35962.9	395.321	118890	349.849	79.5277	78767.9
K08	1	95408	1.63221	0.435256	919	148.99	131.402	1.71146e+06	6165.14	15.4674	306384	9376.2	623668	2246.62	313397	8434.47	937065	2977.08	101.926	2020265	9382.14	1.23694e+06	4024.79	2038901	8851.22	3275843	6092.51	0.060078	961.978	7579.22	514380	1888.98	5903.37	2163.83	520283	1891.71	139	15.1251	2.24825	5598.13	1178.62	47872.1	172.448	10305.1	277.342	58177.3	184.831	132.158	338575
K08	2	95408	3.22581	0.868486	806	143.164	133.013	1.57736e+06	5613.23	6.79067	160709	11202.2	519869	1850.02	173307	8081.77	693175	2291.86	86.3214	2.0502e+06	11242.3	913449	2975.09	2.08445e+06	10534.3	2.9979e+06	5937.55	0.047143	495.961	4979.72	486496	1744.96	11258.6	1736.23	497755	1744.76	63	7.81638	3.4567	4111.07	562.95	53908.9	191.842	6178.28	288.11	60087.2	198.667	103.098	124704
K08	3	95408	1.40406	0.624025	641	181.63	133.75	1402471	4963.39	46.4438	892195	9093.03	881544	3119.81	896891	8866.69	1.77844e+06	4634.77	127.665	2.45326e+06	9095.96	1.39378e+06	4710	2.45738e+06	8993.46	3.85115e+06	6766.39	0.060328	707.23	5549.04	589019	2142.39	5731.59	1991.9	594751	2140.83	233	36.3495	1.43923	2573.42	846.362	48286.7	170.888	17176.4	169.806	65463.1	170.603	100.191	181717
K08	4	95408	1.74419	0.436047	688	155.661	142.607	1.64108e+06	5447.11	11.8164	306953	12296	658296	2185.04	311838	11307.3	970134	2950.05	103.844	2.70272e+06	12319.6	1.33751e+06	4083.2	2.71368e+06	12078.7	4.05119e+06	7336.04	0.048886	608.789	5894.62	571446	1918.16	4717.05	1984.41	576163	1918.69	78	11.3372	1.31408	1288.07	463.975	59031.5	195.939	5131.16	186.057	64162.7	195.11	68.8321	69485.6
K09	1	95408	55.836	0.630915	634	219.152	157.212	1.47533e+06	4442.02	0.709269	23315.1	15559.7	449020	1351.94	200951	1535.66	649971	1403.86	56.0321	1846036	15594.8	816921	2733.32	1.96101e+06	9484.93	2.77793e+06	5494.05	0.002268	21.5	4486.33	444319	1336.07	178458	1373.96	622777	1346.71	8	1.26183	61.2346	62915.1	486.335	100297	301.98	63169.2	482.737	163466	353.068	108.738	112030
K09	2	95408	59.9026	1.94805	616	230.026	160.983	1594708	4688.97	2.20151	65213.8	14021.5	457199	1344.32	250320	1716.14	707519	1455.92	64.3748	1911024	14051.6	825916	2350.17	2.12163e+06	7776.96	2.94755e+06	4721.83	0.00716	67.5849	4468.11	444186	1307.59	184273	1303.38	628459	1306.35	21	3.40909	67.0804	64293.8	453.681	106850	314.175	64942.2	445.23	171792	353.512	111.009	106639
K09	3	95408	54.0476	1.19048	420	202.284	139.621	1.2227e+06	4145.2	2.92121	79687	12912.2	412699	1399.14	246073	1858.79	658772	1541.53	122.501	3344799	12924.3	669262	1373.69	3.43865e+06	10632.8	4.10791e+06	5067.74	0.004618	50.1488	5140.25	406441	1400.18	168206	1316.94	574647	1374.74	10	2.38095	59.7416	55292.4	438.092	102714	348.224	56484.7	426.675	159199	372.526	109.689	101700
K09	4	95408	53.6066	2.29508	610	216.159	148.763	1.4566e+06	4634.7	3.74873	127960	16157.2	453369	1442.56	313439	2201.37	766808	1679.15	95.2408	3.25184e+06	16161.5	786453	2586.66	3448868	10246.7	4.23532e+06	6611.23	0.001616	19.6468	5756.5	439727	1397.29	185026	1376.37	624753	1391.03	24	3.93443	63.9371	65095.1	481.917	101863	324.115	66510.9	467.125	168374	368.704	118.058	120505
K10	1	95408	34.6512	2.44186	860	165.584	134.348	1.61737e+06	5698.43	4.5353	83887.9	8755.29	576078	2029.68	183199	2776.14	759277	2170.5	71.9395	1.33216e+06	8765.29	1.27834e+06	3925.09	1.43064e+06	7185.15	2.70899e+06	5161.98	0.01938	256.661	6268.76	529028	1882.51	99623.5	1745.58	628652	1859.4	54	6.27907	26.8083	26122.8	461.239	92978.9	327.59	27557.4	417.595	120536	344.569	74.8249	73597.9
K10	2	95408	20.1995	1.87032	802	144.817	125.028	1.45551e+06	5510.43	6.61973	122280	8743.66	539851	2043.83	171026	4090.88	710878	2323.56	83.9171	1.55296e+06	8759.64	998649	3411.69	1.59784e+06	7825.27	2.59649e+06	5225.33	0.030104	314.547	4945.74	500739	1913.4	49389.6	1766.22	550128	1899.19	63	7.85536	13.1999	12493.4	448.007	72618.2	274.926	14567.8	348.456	87186	284.974	61.3273	59083.6
K10	3	95408	33.7229	7.17863	599	202.699	141.544	1.39316e+06	4658.91	32.1629	591989	8712.36	908791	3039.13	707971	5479.78	1.61676e+06	3775.48	132.784	2.44465e+06	8714.57	1.78983e+06	5438.05	2564677	7759.75	4.35451e+06	6601.33	0.026065	281.313	5108.64	627402	2167.82	114970	1771.47	742372	2095.22	145	24.207	30.2363	28495.5	446.091	92935.2	310.789	39698.5	307.271	132634	309.728	87.4116	82877
K10	4	95408	25.0905	7.11701	829	176.687	125.466	1.52084e+06	5737.67	36.1386	718178	9406.71	744510	2808.81	784964	7254.01	1.52947e+06	4097.46	125.238	2489630	9409.69	1.21669e+06	4101.93	2586055	8482.01	3.80275e+06	6322.09	0.04573	589.669	6103.6	553236	2192.93	55370.2	1940.05	608606	2167.23	239	28.8299	15.7363	15503.3	466.335	76640	289.139	28709.3	265.308	105349	282.231	59.4775	59406.7
K11	1	95408	48.0214	2.35294	935	169.666	127.19	1.43422e+06	5337.53	4.43323	108440	11578.3	428816	1595.86	220150	2453.31	648966	1810.53	103.39	2.53106e+06	11587.8	1.0047e+06	3543.28	2.83165e+06	6798.27	3.83635e+06	5479.91	0.010578	165.918	7424.85	403078	1503.79	103435	1376.73	506513	1475.97	40	4.27808	38.2902	36992.7	457.303	91901.3	342.016	38492.2	428.951	130394	363.78	78.1987	75963.5
K11	2	95408	39.0762	1.87266	801	162.33	129.656	1.46169e+06	5336.3	4.83685	104982	10273.7	451055	1646.69	181311	2626.66	632366	1843.94	99.2323	2.15513e+06	10280.1	897342	3182.07	2.2763e+06	8310.77	3.17364e+06	5709.04	0.005591	52.7349	4464.89	428213	1565.67	74087.6	1265.55	502301	1512.76	39	4.86891	27.9663	27286	461.83	87078.6	317.904	28845	417.877	115924	338.026	69.0492	68097.5
K11	3	95408	43.8729	4.08472	661	187.13	127.611	1.36839e+06	5075.75	23.5347	429024	8628.79	624389	2316.03	548491	4362.06	1.17288e+06	2966.8	122.346	2.23132e+06	8632.72	1.23238e+06	4157.57	2.31259e+06	7787.11	3.54496e+06	5974.05	0.03457	388.472	5319.08	479793	1822.82	128940	1516.64	608734	1748.07	127	19.2133	36.6337	36356.9	469.768	101159	375.227	44633.6	354.964	145793	368.782	82.5757	82221.4
K11	4	95408	35.9137	8.88325	788	188.76	125.193	1.46126e+06	5524.87	38.8124	749727	9143.44	687262	2598.47	841273	6264.46	1.52854e+06	3833.03	125.295	2.42059e+06	9144.62	1.18365e+06	4103.24	2523053	8167.28	3.7067e+06	6204.84	0.022623	296.542	6204.58	464617	1831.14	86945.8	1553.52	551563	1780.97	244	30.9645	26.3162	24394.6	438.779	87235.7	329.829	38418.2	286.077	125654	315.095	71.4415	66526.6
K12	1	95408	24.7002	1.79856	834	151.565	129.907	1.5277e+06	5566.47	6.40036	147839	10933.6	507757	1850.12	199107	4351.67	706864	2207.57	104.507	2.41577e+06	10941.8	977713	3117.63	2495489	9393.31	3473202	5995.78	0.010277	119.722	5514.24	477147	1754.89	49534.3	1576	526681	1736.36	51	6.11511	15.407	12306.4	378.087	70453.2	256.711	14282.9	312.165	84736	264.635	58.9382	47543.8
K12	2	95408	16.9611	0.588928	849	141.675	125.541	1.40288e+06	5289.49	3.97631	72900.3	8678.12	494842	1865.77	118662	3481.24	613504	2049.75	80.2994	1.47275e+06	8681.47	1.05878e+06	3616.8	1.50367e+06	8180.6	2562448	5377.11	0.004106	45.7336	5272.43	465493	1764.64	46579.2	1771.5	512072	1765.26	42	4.947	12.2339	14816	573.248	82971.9	312.84	16032.6	470.358	99004.5	330.779	67.5403	84183.6
K12	3	95408	23.2267	3.0598	719	177.397	122.63	1.31361e+06	5070.48	41.7023	784677	8906.51	795125	3069.14	832629	7196.3	1627754	4343.3	131.434	2.47369e+06	8908.7	1371239	5104.7	2502586	8623.35	3873825	6931.99	0.034705	370.519	5053.47	527602	2071.99	57170.1	1649.07	584772	2021.31	228	31.7107	13.328	12257.4	435.321	68624.7	264.888	26460.5	228.694	95085.2	253.714	54.307	50532.8
K12	4	95408	22.871	6.08272	822	167.898	126.576	1.5974e+06	5973.61	27.4637	598067	10307.8	714689	2672.65	660486	7565.97	1.37517e+06	3876.95	125.005	2.72588e+06	10321.8	1.25014e+06	4463.91	2813346	9373.48	4.06349e+06	7003.67	0.115755	1483.28	6065.4	564562	2139.6	56879.8	2059.26	621441	2131.99	180	21.8978	14.2804	12841.6	425.654	76866.7	287.45	22423.4	256.863	99290	279.922	58.745	53485.6
K13	1	95408	38.2483	1.44124	902	202.179	163.065	6.87113e+06	19945.4	5.36002	165198	14588.7	516469	1499.2	270771	3276.78	787240	1843.09	112.072	3.46143e+06	14619.5	1.60272e+06	2240.25	3.69783e+06	9625.11	5300547	4820.41	0.018184	195.242	5082.21	462094	1417.77	99218.1	1469.07	561312	1426.58	43	4.76718	33.8819	32164.6	449.353	100707	292.331	33907.8	410.342	134615	315.162	86.2844	82447.3
K13	2	95408	30.9724	1.32053	833	158.737	132.148	1.4919e+06	5343.88	5.39999	158352	13880.6	436347	1562.96	213750	3805.21	650096	1938.54	79.9951	2.3522e+06	13918.3	832405	2674.39	2.38705e+06	12426.8	3.21946e+06	6396.2	0.023759	237.444	4730.62	407802	1472.91	57114.9	1231.53	464917	1438.28	56	6.72269	21.2908	27380.1	608.722	78989.3	282.933	29131	518.596	108120	322.407	66.248	86719.1
K13	3	95408	36.5607	4.04624	692	203.251	158.165	5.33508e+06	15966.4	18.6362	301589	7660.11	732022	2190.75	379927	3988.74	1.11195e+06	2589.58	117.144	1.89623e+06	7662.1	2.03616e+06	4269.42	1.98975e+06	6636.12	4025913	5182.99	0.017893	196.342	5194.14	485535	1580.73	75665.5	1337.26	561201	1542.86	110	15.896	26.7891	23657.3	418.008	99628.9	298.163	29922.2	314.144	129551	301.708	70.7584	62952.7
[truncated: 534 more rows]
[truncated: 32 more columns]

## Sheet: 3260B
ATF	1
1	109
Calculation applied: None
Name [Measurement Set Info]=Multi Wavelength Cell Scoring
[truncated: 1,537 more rows]
[truncated: 32 more columns]

## Sheet: 3261A
ATF	1
1	110
Calculation applied: None
Name [Measurement Set Info]=Multi Wavelength Cell Scoring
[truncated: 1,537 more rows]
[truncated: 33 more columns]

## Sheet: 3261B
ATF	1
1	110
Calculation applied: None
Name [Measurement Set Info]=Multi Wavelength Cell Scoring
[truncated: 1,537 more rows]
[truncated: 33 more columns]

## Sheet: 3262A
ATF	1
[truncated: 1,540 more rows]
[truncated: 33 more columns]

[truncated: 4 more sheets: 3262B, 3263A, 3263B, LOPAC Library and Plate Layout]
