# Supplementary material for: GW5074 Increases Microglial Phagocytic Activities: Potential Therapeutic Direction for Alzheimer’s Disease
Source: Front Cell Neurosci. 2022 May 23;16:894601. doi: 10.3389/fncel.2022.894601 (PMC9169965; doi:10.3389/fncel.2022.894601)
Supplement: Supplementary file 3 [file Table_2.XLSX]

## Sheet: Note
This file is for the data normalization. Data were collected from the Supp Data 1 excel file and mapped accordingly.
3260-3263 denotes the plate IDs in Supp. Data 1
There are duplicate plate for each plate IDs. Each plate has a reads 4 reads which are then averaged to get the final read out.
The column "All W2 Mean Cell Aver Intens (MultiWaveScoring)" was calculated from Supp Data 1 file

## Sheet: 3260
Plate 1		1	2	3	4	5	6	7	8	9	10	11	12	13	14	15	16	17	18	19	20	21	22	23	24
	A	1566.21	2207.75	2682.62	2013.33	2364.11	2458.01	2155.96	2795.21	2197.91	3834.87	5062.94	2360.73	1771.06	1890.53	2335.18	1965.25	2277.69	3085.53	2200.27	1715.55	1615.5	2072.92	2540.61	1419.81
	B	2457.4	1922.41	1981.92	2218.41	4009.42	1497.56	2792.31	2550.63	1304.67	1970.76	1277.74	1300.22	2006.17	2001.1	2193.54	1929.63	2051.09	1382.92	1347.87	1655.81	1067.81	2142.35	1766.68	2594.2
	C	2320.92	2258.63	2346.48	2477.13	3566.47	2216.85	2043.83	2213.58	2234.11	2251.91	2203.97	1883.56	1397.67	2140.61	2136.44	2100.72	2084.54	1806.88	2298.26	2209.88	1848.85	1695.86	1914.79	1775.05
	D	3177.56	2501.79	1490.05	2722.67	2649.37	2477.65	1449.34	2152.89	2333.11	2234.82	1448.45	2781.85	2702.85	2120.32	2669.02	2096.24	1983.37	1836.17	1575.71	2169.49	2492.26	1523.93	1950.8	1563.76
	E	2161.88	2724.82	2403.06	2710.3	2351.07	3165.46	3229.03	3420.49	2052.28	2202.2	2824.35	4211.87	1903.48	3095.51	4388.1	3176.62	3145.13	3268.92	4609.32	4603.69	3527.79	3167.53	3868.64	2331.73
	F	3038.36	2387.49	2837.71	2450.48	2400.67	1810.09	1337.29	2816.41	3534.52	2371.98	2673.55	2450.31	4840.36	3108.84	1653.06	2700.09	2402.55	2589.45	2895.61	2189.61	2083.12	2339.04	2500.08	1925.9
	G	1960.99	2648.86	3836.28	2246.89	3164.45	2315.73	3830.3	3014.25	5088.11	3620.2	3141.06	7239.39	3102.56	9125.68	5578.91	4788.68	12871	8192.61	6058.65	5504.11	3181.04	3521.03	4645.84	2563.33
	H	1534.71	2254.58	2444.11	2675.66	2703.36	1923.09	2462.16	2810.28	2145.86	1940.56	2247.23	2415.87	4191.68	3165.77	2708.53	2519.89	2819.99	2284.26	2534.54	4128.86	3332.2	2773.21	2537.37	2488.07
	I	2023.26	2748.92	3004.34	2305.29	2668.68	2898.51	3186.38	3456.02	3618.49	3458.38	3557.62	2880.77	1686.23	4438.24	3606.55	3195.18	4544.49	3864.87	4125.82	4801.13	4555.25	4294.31	3050.52	2382.75
	J	2102.67	2017.54	2766	2856.77	2285.84	2423.26	3258.86	2184.57	2762.79	1777.53	1944.72	2511.04	2589.66	2793	2088	1939.99	2499.45	2751.25	1351.04	3697.58	2625.2	3050.18	2849.2	1998.3
	K	2662.33	2712.74	2594.33	2553.4	2687.16	2437.92	2618	3213.44	1520.12	3091.75	2613.57	3119.39	2536.5	2868.03	3341.27	2887.22	3120.5	5008.35	3563.2	3372.97	2537.09	3006.15	3191.37	1977.39
	L	2497.49	2431.74	5453.63	1978.87	2620.47	2693.73	2952.9	2724.85	2621.67	1491.04	3166.32	2702.07	3117.28	4372.45	2063.66	2515.07	3272.33	2907.24	2487.67	3506.25	4729.47	2599.94	2521.16	2075.42
	M	2044.22	2501.98	2355.61	2476.61	2380.82	2257.4	3520.52	2531.8	3020.63	2546.66	3460.03	4041.49	2487.22	2090.85	4118.01	2747.71	3528.23	4009.33	4208.94	6210.48	3679.51	4618.05	2650.64	2787.11
	N	2144.39	2116.28	3154.79	2724.97	2390.04	2428.12	2790.95	1748.81	2396.57	2785.98	1907.74	2845.79	2481.77	3112.09	2515.64	2326.78	3513.95	3098.69	2889.17	3841.41	3226.88	2598.72	3392.49	2490.51
	O	1977.93	2365.71	2391.22	3005.83	2327.81	2826.07	4201.91	2780.25	2295.6	5129.6	4336.97	5356.16	2152.3	4683.2	4850.16	2594.97	4517.38	4268.49	3216.69	7879.6	3567.82	3612.45	3204.44	1967.95
	P	2009.85	1890.07	2396.18	2162.55	2369.7	1863.24	1839.11	2341.34	2485.19	2850.11	2962.57	2979.78	1277.95	2406.93	3870.04	1123.61	3146.4	1771.38	2596.13	3173.51	2582.32	3201.19	2743.96	1744.73
Plate 2
		1	2	3	4	5	6	7	8	9	10	11	12	13	14	15	16	17	18	19	20	21	22	23	24
	A	1387.73	2099.93	2271.54	2304.68	2262.11	2359.53	2269.87	2392.22	2337.45	2286.15	2134.46	2023.54	2042.88	2214.96	2557.21	2713.35	2666.7	2632.45	2371.75	1949.45	1765.66	2688.03	1974.7	1837.58
	B	2318.31	2080.07	2217.91	1422.64	2337.48	1068.63	3342.3	2706.8	2687.61	2131.59	1390.42	1098.6	2071.11	1316.03	2347.08	2511.36	2405.64	1509.05	1390.76	2239.9	1155.06	2526.92	2167.72	1854.6
	C	1833.04	2806.06	2503.88	2268.51	2573.01	2566.8	3203.88	2889.24	2695.23	2373.68	2635.92	1222.37	1182.53	2753.24	2485.65	2662.39	2350.73	2146.18	2719.99	2831.87	2859.76	1983.22	1700.4	2462.84
	D	2207.61	2264.63	1246.63	2159.34	2567.14	2967.11	1251.99	2850.24	2939.18	2218.12	1548.76	2897.56	2386.25	2293.52	2689.44	2349.48	2670.93	1752	1624.7	2533.82	2548.29	1479.15	2605.5	1700.8
	E	2088.34	3223.6	3185.83	3793.87	2802.96	3485.95	3350.04	3605.43	2377.2	1639.33	3951.36	4985.73	2147.13	2448.23	3384.45	6008.26	3661.58	3465.95	3151.22	4371.32	8667.34	5433.98	2974.59	4800.26
	F	3028.64	3009.14	3491.95	3032.95	2788.85	2094.87	1663.99	2949.52	3391.17	2777.17	3080.57	2672.5	2693.04	2770	2139.4	3642.27	2986.06	5065.4	3121.67	7135.99	2594.91	4117.86	3421.42	2132.93
	G	2383.14	3098.9	3136.77	2938.34	3181.77	3046.29	3936.12	6112.14	4367.62	4301.87	5181.83	4391.75	3958.18	2681.49	7808.52	7997.31	9705.72	7726.07	5500.37	8028.25	4971.67	10064.3	5516.89	2948.87
	H	5883.56	2302.04	3290.75	3323.67	2663.31	1654.32	3982.82	3580.4	2227.59	2408.19	3978.34	2228.39	3044.78	2792.44	3803.4	3168.28	3189.51	2351.73	3822.17	4010.73	5819.5	4725.76	5053.64	2492.44
	I	2108.52	3527.58	4568.56	2658.54	3268.57	2286.36	3341.49	3323.28	3320.14	3775.08	2824.17	3670.27	1957.39	3833.48	3632.06	5648.37	4963.92	7125.75	4997.43	8371.08	5088.13	3989.26	4777.17	2962.34
	J	2042.66	2304.99	4204.03	2941.86	2628.76	2646.92	2377.7	2197.58	2930.45	1510.36	2523.24	2871.7	2902.71	3276.75	2752.43	2674.64	2851.72	3385.88	3281.69	4255.5	4426.23	3997.71	4899.77	2906.35
	K	1833.1	2899.32	3079.85	2938.92	2400.57	2875.37	2946.09	2751.54	2685.94	2879.77	3557.71	2748.55	3060.33	3623.51	5418.36	3062.59	3574.46	3394.4	3801.29	3802.35	7652.36	3472.66	5600.06	3895.52
	L	2349.71	2077.42	2560.37	2102.03	3194.64	2776.14	3489.65	2768.6	2488.35	1339.07	3198.71	2958.51	2128.81	2527.09	2490.28	4759.55	4903.17	4975.9	4889.06	5007.95	3508.35	4214.03	3725.54	2372.49
	M	2017.45	2903.57	2903.81	2755.44	2497.78	2471.7	3827.15	2672.14	3227.84	3665.27	2740.32	3193.21	3246.02	2301.71	3819.58	4422.61	4294.62	4129.64	3996.72	8412.11	6032.35	6851.42	4313.2	3230.02
	N	2292.85	3015.94	3276.1	2599.69	2562.04	2656.16	2996.95	2463.76	4696.5	2790.59	3158.91	8301.43	2723.62	3324.51	2688.58	3136.03	6560.77	4815.49	4328.1	5020.67	3476.41	3499.11	5195.8	2268.57
	O	1765.5	2608.87	2394.71	2637.34	3116.84	2543.96	4051.9	3619.36	3156.97	2970.08	3080.4	5134.78	2172.45	3028.66	3295.72	2805.67	3721.98	4747.95	4167.47	7948.55	7233.21	3923.11	5070.07	2168.92
	P	2476.64	1913.6	2439.83	3119.44	3017.71	2525.31	2437.87	2749.89	3041.61	2363.34	2892.94	1653.75	1525.11	2721.65	2292.41	1292.71	3710.05	2606.1	3456.22	3272.38	3450.85	3513.72	2550.06	1721.53
AVG plates 1 and 2
	0		1		2	3	4	5	6	7	8	9	10	11	12	13	14	15	16	17	18	19	20	21	22	23		24
	A	+	1476.97	-	2153.84	2477.08	2159	2313.11	2408.77	2212.91	2593.72	2267.68	3060.51	3598.7	2192.13	1906.97	2052.75	2446.19	2339.3	2472.19	2858.99	2286.01	1832.5	1690.58	2380.47	2257.66	+	1628.7	-
	B	-	2387.86	+	2001.24	2099.92	1820.52	3173.45	1283.09	3067.3	2628.72	1996.14	2051.17	1334.08	1199.41	2038.64	1658.56	2270.31	2220.5	2228.36	1445.98	1369.32	1947.85	1111.43	2334.64	1967.2	-	2224.4	+
	C	+	2076.98	-	2532.34	2425.18	2372.82	3069.74	2391.82	2623.85	2551.41	2464.67	2312.79	2419.94	1552.96	1290.1	2446.93	2311.04	2381.55	2217.64	1976.53	2509.13	2520.87	2354.3	1839.54	1807.59	+	2118.95	-
	D	-	2692.59	+	2383.21	1368.34	2441	2608.26	2722.38	1350.67	2501.57	2636.14	2226.47	1498.61	2839.71	2544.55	2206.92	2679.23	2222.86	2327.15	1794.08	1600.2	2351.65	2520.28	1501.54	2278.15	-	1632.28	+
	E	+	2125.11	-	2974.21	2794.45	3252.09	2577.02	3325.7	3289.53	3512.96	2214.74	1920.76	3387.85	4598.8	2025.31	2771.87	3886.28	4592.44	3403.35	3367.44	3880.27	4487.51	6097.57	4300.76	3421.61	+	3565.99	-
	F	-	3033.5	+	2698.31	3164.83	2741.71	2594.76	1952.48	1500.64	2882.96	3462.84	2574.57	2877.06	2561.4	3766.7	2939.42	1896.23	3171.18	2694.3	3827.42	3008.64	4662.8	2339.02	3228.45	2960.75	-	2029.42	+
	G	+	2172.07	-	2873.88	3486.53	2592.62	3173.11	2681.01	3883.21	4563.19	4727.87	3961.03	4161.44	5815.57	3530.37	5903.58	6693.71	6392.99	11288.4	7959.34	5779.51	6766.18	4076.35	6792.64	5081.36	+	2756.1	-
	H	-	3709.13	+	2278.31	2867.43	2999.67	2683.33	1788.7	3222.49	3195.34	2186.72	2174.38	3112.78	2322.13	3618.23	2979.11	3255.96	2844.08	3004.75	2317.99	3178.36	4069.79	4575.85	3749.48	3795.5	-	2490.25	+
	I	+	2065.89	-	3138.25	3786.45	2481.92	2968.63	2592.43	3263.94	3389.65	3469.32	3616.73	3190.89	3275.52	1821.81	4135.86	3619.3	4421.77	4754.21	5495.31	4561.62	6586.11	4821.69	4141.79	3913.85	+	2672.54	-
	J	-	2072.66	+	2161.26	3485.01	2899.32	2457.3	2535.09	2818.28	2191.07	2846.62	1643.94	2233.98	2691.37	2746.19	3034.87	2420.22	2307.32	2675.58	3068.57	2316.37	3976.54	3525.71	3523.95	3874.49	-	2452.33	+
	K	+	2247.72	-	2806.03	2837.09	2746.16	2543.87	2656.64	2782.04	2982.49	2103.03	2985.76	3085.64	2933.97	2798.41	3245.77	4379.81	2974.9	3347.48	4201.38	3682.24	3587.66	5094.73	3239.41	4395.72	+	2936.45	-
	L	-	2423.6	+	2254.58	4007	2040.45	2907.55	2734.94	3221.27	2746.73	2555.01	1415.05	3182.51	2830.29	2623.04	3449.77	2276.97	3637.31	4087.75	3941.57	3688.37	4257.1	4118.91	3406.98	3123.35	-	2223.95	+
	M	+	2030.84	-	2702.77	2629.71	2616.02	2439.3	2364.55	3673.83	2601.97	3124.23	3105.96	3100.17	3617.35	2866.62	2196.28	3968.8	3585.16	3911.42	4069.49	4102.83	7311.29	4855.93	5734.74	3481.92	+	3008.57	-
	N	-	2218.62	+	2566.11	3215.44	2662.33	2476.04	2542.14	2893.95	2106.29	3546.53	2788.28	2533.33	5573.61	2602.7	3218.3	2602.11	2731.41	5037.36	3957.09	3608.63	4431.04	3351.64	3048.91	4294.14	-	2379.54	+
	O	+	1871.72	-	2487.29	2392.96	2821.58	2722.33	2685.01	4126.9	3199.8	2726.28	4049.84	3708.69	5245.47	2162.38	3855.93	4072.94	2700.32	4119.68	4508.22	3692.08	7914.08	5400.52	3767.78	4137.25	+	2068.43	-
	P	-	2243.24	+	1901.83	2418	2640.99	2693.71	2194.27	2138.49	2545.61	2763.4	2606.73	2927.75	2316.76	1401.53	2564.29	3081.22	1208.16	3428.23	2188.74	3026.17	3222.95	3016.58	3357.46	2647.01	-	1733.13	+
Raw data controls		Positive	Negative		Fold change	Positive	Negative
		1476.97	2387.86			0.53619	0.866872
		2076.98	2692.59			0.754014	0.977499
		2125.11	3033.5			0.771486	1.10126
		2172.07	3709.13			0.788533	1.34654
		2065.89	2072.66			0.749987	0.752446
		2247.72	2423.6			0.815996	0.879848
		2030.84	2218.62			0.737261	0.805434
		1871.72	2243.24			0.679496	0.814371
		2001.24	2153.84			0.726516	0.781917
		2383.21	2532.34			0.865185	0.919326
		2698.31	2974.21			0.979578	1.07974
		2278.31	2873.88			0.827103	1.04331
		2161.26	3138.25			0.784611	1.13929
		2254.58	2806.03			0.818488	1.01868
		2566.11	2702.77			0.931583	0.981197
		1901.83	2487.29			0.690429	0.902968
		2257.66	1967.2			0.819605	0.714159
		1807.59	2278.15			0.656217	0.827044
		3421.61	2960.75			1.24216	1.07485
		5081.36	3795.5			1.8447	1.3779
		3913.85	3874.49			1.42086	1.40657
		4395.72	3123.35			1.59579	1.13388
		3481.92	4294.14			1.26405	1.55892
		4137.25	2647.01			1.50196	0.960955
		2224.4	1628.7			0.807531	0.591272
		1632.28	2118.95			0.592572	0.769249
		2029.42	3565.99			0.736747	1.29458
		2490.25	2756.1			0.904046	1.00056
		2452.33	2672.54			0.890276	0.970223
		2223.95	2936.45			0.80737	1.06603
		2379.54	3008.57			0.863852	1.09221
		1733.13	2068.43			0.629184	0.75091
	AVG	2499.2	2754.57
Fold change			1		2	3	4	5	6	7	8	9	10	11	12	13	14	15	16	17	18	19	20	21	22	23		24
	A	+		-		0.899263	0.783791	0.839738	0.874463	0.803362	0.941606	0.823244	1.11107	1.30645	0.795818	0.692294	0.745215	0.88805	0.849244	0.897488	1.03791	0.829898	0.665257	0.613737	0.864191		+		-
	B	-		+		0.76234	0.66091	1.15207	0.465806	1.11353	0.954312	0.724665	0.744644	0.484315	0.435427	0.740094	0.602114	0.824199	0.806115	0.808971	0.524941	0.497108	0.707135	0.403488	0.847551		-		+
	C	+		-		0.880422	0.861414	1.11442	0.868311	0.952547	0.926246	0.894757	0.839621	0.87852	0.563778	0.468349	0.888316	0.838985	0.864583	0.805076	0.717545	0.910897	0.915161	0.85469	0.667814		+		-
	D	-		+		0.496753	0.886166	0.946884	0.988315	0.490337	0.908152	0.957008	0.808283	0.544044	1.03091	0.923756	0.801187	0.97265	0.806971	0.844833	0.651312	0.580928	0.853729	0.914945	0.54511		-		+
	E	+		-		1.01448	1.18062	0.935544	1.20734	1.19421	1.27532	0.804024	0.697301	1.2299	1.66952	0.735254	1.00628	1.41085	1.66721	1.23553	1.22249	1.40867	1.62911	2.21362	1.56132		+		-
	F	-		+		1.14894	0.995334	0.941984	0.708816	0.544782	1.04661	1.25713	0.934656	1.04447	0.929875	1.36744	1.06711	0.688395	1.15124	0.978122	1.38948	1.09224	1.69275	0.849142	1.17204		-		+
	G	+		-		1.26573	0.941207	1.15195	0.973297	1.40973	1.65659	1.71637	1.43799	1.51074	2.11125	1.28164	2.1432	2.43004	2.32087	4.09805	2.88951	2.09816	2.45635	1.47985	2.46596		+		-
	H	-		+		1.04097	1.08898	0.974139	0.649359	1.16987	1.16002	0.793854	0.789372	1.13004	0.84301	1.31354	1.08152	1.18202	1.0325	1.09083	0.841509	1.15385	1.47747	1.66119	1.36119		-		+
	I	+		-		1.37461	0.901019	1.07771	0.94114	1.18492	1.23056	1.25948	1.31299	1.1584	1.18912	0.661379	1.50146	1.31393	1.60525	1.72594	1.99498	1.65602	2.39098	1.75043	1.50361		+		-
	J	-		+		1.26518	1.05255	0.892082	0.920323	1.02313	0.795432	1.03342	0.596807	0.81101	0.977059	0.996958	1.10176	0.87862	0.837633	0.971326	1.11399	0.840919	1.44362	1.27995	1.27931		-		+
	K	+		-		1.02996	0.996948	0.923508	0.964451	1.00997	1.08274	0.76347	1.08393	1.12019	1.06513	1.01592	1.17832	1.59002	1.07999	1.21525	1.52524	1.33678	1.30244	1.84956	1.17601		+		-
	L	-		+		1.45467	0.740753	1.05554	0.992873	1.16943	0.997154	0.927554	0.513711	1.15536	1.02749	0.952253	1.25238	0.826616	1.32047	1.48399	1.43092	1.339	1.54547	1.4953	1.23685		-		+
	M	+		-		0.954672	0.949703	0.885547	0.85841	1.33372	0.944603	1.1342	1.12757	1.12547	1.31322	1.04068	0.797322	1.44081	1.30153	1.41998	1.47736	1.48946	2.65424	1.76287	2.0819		+		-
	N	-		+		1.16731	0.966516	0.898886	0.922883	1.0506	0.764654	1.28751	1.01224	0.919682	2.02341	0.944867	1.16835	0.944653	0.991593	1.82873	1.43656	1.31006	1.60862	1.21676	1.10686		-		+
	O	+		-		0.868725	1.02433	0.988296	0.974749	1.4982	1.16164	0.989732	1.47023	1.34638	1.90428	0.785015	1.39983	1.47861	0.980306	1.49558	1.63663	1.34035	2.87307	1.96057	1.36783		+		-
	P	-		+		0.877816	0.958769	0.977905	0.796595	0.776344	0.924143	1.00321	0.946329	1.06287	0.841063	0.508802	0.930924	1.11859	0.438604	1.24456	0.794586	1.0986	1.17004	1.09512	1.21887		-		+

## Sheet: 3261
Plate 1			1	2	3	4	5	6	7	8	9	10	11	12	13	14	15	16	17	18	19	20	21	22	23	24
		A	1300.78	1344.16	1448	821.938	1512.98	1423.53	1269.13	3225.35	1316.73	1459.21	1360.61	4512.21	1270.23	1212.8	1539.62	2917.97	3908.3	2042.07	1641.54	1670.61	1494.67	1323.63	1985.45	2150.78
		B	1621.51	1518.29	1850.57	1474.64	1885.73	1336.59	3833.08	1366.2	1691.62	3411.41	3088.76	2756.9	1308.12	1247.12	1451.08	1376.86	1952.79	1472.79	1397.75	1412.8	1679.95	945.134	1407.2	1317.73
		C	1433.88	1383.42	1542.54	1287.27	1071	2777.56	1259.54	1269.63	1282.24	1835.93	1270.67	1063.01	3957.4	1471.18	1870.7	1985.11	1532.07	1449.64	1389.77	1476	1946.44	1362.41	2042.2	1473.13
		D	1458.9	2033.06	1692.46	1352.07	1460.4	1454	1112.72	1462.3	1142.36	1609.1	1127.65	1210.66	1357.04	1427.09	2856.18	1401.09	3092.33	2579.15	1348.73	1438.96	1407.56	1131.21	1785.62	1564.03
		E	2043.63	2291.65	1530.6	1511.76	1509.33	1994.85	1591.56	1997.24	1630.48	2096.15	3513.8	1939.66	2265.97	1685.4	2296.63	2094.8	1989.68	3107.74	3583.34	1943.18	1778.52	1264.28	2582.44	1778.78
		F	1651.72	1796	1950.26	1461.43	1720.95	1758.47	1606.83	2916.13	1734.02	1539.58	1284.41	1809.1	1685.33	3400.57	2052.02	2909.47	1223.77	2374.96	3378.82	1691.05	3481.75	1721.49	1634.19	1997.58
		G	1623.43	12654.1	1580.25	22608.7	1807.28	1457.65	1897.18	3460.35	2545.56	2025.98	38014	2313.76	2005.62	2216.01	2004.46	2533.56	4625.57	12701.5	2095.51	2521.06	1887.02	3339.54	1848.8	3937.47
		H	1800.78	2759.43	1584.59	1566.24	1893.56	1663.05	1480.54	1495.65	1346.2	1748.68	1462.8	1617.53	1502.41	2747.46	1341.18	1362.97	1580.69	2692.16	1678.63	1494.93	1702.94	3428.8	1549.85	1452.9
		I	1483.7	1735.6	1859.86	2640.25	2134.9	1772.26	1603.06	1196.63	1577.72	7084.25	5501.49	2635.48	2177.81	1612.21	2153.59	2896.48	1778.88	4276.72	20206.9	2840.54	3142.08	1925.65	7020.65	1856.46
		J	1481.92	2561.48	5433.08	2015.04	2796.35	1541.01	1456.91	1466.98	1650.02	1639.86	1652.75	1425.77	1676.07	1673.02	2015.54	1500.72	1699.62	1914.53	1384.48	1514.55	2636.92	1603.97	1528.68	1886.04
		K	1685.76	3031.41	3556.22	1613.39	2000.34	1710.44	2177.77	1543.13	1789.09	1835.39	1776.42	2216.84	1949.63	1776.61	2560.12	2297.7	2452.47	2145.04	2274.6	3641.45	1826.29	1964.2	2124.4	6797.46
		L	1541.07	1782.39	3496.13	1150.95	1738.3	1676.99	1606.63	2228.45	1556.02	1791.19	1941.63	1793.9	1825.82	1483.1	1981.9	1366.25	1789.33	2008.06	2814.42	1992.52	1581.12	2016.92	1913.11	2215.49
		M	1657.17	1695.41	1743	1650.59	1771.75	1465.52	1844.25	1578.43	1514.68	1250.15	1641.17	1678.83	1630.35	1739.09	1725.19	2101.4	1587.8	2180.44	2752.39	2543.61	2305.75	1742.8	3624.17	3257.32
		N	1500.67	1614.39	2080.68	1724.87	1546.98	1577.69	1564.97	2275.6	1778.5	1571.97	1638.86	1470.5	1538.13	1453.65	3154.71	1611.21	1918.59	1838.66	1601.02	3025.95	2047.65	1648.7	1711.58	2017.2
		O	1848.3	2422.34	1599.23	1668.68	1694.82	3996.28	1614.24	1391	2270.58	1674.52	2209.17	2296.61	1664.84	1595.86	2025.5	1845.5	1892.06	2372.36	1611.69	2309.38	2138.11	1809.82	2751.79	1889.73
		P	1490.76	1706.58	1705.34	1731.49	1631.11	4133.5	1615.68	1934.61	1931.97	1665.05	1465.39	2056.84	2001.58	1822.73	1766.25	1768.26	1755.75	2057.63	1934.11	1822.1	1232.99	1480.86	1777.41	4890.34
			1	2	3	4	5	6	7	8	9	10	11	12	13	14	15	16	17	18	19	20	21	22	23	24
Plate 2		A	1268.08	1455.88	1537.3	934.715	1420.43	1398.82	1106.28	1407.22	1038.81	1233.72	1265.04	1270.86	1189.75	1113.96	1147.57	1336.8	1499.66	1486.43	1335.06	1033.83	1335.3	1305.65	1332.39	2115
		B	1298.6	1069.15	1429.5	1196.11	887.74	1345.93	1331.53	1315.76	1136.2	1039.56	1180.54	1221.13	1135.19	1197.85	1453.93	1211.71	1490.15	1287.7	1299.26	1177.18	1174.77	932.391	1282.03	1266.65
		C	1499.22	1409.59	1461.89	1163.82	1020.47	1231.9	1254.71	1136.18	1227.98	1225.31	1220.95	918.651	1330.52	1237.66	1148.33	1323.07	1307.58	1425.26	1540.52	1866.95	1309.5	1342.28	1541.8	1232.89
		D	1703.25	1342.38	1395.35	1214.29	1411	1222.68	1001.66	1242.27	988.714	1362.47	1115.44	1134.73	1334.75	1447.75	1238.04	1194.42	1526.4	1251.86	1288.31	1261.37	1325.7	1986.71	1311.46	1442.86
		E	1445.56	1399.81	1477.89	1717.05	1559.42	1626.07	2429.43	1816.26	6191.15	1492.18	1675.35	2091.82	3976.23	2524.7	2600.21	2820.19	4402.97	3322.71	1818.6	3688.33	2110.07	2161.64	2052.46	1670.53
		F	1288.2	1452.07	1385.11	1659.44	2026.31	2407.78	2175.64	1267.32	1852.44	1462.25	1290.26	1435.83	1817.45	1927.31	1840.31	3183.36	1971.91	3225.77	3730.87	1539.86	3630.49	1754.24	2340.1	1355.71
		G	2685.8	1704.46	1380.07	1718.68	1633.61	1365.45	1765.85	1943.35	1839.06	2636.95	2021.32	1795.77	2482.05	3629.48	2428.71	3697.6	4777.21	3833.68	2379.65	3946.55	2099.64	2559.97	1790.55	2775.15
		H	1628.32	1468.93	1560.24	1533.04	1698.61	1637.91	1598.8	1573.82	1697.42	1815.41	1612.43	1723.21	1513.65	2045.96	1880.76	1968.08	2544.84	1863.17	2002.79	1900.69	1951.08	4335.15	2427.19	1598.12
		I	1268.94	1433.99	1400.86	1490.04	1630.15	1908.61	1434.59	1539.15	2193.34	1819.64	2345.42	2276	2517.8	1727.13	1657.49	1784.99	1868.89	2058	1756.18	1625.6	1648.09	3358.54	3156.28	1739.47
		J	1278	1399.66	1571.32	1650.44	1384.76	1420.44	2333.31	1329.45	1441.07	1717.44	1429	1540.68	1616.25	1527.58	1880.5	1457.18	1520.01	1438.26	1401.86	1635.05	2195.51	1479.54	1810.32	1421.79
		K	1405.3	1542.1	1495.65	1558.65	3711.4	1658.11	1850.32	1920.39	1945.68	2067.09	2425.61	2538.07	3417.1	3557.89	2562.11	2369.11	3507.83	2814.08	5175.5	2580.03	2167.72	2476.68	2775.82	1546.07
		L	1409.34	1459.53	3050.19	999.583	1544.06	1604.31	2342.74	1903.7	1655.71	1714.29	1909.72	1555.53	1771.96	1568.04	1838.32	2248.47	1690.85	2137.75	2635.7	1670.46	1578.1	1826.04	1646.27	1360.1
		M	1801.6	1524.07	1726.13	1425.32	2390.81	1566.48	1931.22	1637.39	1466.55	1286.91	3193.89	1795.67	1705.4	1618.85	1674.99	2071.22	1840.76	1775.95	1864.46	1999.4	2233.48	2098.61	4464.76	1581.78
		N	1433.33	1424.56	1396.01	1435.13	1491.77	1416.37	1486.29	1632.67	1427.31	1444.92	1401.84	1705.69	1655.84	1575.09	2473.88	2554.97	1705.96	2056.33	1705.56	2816.25	2030.42	1943.32	1742.5	1464.57
		O	1540.38	1673.8	1432.08	1552.07	1511.51	1362.49	1568.43	1672.33	1495.3	1522.88	1692.68	4099.24	1773.75	1917.99	1587.69	1942.25	1693.2	2731.12	1809.95	2420.39	2813.55	2322.24	2393.79	1681.53
		P	1520.72	1456.3	1470.08	1525.63	1602.37	1815.62	1541.64	2420.62	1627.55	1669.24	1643.26	1709.39	1738.43	1732.25	1669.42	1853.88	2011.09	1680.14	1980.63	1748.65	1242.98	1743.53	2009.86	4314.37
AVG plate 1 and 2		0		1		2	3	4	5	6	7	8	9	10	11	12	13	14	15	16	17	18	19	20	21	22	23		24
		A	+	1284.43	-	1400.02	1492.65	878.326	1466.71	1411.18	1187.7	2316.28	1177.77	1346.47	1312.83	2891.54	1229.99	1163.38	1343.6	2127.38	2703.98	1764.25	1488.3	1352.22	1414.99	1314.64	1658.92	+	2132.89	-
		B	-	1460.05	+	1293.72	1640.04	1335.37	1386.74	1341.26	2582.3	1340.98	1413.91	2225.48	2134.65	1989.01	1221.65	1222.49	1452.51	1294.28	1721.47	1380.25	1348.51	1294.99	1427.36	938.763	1344.61	-	1292.19	+
		C	+	1466.55	-	1396.51	1502.21	1225.55	1045.74	2004.73	1257.13	1202.9	1255.11	1530.62	1245.81	990.829	2643.96	1354.42	1509.52	1654.09	1419.83	1437.45	1465.15	1671.48	1627.97	1352.34	1792	+	1353.01	-
		D	-	1581.07	+	1687.72	1543.91	1283.18	1435.7	1338.34	1057.19	1352.29	1065.54	1485.78	1121.55	1172.7	1345.89	1437.42	2047.11	1297.75	2309.37	1915.5	1318.52	1350.16	1366.63	1558.96	1548.54	-	1503.44	+
		E	+	1744.59	-	1845.73	1504.25	1614.41	1534.38	1810.46	2010.49	1906.75	3910.82	1794.16	2594.57	2015.74	3121.1	2105.05	2448.42	2457.5	3196.32	3215.22	2700.97	2815.75	1944.3	1712.96	2317.45	+	1724.65	-
		F	-	1469.96	+	1624.04	1667.69	1560.43	1873.63	2083.12	1891.23	2091.73	1793.23	1500.91	1287.33	1622.47	1751.39	2663.94	1946.16	3046.41	1597.84	2800.37	3554.85	1615.45	3556.12	1737.86	1987.15	-	1676.64	+
		G	+	2154.62	-	7179.27	1480.16	12163.7	1720.44	1411.55	1831.52	2701.85	2192.31	2331.47	20017.7	2054.77	2243.84	2922.74	2216.58	3115.58	4701.39	8267.61	2237.58	3233.81	1993.33	2949.75	1819.67	+	3356.31	-
		H	-	1714.55	+	2114.18	1572.41	1549.64	1796.08	1650.48	1539.67	1534.73	1521.81	1782.04	1537.62	1670.37	1508.03	2396.71	1610.97	1665.53	2062.76	2277.67	1840.71	1697.81	1827.01	3881.98	1988.52	-	1525.51	+
		I	+	1376.32	-	1584.8	1630.36	2065.14	1882.53	1840.44	1518.82	1367.89	1885.53	4451.95	3923.45	2455.74	2347.81	1669.67	1905.54	2340.74	1823.89	3167.36	10981.6	2233.07	2395.09	2642.1	5088.46	+	1797.97	-
		J	-	1379.96	+	1980.57	3502.2	1832.74	2090.55	1480.73	1895.11	1398.21	1545.54	1678.65	1540.88	1483.22	1646.16	1600.3	1948.02	1478.95	1609.82	1676.39	1393.17	1574.8	2416.21	1541.75	1669.5	-	1653.91	+
		K	+	1545.53	-	2286.75	2525.94	1586.02	2855.87	1684.27	2014.04	1731.76	1867.38	1951.24	2101.02	2377.45	2683.37	2667.25	2561.12	2333.4	2980.15	2479.56	3725.05	3110.74	1997	2220.44	2450.11	+	4171.76	-
		L	-	1475.21	+	1620.96	3273.16	1075.26	1641.18	1640.65	1974.69	2066.07	1605.87	1752.74	1925.68	1674.71	1798.89	1525.57	1910.11	1807.36	1740.09	2072.91	2725.06	1831.49	1579.61	1921.48	1779.69	-	1787.8	+
		M	+	1729.38	-	1609.74	1734.57	1537.95	2081.28	1516	1887.73	1607.91	1490.61	1268.53	2417.53	1737.25	1667.87	1678.97	1700.09	2086.31	1714.28	1978.2	2308.42	2271.51	2269.61	1920.7	4044.47	+	2419.55	-
		N	-	1467	+	1519.48	1738.34	1580	1519.38	1497.03	1525.63	1954.13	1602.91	1508.44	1520.35	1588.1	1596.98	1514.37	2814.3	2083.09	1812.28	1947.5	1653.29	2921.1	2039.04	1796.01	1727.04	-	1740.88	+
		O	+	1694.34	-	2048.07	1515.65	1610.37	1603.17	2679.38	1591.34	1531.67	1882.94	1598.7	1950.93	3197.93	1719.29	1756.92	1806.59	1893.87	1792.63	2551.74	1710.82	2364.89	2475.83	2066.03	2572.79	+	1785.63	-
		P	-	1505.74	+	1581.44	1587.71	1628.56	1616.74	2974.56	1578.66	2177.62	1779.76	1667.15	1554.33	1883.12	1870.01	1777.49	1717.84	1811.07	1883.42	1868.88	1957.37	1785.37	1237.99	1612.19	1893.64	-	4602.35	+
Raw data controls		Positive	Negative		Fold change	Positive	Negative
		1284.43	1460.05			0.641364	0.72906
		1466.55	1581.07			0.732302	0.78949
		1744.59	1469.96			0.871141	0.734008
		2154.62	1714.55			1.07588	0.85614
		1376.32	1379.96			0.687248	0.689065
		1545.53	1475.21			0.771739	0.736627
		1729.38	1467			0.863546	0.732529
		1694.34	1505.74			0.846048	0.751873
		1293.72	1400.02			0.646003	0.699082
		1687.72	1396.51			0.84274	0.697328
		1624.04	1845.73			0.810942	0.921643
		2114.18	7179.27			1.05569	3.58488
		1980.57	1584.8			0.988972	0.791348
		1620.96	2286.75			0.809408	1.14186
		1519.48	1609.74			0.758731	0.803803
		1581.44	2048.07			0.789671	1.02268
		1658.92	1344.61			0.828361	0.671416
		1792	1548.54			0.894815	0.773245
		2317.45	1987.15			1.15719	0.992257
		1819.67	1988.52			0.908631	0.992942
		5088.46	1669.5			2.54086	0.833643
		2450.11	1779.69			1.22343	0.888666
		4044.47	1727.04			2.01955	0.862377
		2572.79	1893.64			1.28469	0.945563
		1292.19	2132.89			0.645241	1.06503
		1503.44	1353.01			0.750726	0.675609
		1676.64	1724.65			0.83721	0.861184
		1525.51	3356.31			0.761745	1.67593
		1653.91	1797.97			0.825862	0.897793
		1787.8	4171.76			0.892714	2.08312
		1740.88	2419.55			0.869289	1.20817
		4602.35	1785.63			2.29813	0.891632
	AVG	1998.26	2002.65
AVG plate 1 and 2		0		1		2	3	4	5	6	7	8	9	10	11	12	13	14	15	16	17	18	19	20	21	22	23		24
		A	+		-		0.745335	0.438581	0.732381	0.704653	0.593064	1.15661	0.588107	0.672342	0.655544	1.44385	0.614182	0.58092	0.670909	1.06228	1.3502	0.880957	0.743165	0.675214	0.706556	0.656449		+		-
		B	-		+		0.818931	0.666803	0.69245	0.669741	1.28944	0.669601	0.706018	1.11127	1.06591	0.99319	0.610018	0.610434	0.725292	0.646284	0.859595	0.689209	0.67336	0.646637	0.712735	0.468759		-		+
		C	+		-		0.750112	0.611961	0.522175	1.00104	0.62773	0.600653	0.626724	0.764298	0.622081	0.494758	1.32023	0.676311	0.753758	0.82595	0.708972	0.717772	0.731603	0.834632	0.812908	0.675276		+		-
		D	-		+		0.77093	0.640739	0.716898	0.668285	0.527895	0.675247	0.532063	0.741908	0.560031	0.585571	0.672054	0.717759	1.0222	0.648016	1.15315	0.956483	0.658387	0.674188	0.68241	0.778448		-		+
		E	+		-		0.751127	0.806134	0.766173	0.904029	1.00392	0.952113	1.95282	0.895894	1.29557	1.00653	1.55848	1.05113	1.22259	1.22712	1.59604	1.60548	1.3487	1.40601	0.970861	0.855346		+		-
		F	-		+		0.83274	0.779184	0.935576	1.04018	0.944363	1.04448	0.895426	0.749463	0.642814	0.810159	0.874537	1.33021	0.971793	1.52119	0.79786	1.39833	1.77507	0.806657	1.77571	0.867781		-		+
		G	+		-		0.739098	6.07378	0.859083	0.704841	0.914545	1.34913	1.0947	1.16419	9.99558	1.02602	1.12043	1.45944	1.10682	1.55573	2.34758	4.12833	1.11731	1.61476	0.995346	1.47292		+		-
		H	-		+		0.785166	0.773792	0.896853	0.824148	0.768816	0.766351	0.759897	0.889841	0.76779	0.834078	0.753017	1.19677	0.804419	0.831662	1.03002	1.13732	0.919138	0.84778	0.912293	1.93842		-		+
		I	+		-		0.814101	1.0312	0.940017	0.919	0.758406	0.68304	0.941517	2.22302	1.95913	1.22625	1.17235	0.833729	0.951507	1.16882	0.910735	1.58158	5.48351	1.11505	1.19596	1.3193		+		-
		J	-		+		1.74878	0.915155	1.04389	0.739383	0.9463	0.698181	0.771747	0.838214	0.769417	0.740629	0.821989	0.799088	0.972718	0.738494	0.803842	0.837087	0.695661	0.786357	1.20651	0.769855		-		+
		K	+		-		1.26129	0.791961	1.42604	0.841022	1.00569	0.864733	0.932454	0.974327	1.04912	1.18715	1.33991	1.33186	1.27886	1.16516	1.4881	1.23814	1.86006	1.55331	0.997178	1.10875		+		-
		L	-		+		1.63441	0.53692	0.819503	0.819236	0.986035	1.03167	0.801869	0.875209	0.961563	0.836246	0.898254	0.761773	0.953791	0.902483	0.868893	1.03508	1.36073	0.914531	0.788759	0.959465		-		+
		M	+		-		0.866134	0.767957	1.03926	0.756998	0.942615	0.802889	0.744319	0.633425	1.20716	0.867475	0.832832	0.838373	0.848919	1.04177	0.856003	0.987789	1.15268	1.13425	1.1333	0.95908		+		-
		N	-		+		0.868019	0.788954	0.758681	0.747523	0.761805	0.975773	0.800391	0.753223	0.759169	0.792997	0.797433	0.75618	1.40529	1.04017	0.904939	0.97246	0.825548	1.45861	1.01817	0.896816		-		+
		O	+		-		0.756822	0.804121	0.800522	1.33792	0.794616	0.764819	0.940223	0.798291	0.974172	1.59685	0.858508	0.877299	0.9021	0.945682	0.895127	1.27418	0.854277	1.18088	1.23627	1.03165		+		-
		P	-		+		0.792803	0.813201	0.8073	1.48531	0.788284	1.08737	0.888699	0.832468	0.776134	0.940311	0.933766	0.887566	0.85778	0.904337	0.940461	0.933203	0.977387	0.891504	0.618173	0.805029		-		+

## Sheet: 3262
Plate 1			1	2	3	4	5	6	7	8	9	10	11	12	13	14	15	16	17	18	19	20	21	22	23	24
		A	1242.36	1296.52	946.626	1349.14	1389.17	1069.39	1322.73	1436.65	4996.05	852.622	1196.38	1275.41	1222.21	991.357	998.176	1229.12	1375.89	1235.04	1247.8	1231.66	982.294	1209.04	1546.81	5396.45
		B	1565.33	1334.62	1590.05	999.601	998.025	1227.6	1397.02	2151.98	1073.08	1073.12	1101.33	982.813	1116.24	1019.88	844.112	1080.13	1304.92	1167.41	1020.1	1225.17	1156.94	1208.62	1551.57	1439.44
		C	1335.39	1368.14	1180.55	928.137	1095.89	1151.77	1263.63	970.389	1101.35	1071.18	1009.1	817.255	1101.54	1124.55	988.725	1261.91	1100.67	1223.42	1418.11	1357.85	2127.33	1326.99	1518.13	1192.63
		D	1480.17	1187.02	1238.61	1165.19	1123.48	966.398	1290.38	962.505	987.958	1187.79	1162.78	1123.86	1057.06	1058.65	1177.97	1159.63	1358.4	1348.99	1253.51	1217.87	1500.58	1417.64	1285.66	1319.48
		E	1689.23	1549.08	1467.68	1555.65	1411.97	1918.49	1508.62	1683.85	1687.85	1605.13	1542.41	1740.46	2398.69	1842.22	2581.16	4230.18	3927.91	2186.41	2482.68	4089.38	3007.7	2523.7	2637.92	1760.5
		F	1794.5	2905.8	1309.29	1359.11	1336.94	1656.76	1724.62	1488.38	1532.42	1917.25	1641.29	1657.94	1570.55	1797.28	1697.95	1641.14	2851.75	1472.98	1635.25	1821.84	1997.28	1754.16	1763.16	1491.83
		G	2104.73	1995.57	1514.13	1786.4	1951.34	1358.58	2097.64	4709.23	2317.48	1479.31	2414.36	2696.21	2624.17	2199	3167.36	2497.5	5566.59	2845.03	4595.59	4196.22	6469.71	2494.62	2321.07	1586.68
		H	1474.61	1615.44	1407.41	1345.03	1432.82	1439.63	1506.8	2767.71	1505.35	2458.23	1923.5	1751.42	2425.11	1605.13	2019.08	2303.46	2472.93	1765.91	2365.12	2517.59	1866.99	1944.97	1846.06	1632.27
		I	1355.39	1472.83	1073.5	1401.87	1303.95	1551.46	1473.65	1866.39	1945.93	1621.78	1411.81	1843.66	2006.08	1619.54	2052.64	1796.57	2184.76	1534.71	2059.13	2958.04	1988.02	1789.42	2106.03	1571.18
		J	1467.8	1416.38	1360.17	1067.48	1351.82	1273.81	1517.06	1359.09	1355.75	1402.23	1354.93	1379.3	1569.92	1295.44	3295.85	1632.8	2010.91	1253.07	1693.54	1562.02	1348.46	1523.94	1676.18	1454.37
		K	1459.27	1629.87	1556.64	1769.45	1450.79	1697.03	3212.41	1780.47	1834.77	2494.16	1729.34	2867.76	2012.54	1911.52	2813.59	2978.37	3537.32	3108.24	5478.15	2816.4	4584.03	2565.31	2560.01	1863.68
		L	1487.73	1476.68	1638.73	1143.8	1644.56	1558.03	1442.43	1659.15	1663.63	5092.45	1403.56	1746.21	2175.07	1901.91	1665.38	1323.68	1973.9	1548.2	1597.97	1990.73	2786.1	1884.63	1774.96	2363.2
		M	1352.71	1632.6	1567.94	1479.73	2218.04	1357.44	1637.91	1321.29	1531.61	1344.47	1513.82	2190.81	1637.34	1380.44	1618.49	1689.54	2117.67	1637.24	1740.72	1913.75	1880.79	2491.72	1984.35	1628.77
		N	1428.38	1646.14	1348.34	1264.04	1344.39	1589.39	1714.58	1544.13	1400.62	1343.3	1556.82	1160.71	1086.82	1432.03	1560.35	1489.24	1825.64	1796.55	1492.12	2063.81	1777.61	1621.86	1634.79	1860.32
		O	1700.86	1676	1614.28	1518.13	1773.77	1500.6	1484.24	1332.54	1611.85	1330.59	1711.8	1914.05	1584.15	1677.47	1681.09	1672.05	2012.02	2062.11	2275.1	2500.43	3067.41	1914.16	2742.35	2018.98
		P	2378.79	1814.26	1543.96	1436.31	1946.32	1393.41	1434.57	1415.76	1557.38	1411.59	1851.63	1769.78	1951.42	1808.45	2569.84	1800.8	1925.72	2409.64	1821.09	1794.59	2789.92	1750.04	3234.49	4314.04
Plate 2			1	2	3	4	5	6	7	8	9	10	11	12	13	14	15	16	17	18	19	20	21	22	23	24
		A	6701.83	1232.74	894.495	1358.87	4074.31	1201.87	2054.96	1146.99	1442.93	879.146	1197.93	1205.26	1192.64	1041.47	1108.63	1159.29	3935.59	1328.46	1350.43	1333.38	1289.23	1657.42	1736.87	2102.89
		B	2869.89	1234.14	891.438	1118.52	1019.72	1159.33	1245.53	1245.77	1092.13	1093.9	1203.98	949.529	1047.33	1096.88	908.494	1213.28	1239.64	1478.03	852.064	1281.96	1402.03	1596.02	1612.99	1592.48
		C	3370.62	1244.78	1253.53	851.089	1129.86	1244.29	1270.99	1042.99	1189.23	1137.88	1026.85	823.455	1105.36	1224.67	1035.77	1346.74	935.444	1420.13	1403.88	1409.86	2073.22	1472.36	1334.54	1666.72
		D	8775.51	1283.13	1136.49	967.624	844.38	1098.85	1253.61	1438.54	908.888	1000.36	1257.97	1808.4	1197.37	1176.72	1305.6	1303.28	1316.24	1134.67	2137.98	1178.52	1373.02	1400.9	1501.14	1283.57
		E	3510.95	1567.46	1633.76	1911.56	1794.84	1803.45	3381.18	2180.23	2514.67	3132.01	2352.23	2099.04	3087.39	3612.46	3759.1	4396.26	4315.33	2479.25	4219.49	3778.79	13643.2	6025.7	4754.36	3170.25
		F	1431.65	1495.21	1222.31	1554.25	1565.8	1652.06	1730.26	1939.31	1965.12	2707.64	2028.18	8395.04	2454.24	2102.71	2072.11	5977.53	2633.48	1795.73	3130.04	2034.28	2313.68	4038.15	3926.11	2323.5
		G	1524.34	1896.95	1805.48	1943.84	1518.81	3751.16	3300.34	2888.27	3733.94	2193.91	2902.29	4859.74	5083.25	4023.8	10897.5	21234	7348.01	4289.92	4784.96	5616.29	7076.01	6070.84	4493.54	2507.84
		H	1241	1477.95	1392.39	1334.04	1706.19	1838.97	1848.79	1901.21	1764.35	2038.71	2197.15	2214.54	1829.53	2935.03	1640.59	3829.58	2625.44	2942.33	2216.05	3084.06	2956.2	8750.42	2521.96	1964.69
		I	1583.93	1620.35	2371.74	1660.06	1588.4	1848.99	3213.04	2060.7	2455.66	2007.84	1454.37	2228.28	3142.44	2636.38	2149.18	1923.6	2589	2156.92	2308.98	2198.73	3283.35	3164.92	2472.78	1894.92
		J	1365.9	1472.11	1813.17	1226.84	1539.69	1349.56	1605.84	1790.07	1695.62	2125.83	1431.98	1537.89	1524.78	1408.74	4589.19	1980.25	1816.07	1874	1718.97	1803.98	1746.96	2366.98	2825.27	2111.49
		K	1571.84	1569.68	1819.37	1556.52	1510.16	2065.25	3181.56	2510.48	3144.29	6951.15	1848.49	3401.61	4508.97	3072.77	3428.31	5353.56	4920.74	3858.47	4108.06	3325.43	7683.02	4013.39	6696.95	2115.34
		L	1504.48	1491.75	1412.83	1497.17	1550.15	1550.28	1972.28	1615.14	1814.43	4519.6	1700.34	1747.42	1818.89	1592.2	1874.95	1524.68	1663.57	1984.68	1963.81	6805.17	2882.47	2508.09	2479.85	1489
		M	1374.54	1464.91	1529.45	1747.29	1160.77	1514.16	1500.66	2222.72	1498.57	1438.86	3846.21	1804.5	1734.61	1587.35	2396	3106.71	2638.76	2501.38	2453.05	2180.8	2955.75	2891.01	4887.2	1570.79
		N	1389.31	1445.81	1410.45	1723.76	1332.28	1524.32	1634.1	1303.34	1836.97	1519.54	1371.22	1488.81	1231.92	1569.7	1407.44	1692.89	1371.57	1839.46	1696.04	2062.58	2148.87	2268.65	1917.68	1599.81
		O	1552.6	1662.02	1475.52	1252.24	2006.06	1401.21	1902.51	1542.93	1728.18	1900.92	1672.69	2367.65	1650.38	1772.32	1671.43	2518.67	2173.43	2167.87	2409.42	2934.3	6251.47	3751.4	2226.11	2191.49
		P	1489.69	1549.26	1356.85	1490.96	1371.08	1846.08	1893.11	5892.03	1782.81	2153.73	1586.07	1498.46	2448.03	1858.36	3208.33	2230.85	1815.11	2061.39	2478.86	1734.78	2924.44	3262.35	2247.64	3633.23
AVG plate 1 and 2		0		1		2	3	4	5	6	7	8	9	10	11	12	13	14	15	16	17	18	19	20	21	22	23		24
		A	+	3972.1	-	1264.63	920.561	1354	2731.74	1135.63	1688.84	1291.82	3219.49	865.884	1197.15	1240.33	1207.42	1016.42	1053.4	1194.2	2655.74	1281.75	1299.12	1282.52	1135.76	1433.23	1641.84	+	3749.67	-
		B	-	2217.61	+	1284.38	1240.74	1059.06	1008.87	1193.47	1321.27	1698.87	1082.61	1083.51	1152.66	966.171	1081.79	1058.38	876.303	1146.7	1272.28	1322.72	936.08	1253.57	1279.49	1402.32	1582.28	-	1515.96	+
		C	+	2353	-	1306.46	1217.04	889.613	1112.87	1198.03	1267.31	1006.69	1145.29	1104.53	1017.98	820.355	1103.45	1174.61	1012.25	1304.33	1018.06	1321.78	1410.99	1383.86	2100.28	1399.67	1426.33	+	1429.68	-
		D	-	5127.84	+	1235.07	1187.55	1066.41	983.932	1032.63	1271.99	1200.52	948.423	1094.08	1210.38	1466.13	1127.22	1117.69	1241.79	1231.46	1337.32	1241.83	1695.74	1198.2	1436.8	1409.27	1393.4	-	1301.52	+
		E	+	2600.09	-	1558.27	1550.72	1733.6	1603.4	1860.97	2444.9	1932.04	2101.26	2368.57	1947.32	1919.75	2743.04	2727.34	3170.13	4313.22	4121.62	2332.83	3351.09	3934.09	8325.47	4274.7	3696.14	+	2465.37	-
		F	-	1613.08	+	2200.51	1265.8	1456.68	1451.37	1654.41	1727.44	1713.85	1748.77	2312.44	1834.73	5026.49	2012.39	1949.99	1885.03	3809.33	2742.62	1634.36	2382.64	1928.06	2155.48	2896.16	2844.64	-	1907.66	+
		G	+	1814.53	-	1946.26	1659.81	1865.12	1735.08	2554.87	2698.99	3798.75	3025.71	1836.61	2658.32	3777.97	3853.71	3111.4	7032.44	11865.8	6457.3	3567.47	4690.27	4906.25	6772.86	4282.73	3407.3	+	2047.26	-
		H	-	1357.8	+	1546.7	1399.9	1339.53	1569.5	1639.3	1677.79	2334.46	1634.85	2248.47	2060.33	1982.98	2127.32	2270.08	1829.83	3066.52	2549.18	2354.12	2290.59	2800.83	2411.59	5347.69	2184.01	-	1798.48	+
		I	+	1469.66	-	1546.59	1722.62	1530.97	1446.17	1700.22	2343.35	1963.55	2200.79	1814.81	1433.09	2035.97	2574.26	2127.96	2100.91	1860.08	2386.88	1845.82	2184.06	2578.38	2635.69	2477.17	2289.41	+	1733.05	-
		J	-	1416.85	+	1444.25	1586.67	1147.16	1445.75	1311.68	1561.45	1574.58	1525.69	1764.03	1393.46	1458.59	1547.35	1352.09	3942.52	1806.52	1913.49	1563.53	1706.25	1683	1547.71	1945.46	2250.73	-	1782.93	+
		K	+	1515.55	-	1599.78	1688.01	1662.99	1480.47	1881.14	3196.99	2145.47	2489.53	4722.66	1788.91	3134.68	3260.76	2492.14	3120.95	4165.96	4229.03	3483.36	4793.11	3070.92	6133.52	3289.35	4628.48	+	1989.51	-
		L	-	1496.1	+	1484.22	1525.78	1320.48	1597.35	1554.16	1707.36	1637.15	1739.03	4806.03	1551.95	1746.82	1996.98	1747.06	1770.16	1424.18	1818.73	1766.44	1780.89	4397.95	2834.28	2196.36	2127.41	-	1926.1	+
		M	+	1363.63	-	1548.76	1548.7	1613.51	1689.41	1435.8	1569.29	1772.01	1515.09	1391.66	2680.02	1997.65	1685.97	1483.9	2007.25	2398.13	2378.22	2069.31	2096.88	2047.27	2418.27	2691.37	3435.77	+	1599.78	-
		N	-	1408.84	+	1545.97	1379.4	1493.9	1338.33	1556.86	1674.34	1423.73	1618.8	1431.42	1464.02	1324.76	1159.37	1500.87	1483.9	1591.07	1598.61	1818	1594.08	2063.19	1963.24	1945.25	1776.23	-	1730.07	+
		O	+	1626.73	-	1669.01	1544.9	1385.19	1889.91	1450.9	1693.38	1437.74	1670.02	1615.76	1692.24	2140.85	1617.26	1724.89	1676.26	2095.36	2092.72	2114.99	2342.26	2717.37	4659.44	2832.78	2484.23	+	2105.24	-
		P	-	1934.24	+	1681.76	1450.41	1463.64	1658.7	1619.75	1663.84	3653.9	1670.1	1782.66	1718.85	1634.12	2199.73	1833.41	2889.09	2015.83	1870.41	2235.52	2149.97	1764.68	2857.18	2506.2	2741.06	-	3973.64	+
Raw data controls		Positive	Negative		Fold change	Positive	Negative
		3972.1	2217.61			2.01657	1.12584
		2353	5127.84			1.19458	2.60332
		2600.09	1613.08			1.32002	0.818931
		1814.53	1357.8			0.921207	0.689334
		1469.66	1416.85			0.746123	0.719312
		1515.55	1496.1			0.76942	0.759547
		1363.63	1408.84			0.692291	0.715246
		1626.73	1934.24			0.825864	0.981981
		1284.38	1264.63			0.65206	0.64203
		1235.07	1306.46			0.627026	0.663269
		2200.51	1558.27			1.11716	0.791109
		1546.7	1946.26			0.785232	0.988082
		1444.25	1546.59			0.73322	0.785178
		1484.22	1599.78			0.753512	0.812179
		1545.97	1548.76			0.784865	0.786278
		1681.76	1669.01			0.853801	0.847329
		1641.84	1582.28			0.833536	0.803297
		1426.33	1393.4			0.724125	0.707406
		3696.14	2844.64			1.87647	1.44417
		3407.3	2184.01			1.72983	1.10878
		2289.41	2250.73			1.16229	1.14266
		4628.48	2127.41			2.3498	1.08005
		3435.77	1776.23			1.74429	0.901764
		2484.23	2741.06			1.2612	1.39159
		1515.96	3749.67			0.769626	1.90364
		1301.52	1429.68			0.660762	0.725824
		1907.66	2465.37			0.968489	1.25163
		1798.48	2047.26			0.913057	1.03936
		1782.93	1733.05			0.905162	0.879841
		1926.1	1989.51			0.977848	1.01004
		1730.07	1599.78			0.878325	0.812181
		3973.64	2105.24			2.01735	1.06879
	AVG	2127.63	1969.73
		0		1		2	3	4	5	6	7	8	9	10	11	12	13	14	15	16	17	18	19	20	21	22	23		24
		A	+		-		0.467353	0.687405	1.38686	0.57654	0.857397	0.655837	1.63448	0.439595	0.607775	0.629696	0.612989	0.516017	0.534795	0.606276	1.34827	0.650724	0.65954	0.651114	0.576606	0.727626		+		-
		B	-		+		0.629905	0.537666	0.512187	0.605903	0.670788	0.862489	0.549621	0.55008	0.585185	0.490509	0.549205	0.537323	0.444884	0.582161	0.645915	0.671524	0.475232	0.636414	0.649574	0.711936		-		+
		C	+		-		0.617869	0.451641	0.564987	0.608218	0.643392	0.51108	0.581445	0.560752	0.516809	0.41648	0.560204	0.596328	0.513902	0.662184	0.516849	0.671043	0.716336	0.702561	1.06627	0.71059		+		-
		D	-		+		0.602897	0.541397	0.499526	0.524247	0.64577	0.609484	0.481498	0.555444	0.614488	0.744329	0.572268	0.56743	0.630435	0.62519	0.678935	0.630455	0.860901	0.608305	0.729439	0.715462		-		+
		E	+		-		0.787275	0.880121	0.814021	0.944781	1.24123	0.980864	1.06678	1.20248	0.988622	0.974626	1.3926	1.38463	1.60942	2.18975	2.09248	1.18434	1.70129	1.99727	4.2267	2.17019		+		-
		F	-		+		0.642624	0.739534	0.736837	0.839916	0.876994	0.87009	0.88782	1.17399	0.931464	2.55186	1.02166	0.989978	0.956998	1.93393	1.39238	0.829736	1.20963	0.978845	1.0943	1.47033		-		+
		G	+		-		0.842656	0.946891	0.880869	1.29707	1.37023	1.92856	1.5361	0.932415	1.34959	1.91801	1.95646	1.57961	3.57025	6.02405	3.27826	1.81115	2.38117	2.49082	3.43847	2.17427		+		-
		H	-		+		0.710705	0.680059	0.79681	0.832245	0.851787	1.18517	0.829988	1.14151	1.04599	1.00672	1.08001	1.15248	0.928976	1.55682	1.29418	1.19515	1.16289	1.42193	1.22432	2.71493		-		+
		I	+		-		0.874547	0.777245	0.734198	0.863175	1.18968	0.996859	1.11731	0.92135	0.727558	1.03363	1.30691	1.08033	1.0666	0.944334	1.21178	0.93709	1.10881	1.309	1.33809	1.25762		+		-
		J	-		+		0.805527	0.582394	0.733985	0.665919	0.792723	0.799388	0.774565	0.895566	0.707434	0.740503	0.785564	0.686434	2.00155	0.917142	0.971446	0.79378	0.866236	0.854432	0.785748	0.987678		-		+
		K	+		-		0.856973	0.84427	0.751612	0.955024	1.62306	1.08922	1.26389	2.39761	0.908202	1.59143	1.65543	1.26522	1.58445	2.11499	2.14701	1.76844	2.43338	1.55905	3.11389	1.66995		+		-
		L	-		+		0.774613	0.670388	0.810949	0.789019	0.866796	0.831151	0.882876	2.43994	0.787899	0.88683	1.01383	0.886952	0.898682	0.723032	0.92334	0.896792	0.904127	2.23277	1.43892	1.11506		-		+
		M	+		-		0.786248	0.819151	0.857683	0.728932	0.796701	0.899618	0.769185	0.706525	1.3606	1.01417	0.85594	0.753349	1.01905	1.21749	1.20738	1.05056	1.06455	1.03937	1.22771	1.36636		+		-
		N	-		+		0.700296	0.758429	0.679448	0.79039	0.850034	0.722805	0.821836	0.726707	0.743257	0.672557	0.588593	0.761965	0.75335	0.807759	0.811586	0.92297	0.809285	1.04745	0.996704	0.987572		-		+
		O	+		-		0.784321	0.703235	0.959476	0.7366	0.859699	0.729915	0.84784	0.820292	0.859122	1.08688	0.821058	0.8757	0.85101	1.06378	1.06244	1.07375	1.18913	1.37956	2.36552	1.43815		+		-
		P	-		+		0.736348	0.743064	0.842093	0.822319	0.844702	1.85502	0.84788	0.905026	0.872631	0.829615	1.11676	0.93079	1.46674	1.0234	0.949577	1.13493	1.09151	0.895901	1.45054	1.27235		-		+

## Sheet: 3263
Plate 1			1	2	3	4	5	6	7	8	9	10	11	12	13	14	15	16	17	18	19	20	21	22	23	24
		A	1315.9	1436.41	1042.26	1203.46	1201.83	1189.7	1382.77	1213.82	1609.1	980.346	1382.17	1261.9	1381.62	4156.86	1429.74	1667.61	1771.37	1704.39	1443.43	1457.53	2768.14	1341.34	2383.8	4532.71
		B	1375.83	4374.3	1857.68	2445.48	3989.53	1408.24	1318.98	1033.98	1177.53	1226.1	1118.14	1442.33	1371.05	1297.28	871.329	1207.08	1205.57	1447.06	1199.64	2054.32	1904.4	1171.51	1211.31	1553.26
		C	1121.97	1175.3	1004.55	873.799	1447.3	1581.82	663.154	1225.06	826.17	1136.47	1177.18	1139.24	1345.59	1191.26	1360.1	1225.51	1371.53	2076.1	3094.35	1442.99	1428.95	905.123	1259.21	1232.22
		D	1181.65	1092.14	1021.74	1373.75	2045.25	1021.76	1194.53	1293.48	1203.41	1519.66	1222.61	1091.92	1254.13	1255.99	1467.58	1337.58	1349.06	1069.79	1394.65	1303.89	1535.52	1253.4	1141.11	1303.91
		E	1757.18	2737.31	1569.65	13505.8	1417.37	1593.14	1768.78	2295.21	2272.5	2431.85	3182.06	2267.17	2760.22	3891.11	3326.72	2263.28	3954.93	2947.3	3006.07	4732.1	3563.93	2410.08	2192.69	1627.81
		F	1448.8	1676.03	5126.55	1695.8	2025.82	1585.19	1605.85	3079.28	2501.32	1596.7	2279.34	3230.22	2367.25	2238.41	2262.68	1693.56	2777.71	2550.25	2137.43	2352.13	2620.06	1279.18	2782.74	1582.65
		G	1491.59	1334.71	1860.55	1423.36	1602.72	2588.38	4664.91	2237.81	2932.22	2949.65	3615.22	2512.08	5692.07	3459.85	6757.86	3435.55	4360.24	5502.89	2345.52	3362.64	2437.46	2246.75	2040.09	1473.15
		H	1402.78	1434.13	1763.33	1399.49	1818.21	9413.89	1861.99	1550	1828.49	1899.78	1743.72	2571.57	1522.85	2470.37	3773.26	3557.9	2103.4	3421.13	2040.39	3430.63	3182.58	1856.54	6844.89	1460.41
		I	2255.02	1493.64	1441.03	2141.34	2110.21	1896.78	1871.97	1467.17	1689.32	1685.13	1799.27	1970.35	2269.45	1920.55	2400.64	2303.89	4301.13	2334.58	1868.79	2608.14	2687.42	1610.88	2122.4	3845.64
		J	1360.23	1371.46	1390.85	1394.25	1607.82	1338.63	1568.23	1149.3	1370.99	1272.93	1330.11	1322.77	1841.69	1927.05	2199.46	1710.58	1810.9	1485.45	1577.41	1852.61	1576.68	1750.44	1558	1359.69
		K	1933.17	1939.17	1574.22	1824.8	1802.4	2070.61	2031.71	2114.52	2208.69	3167.13	2632.66	5025.98	5181.87	3339.59	3427.21	5161.26	9630.42	4463.29	3549.14	5844.66	6797.49	6136.88	3080.33	1739.14
		L	1421.32	1339.83	1654.64	2041.24	1794.51	1615.45	1791.82	1984.94	1727.04	1317.44	1820.04	1734.33	1771.73	2093.79	1924.12	2361.49	2101.25	2232.72	2385.21	2369.91	2725.04	2272.01	2323.4	1724.74
		M	1508.3	1567.98	1828.68	2687.64	1729.86	1796.4	1687.83	1860.14	1031.83	2312.48	3137.89	1679.81	2147.76	1929.54	1978.09	2511.29	2226.82	4592.97	3105.11	2580.81	3117.55	16221.2	1946.35	1885.24
		N	1560.26	1540.66	1605.67	1542.84	1952.06	1153.36	1622.09	1440.94	1700.61	1597.14	1532.62	1499.79	1856.3	1745.09	1760.93	1884	1762.66	1481.16	2078.21	2153.72	1693.9	1810.96	1756.08	1643.1
		O	1625.5	1821.82	1656.81	2648.88	2085.75	1872.99	3015.65	2425.04	1463.36	2643.77	3067.45	1602.6	2433.77	2646.1	3118.27	2522.93	2636.48	2330.21	3345.12	2776.66	2678.16	2458.7	2058.33	1610.1
		P	1355.95	1531.35	1585.97	1405.27	1712.84	1339.01	1675.05	1638.86	1441.41	1377.86	1930.15	1598.34	1719.68	1700.67	2296.02	2388.2	2132.68	1819.93	1811.37	1795.57	2048.6	1754.05	1637.08	1852.57
Plate 2			1	2	3	4	5	6	7	8	9	10	11	12	13	14	15	16	17	18	19	20	21	22	23	24
		A	1367.61	1542.37	1392.32	2017.15	1424.73	4697.1	991.332	1888.67	1473.89	5968.26	1637.09	1896.29	1292.44	912.505	2206.63	1493.93	2382.47	884.602	1749.49	1346.19	1469.23	1795.95	1500.01	3343.61
		B	1447.87	1465.9	1323.3	944.424	1577.03	1446.96	1505.03	940.636	1569.52	1384.28	1387.84	1410.11	1425.03	1271.72	822.337	1366.22	881.92	1014.05	1400.66	986.869	1327.34	1431.04	1601.47	1353.03
		C	1631.5	1575.94	1418.02	1013.52	1440.69	1396.79	708.447	1467.96	919.177	776.157	1293.54	1579.61	1491.22	1256.95	1284.52	1261.72	1408.78	1804.23	6535.55	1604.08	1476.85	1107.6	1577.71	1384.14
		D	1352.38	1502.53	1020.75	1339.25	1437.21	1430.46	1265.21	1618.58	1335.45	1373.52	1256.92	1314.45	1275.29	1272.98	1339.8	965.643	1468.78	953.591	1568.88	1601.39	1544.29	1392.93	1533.43	1596.21
		E	3005.96	2332.71	1855.55	4181.63	4193.76	2011.38	2710.96	2175.99	2078.09	2138.6	3074.82	1710.82	2270.33	2344.12	1774.5	2484.29	5706.03	4959.17	2624.41	4955.2	3281.85	3614.11	4176.54	5238.22
		F	1408.2	1566.65	2512.24	1688.2	1669.06	2155.94	1624.51	1896.33	2082.73	1638.51	1965.57	1434.33	1812.4	1672.31	1478.13	1786.29	2519.6	1571.14	2180.11	3174.97	2635.29	2555.17	2363.01	1705.32
		G	1710.79	1950.18	2170.3	2439.26	2796.65	2787.54	3730.11	2353.3	2133.35	2366.61	2327.2	2906.28	2420.77	2702.63	2136.73	3677.26	4802.05	11346.5	12469.3	5733	2903.34	4053.01	4375.41	1949.62
		H	1657.23	1589.31	1895.86	1544.33	2053.77	1736.2	1774.35	2129.23	1655.98	2062.83	1556.47	1677.87	1345.9	1887.35	3290.43	2161.69	2513.08	2382.66	3449.07	2731.86	2584.61	3345.11	4020.94	1856.46
		I	1615.61	1615.26	1640.51	1960.8	2476.96	1822.25	2003.79	1409.95	2009.98	2114.83	2008.53	1712.8	1989.19	1887.68	1872.62	1804.41	1962.89	3083.05	1827.34	2146.36	1867.03	1589.29	2316.3	1653.22
		J	1483.48	1803.22	1447.34	1313.27	1694.73	1594.21	1800.52	1270.6	1529.09	1235.82	1174.9	1129.37	1396.16	1768.05	1658.59	1673.24	1671.31	1789.47	2210.61	2465.23	1641.96	2130.71	2005.08	2825.76
		K	1616.77	1819.67	1970.61	2739.2	1990.86	3771.03	2143.89	2318.14	2689.1	2403.39	1896.77	2738.39	2184	2609.37	2524.96	2896.51	2199.46	6373.36	3832.34	8857.62	3378.73	5054.42	3670.05	2037.96
		L	2033.73	1758.05	1895.8	1855.04	2064.36	1238.11	1574.21	1579.95	1895.11	1505.3	1349.27	1969.64	1380.99	1543.76	1538.11	1932.8	1806.97	2340.83	2987.89	1961.56	3182.26	2465.35	2767	2288.11
		M	1588.26	1593.84	1519.71	1690.4	1618.77	1720.58	1688.19	1840.22	1002.77	1959.3	1259.92	1828.63	1916.7	1882.17	1815.57	2374.72	2130.68	2389.24	2281.85	3215.56	2631.49	16694.7	2298.38	2298.06
		N	1766.1	1798.16	1570.7	1527.82	1189.82	1190.28	1732.54	1552.98	1883.52	2041.36	1727.39	1525.5	1499.79	1653.73	1714.52	1967.22	1548.02	1574.74	2081.52	2382.13	1637.96	1783.35	2041.95	1719.76
		O	1727.41	1783.14	1513.74	1864.26	1958.9	1584.7	1928.22	2036.96	1877.46	2242.81	2054.52	2001.52	1785.69	1678.66	1894.21	3576.99	2564.24	3798.11	3144.96	3146.34	3586.81	3603.77	4676.69	2986.9
		P	1524.22	1711.91	1880.15	1699.76	1959.17	1610.02	2206.29	1931.14	2560.55	1535.8	1979.5	1663.87	2215.97	1866.02	3317.82	2021.64	1571.8	1860.39	2041.65	2041.15	2271.27	2322.92	2598.33	2055.08
		0		1		2	3	4	5	6	7	8	9	10	11	12	13	14	15	16	17	18	19	20	21	22	23		24
		A	+	1341.75	-	1489.39	1217.29	1610.31	1313.28	2943.4	1187.05	1551.24	1541.49	3474.3	1509.63	1579.09	1337.03	2534.68	1818.19	1580.77	2076.92	1294.49	1596.46	1401.86	2118.68	1568.64	1941.9	+	3938.16	-
		B	-	1411.85	+	2920.1	1590.49	1694.95	2783.28	1427.6	1412	987.309	1373.53	1305.19	1252.99	1426.22	1398.04	1284.5	846.833	1286.65	1043.74	1230.55	1300.15	1520.59	1615.87	1301.27	1406.39	-	1453.14	+
		C	+	1376.73	-	1375.62	1211.29	943.657	1444	1489.31	685.8	1346.51	872.673	956.316	1235.36	1359.43	1418.4	1224.1	1322.31	1243.61	1390.15	1940.17	4814.95	1523.53	1452.9	1006.36	1418.46	+	1308.18	-
		D	-	1267.01	+	1297.34	1021.25	1356.5	1741.23	1226.11	1229.87	1456.03	1269.43	1446.59	1239.77	1203.18	1264.71	1264.48	1403.69	1151.61	1408.92	1011.69	1481.77	1452.64	1539.9	1323.17	1337.27	-	1450.06	+
		E	+	2381.57	-	2535.01	1712.6	8843.73	2805.57	1802.26	2239.87	2235.6	2175.3	2285.23	3128.44	1988.99	2515.28	3117.62	2550.61	2373.79	4830.48	3953.23	2815.24	4843.65	3422.89	3012.09	3184.61	+	3433.02	-
		F	-	1428.5	+	1621.34	3819.39	1692	1847.44	1870.57	1615.18	2487.81	2292.02	1617.61	2122.46	2332.27	2089.83	1955.36	1870.41	1739.93	2648.65	2060.69	2158.77	2763.55	2627.67	1917.18	2572.87	-	1643.99	+
		G	+	1601.19	-	1642.44	2015.43	1931.31	2199.69	2687.96	4197.51	2295.55	2532.79	2658.13	2971.21	2709.18	4056.42	3081.24	4447.3	3556.41	4581.14	8424.7	7407.42	4547.82	2670.4	3149.88	3207.75	+	1711.38	-
		H	-	1530.01	+	1511.72	1829.6	1471.91	1935.99	5575.05	1818.17	1839.62	1742.24	1981.3	1650.1	2124.72	1434.38	2178.86	3531.84	2859.79	2308.24	2901.89	2744.73	3081.24	2883.59	2600.83	5432.91	-	1658.44	+
		I	+	1935.31	-	1554.45	1540.77	2051.07	2293.59	1859.52	1937.88	1438.56	1849.65	1899.98	1903.9	1841.57	2129.32	1904.11	2136.63	2054.15	3132.01	2708.82	1848.07	2377.25	2277.23	1600.09	2219.35	+	2749.43	-
		J	-	1421.86	+	1587.34	1419.09	1353.76	1651.27	1466.42	1684.37	1209.95	1450.04	1254.37	1252.51	1226.07	1618.93	1847.55	1929.03	1691.91	1741.1	1637.46	1894.01	2158.92	1609.32	1940.58	1781.54	-	2092.72	+
		K	+	1774.97	-	1879.42	1772.42	2282	1896.63	2920.82	2087.8	2216.33	2448.89	2785.26	2264.71	3882.19	3682.93	2974.48	2976.08	4028.88	5914.94	5418.33	3690.74	7351.14	5088.11	5595.65	3375.19	+	1888.55	-
		L	-	1727.53	+	1548.94	1775.22	1948.14	1929.44	1426.78	1683.02	1782.44	1811.07	1411.37	1584.65	1851.99	1576.36	1818.78	1731.11	2147.14	1954.11	2286.77	2686.55	2165.73	2953.65	2368.68	2545.2	-	2006.43	+
		M	+	1548.28	-	1580.91	1674.2	2189.02	1674.31	1758.49	1688.01	1850.18	1017.3	2135.89	2198.9	1754.22	2032.23	1905.86	1896.83	2443	2178.75	3491.11	2693.48	2898.18	2874.52	16458	2122.37	+	2091.65	-
		N	-	1663.18	+	1669.41	1588.19	1535.33	1570.94	1171.82	1677.31	1496.96	1792.07	1819.25	1630.01	1512.64	1678.04	1699.41	1737.73	1925.61	1655.34	1527.95	2079.87	2267.92	1665.93	1797.16	1899.01	-	1681.43	+
		O	+	1676.46	-	1802.48	1585.28	2256.57	2022.32	1728.84	2471.94	2231	1670.41	2443.29	2560.99	1802.06	2109.73	2162.38	2506.24	3049.96	2600.36	3064.16	3245.04	2961.5	3132.49	3031.24	3367.51	+	2298.5	-
		P	-	1440.09	+	1621.63	1733.06	1552.52	1836	1474.52	1940.67	1785	2000.98	1456.83	1954.82	1631.11	1967.83	1783.35	2806.92	2204.92	1852.24	1840.16	1926.51	1918.36	2159.94	2038.48	2117.7	-	1953.83	+
		Raw data controls		Positive	Negative		Fold change	Positive	Negative
				1341.75	1411.85			0.668147	0.703053
				1376.73	1267.01			0.685564	0.630929
				2381.57	1428.5			1.18594	0.711344
				1601.19	1530.01			0.797336	0.761891
				1935.31	1421.86			0.963718	0.708035
				1774.97	1727.53			0.883873	0.860247
				1548.28	1663.18			0.770988	0.828206
				1676.46	1440.09			0.834817	0.717113
				2920.1	1489.39			1.45411	0.741665
				1297.34	1375.62			0.646029	0.685012
				1621.34	2535.01			0.807373	1.26234
				1511.72	1642.44			0.752784	0.817879
				1587.34	1554.45			0.790441	0.774061
				1548.94	1879.42			0.771316	0.935887
				1669.41	1580.91			0.831311	0.787237
				1621.63	1802.48			0.807515	0.897573
				1941.9	1406.39			0.967	0.700333
				1418.46	1337.27			0.706343	0.665915
				3184.61	2572.87			1.58583	1.2812
				3207.75	5432.91			1.59735	2.7054
				2219.35	1781.54			1.10516	0.887145
				3375.19	2545.2			1.68073	1.26742
				2122.37	1899.01			1.05687	0.945643
				3367.51	2117.7			1.6769	1.05454
				1453.14	3938.16			0.723615	1.96106
				1450.06	1308.18			0.72208	0.651427
				1643.99	3433.02			0.818648	1.70952
				1658.44	1711.38			0.825844	0.852209
				2092.72	2749.43			1.0421	1.36912
				2006.43	1888.55			0.999131	0.940433
				1681.43	2091.65			0.837292	1.04157
				1953.83	2298.5			0.972938	1.14457
			AVG	1943.48	2008.17
		0		1		2	3	4	5	6	7	8	9	10	11	12	13	14	15	16	17	18	19	20	21	22	23		24
		A	+		-		0.60617	0.801876	0.65397	1.46571	0.59111	0.772465	0.76761	1.73008	0.751742	0.786334	0.665795	1.26218	0.905394	0.787167	1.03423	0.644613	0.794983	0.698077	1.05503	0.78113
		B	-		+		0.792009	0.844027	1.38598	0.710895	0.703129	0.491645	0.683968	0.649938	0.623945	0.710209	0.696175	0.639636	0.421694	0.640708	0.519749	0.612774	0.647431	0.757203	0.804647	0.647989
		C	+		-		0.603179	0.469909	0.71906	0.741622	0.341505	0.670515	0.434561	0.476212	0.615166	0.676947	0.706315	0.60956	0.658464	0.619276	0.692248	0.966135	2.39768	0.758667	0.723494	0.501132
		D	-		+		0.508545	0.675491	0.867073	0.610562	0.612434	0.725052	0.632131	0.72035	0.617361	0.599142	0.629781	0.629669	0.69899	0.573463	0.701593	0.503787	0.737868	0.723364	0.766817	0.658892
		E	+		-		0.852815	4.40387	1.39707	0.897464	1.11538	1.11325	1.08322	1.13796	1.55786	0.99045	1.25252	1.55247	1.27012	1.18206	2.40541	1.96857	1.40189	2.41197	1.70448	1.49992
		F	-		+		1.90192	0.842558	0.919961	0.931478	0.804303	1.23884	1.14135	0.805511	1.05691	1.16139	1.04066	0.973702	0.931397	0.866424	1.31894	1.02615	1.07499	1.37615	1.30849	0.954688
		G	+		-		1.00361	0.961725	1.09537	1.33851	2.09021	1.14311	1.26124	1.32366	1.47956	1.34908	2.01996	1.53435	2.2146	1.77097	2.28125	4.19521	3.68864	2.26466	1.32977	1.56853
		H	-		+		0.911075	0.732959	0.964054	2.77618	0.905385	0.916065	0.867573	0.98662	0.821692	1.05804	0.71427	1.085	1.75874	1.42408	1.14942	1.44504	1.36678	1.53435	1.43593	1.29512
		I	+		-		0.76725	1.02136	1.14213	0.925975	0.964997	0.716355	0.921061	0.946124	0.948076	0.91704	1.06033	0.948182	1.06397	1.0229	1.55963	1.3489	0.920273	1.18379	1.13398	0.796787
		J	-		+		0.706659	0.674125	0.822276	0.730227	0.838759	0.602514	0.722068	0.624635	0.623704	0.610543	0.80617	0.920015	0.96059	0.842512	0.867009	0.815398	0.943152	1.07507	0.801385	0.966339
		K	+		-		0.882602	1.13636	0.944457	1.45447	1.03965	1.10366	1.21946	1.38696	1.12775	1.93319	1.83397	1.48119	1.48199	2.00624	2.94543	2.69814	1.83786	3.66061	2.5337	2.78644
		L	-		+		0.883999	0.970106	0.960792	0.710486	0.838084	0.887596	0.901852	0.702815	0.789103	0.922225	0.784973	0.905689	0.862034	1.0692	0.97308	1.13873	1.33781	1.07846	1.47082	1.17952
		M	+		-		0.833692	1.09006	0.833751	0.875666	0.840571	0.921326	0.506578	1.0636	1.09498	0.87354	1.01198	0.94905	0.944556	1.21653	1.08494	1.73845	1.34126	1.4432	1.43141	8.1955
		N	-		+		0.790862	0.764542	0.782274	0.583526	0.835244	0.745433	0.892387	0.905923	0.811686	0.753244	0.835608	0.846246	0.865327	0.958887	0.824304	0.760866	1.0357	1.12935	0.829576	0.894921
		O	+		-		0.789414	1.12369	1.00705	0.860904	1.23094	1.11096	0.831805	1.21667	1.27528	0.897363	1.05057	1.07679	1.24802	1.51877	1.29489	1.52585	1.61592	1.47473	1.55987	1.50945
		P	-		+		0.863004	0.7731	0.914266	0.734258	0.966388	0.888869	0.996419	0.725449	0.973435	0.812234	0.979909	0.888044	1.39775	1.09797	0.922351	0.916337	0.959335	0.955277	1.07557	1.01509
